# Supplementary material for: End-Point Affinity Estimation of Galectin Ligands by Classical and Semiempirical Quantum Mechanical Potentials
Source: J Chem Inf Model. 2025 Jan 4;65(2):762–77. doi: 10.1021/acs.jcim.4c01659 (PMC11776057; doi:10.1021/acs.jcim.4c01659)
Supplement: Supplementary file 2 — ci4c01659_si_002.xlsx [file ci4c01659_si_002.xlsx]

## Sheet: GFA
GFA_ID	Name	SMILES	Gal-1 Kd operator	Gal-1 Kd value (μM)	Gal-3 Kd operator	Gal-3 Kd value (μM)	Source	Name in source	Source type	Citation	Mono/Disaccharide	Possible X-bond	Series	Molecular weight	Polar SA	HB acceptors	HB donors	Rotatable bonds
GFA_1	beta-GalOMe	OC[C@@H]1[C@H](O)[C@H](O)[C@@H](O)[C@@H](O1)OC	=	6300	=	4400	Hassan 2021 (1)	7b	Paper	10.1016/j.ejmech.2021.113664	Monosaccharide	No	Monosaccharide derivatives	194.186	99.38	6	4	2
GFA_1	beta-GalOMe	OC[C@@H]1[C@H](O)[C@H](O)[C@@H](O)[C@@H](O1)OC	>	10000	=	4100	Mahanti 2020	beta-GalOMe	Paper	10.1021/acsmedchemlett.9b00396	Monosaccharide	No	Monosaccharide derivatives	194.186	99.38	6	4	2
GFA_1	beta-GalOMe	OC[C@@H]1[C@H](O)[C@H](O)[C@@H](O)[C@@H](O1)OC	>	10000	=	4400	Oberg 2008 (2)	17	Paper	10.1016/j.bmcl.2008.05.066	Monosaccharide	No	Monosaccharide derivatives	194.186	99.38	6	4	2
GFA_2	alpha-GalOMe	OC[C@@H]1[C@H](O)[C@H](O)[C@@H](O)[C@H](O1)OC	>	10000	=	2700	Rajput 2014	14	Paper	10.1016/j.bmcl.2014.05.063	Monosaccharide	No	Monosaccharide derivatives	194.186	99.38	6	4	2
GFA_3	beta-GulOMe	OC[C@@H]1[C@H](O)[C@@H](O)[C@@H](O)[C@@H](O1)OC	=	10000	nd	nd	Mahanti 2020	beta-GulOMe	Paper	10.1021/acsmedchemlett.9b00396	Monosaccharide	No	Monosaccharide derivatives	194.186	99.38	6	4	2
GFA_4	Lac	O[C@@H](O1)[C@H](O)[C@@H](O)[C@@H]([C@H]1CO)O[C@H](O2)[C@H](O)[C@@H](O)[C@@H](O)[C@H]2CO	=	91	=	231	Hassan 2021 (1)	lactose	Paper	10.1016/j.ejmech.2021.113664	Disaccharide	No	Lactose derivatives	342.303	189.53	11	8	4
GFA_5	beta-LacOMe	CO[C@H](O1)[C@H](O)[C@@H](O)[C@@H]([C@H]1CO)O[C@H](O2)[C@H](O)[C@@H](O)[C@@H](O)[C@H]2CO	=	187	=	160	Cumpstey 2007	22	Paper	10.1002/cbic.200700040	Disaccharide	No	Lactose derivatives	356.33	178.53	11	7	5
GFA_5	beta-LacOMe	CO[C@H](O1)[C@H](O)[C@@H](O)[C@@H]([C@H]1CO)O[C@H](O2)[C@H](O)[C@@H](O)[C@@H](O)[C@H]2CO	=	420	=	160	Delaine 2008	21	Paper	10.1021/jm801077j	Disaccharide	No	Lactose derivatives	356.33	178.53	11	7	5
GFA_5	beta-LacOMe	CO[C@H](O1)[C@H](O)[C@@H](O)[C@@H]([C@H]1CO)O[C@H](O2)[C@H](O)[C@@H](O)[C@@H](O)[C@H]2CO	nd	nd	=	222	Salameh 2005	21	Paper	10.1016/j.bmcl.2005.05.084	Disaccharide	No	Lactose derivatives	356.33	178.53	11	7	5
GFA_6	beta-LacNAcOMe	CC(=O)N[C@@H]([C@@H](O1)OC)[C@@H](O)[C@@H]([C@H]1CO)O[C@H](O2)[C@H](O)[C@@H](O)[C@@H](O)[C@H]2CO	=	65	=	59	Cumpstey 2007	23	Paper	10.1002/cbic.200700040	Disaccharide	No	LacNAc derivatives	397.383	187.4	11	7	6
GFA_6	beta-LacNAcOMe	CC(=O)N[C@@H]([C@@H](O1)OC)[C@@H](O)[C@@H]([C@H]1CO)O[C@H](O2)[C@H](O)[C@@H](O)[C@@H](O)[C@H]2CO	=	150	=	59	Delaine 2008	20	Paper	10.1021/jm801077j	Disaccharide	No	LacNAc derivatives	397.383	187.4	11	7	6
GFA_6	beta-LacNAcOMe	CC(=O)N[C@@H]([C@@H](O1)OC)[C@@H](O)[C@@H]([C@H]1CO)O[C@H](O2)[C@H](O)[C@@H](O)[C@@H](O)[C@H]2CO	=	70	=	67	Salameh 2006	17	Paper	10.1016/j.bmc.2005.09.050	Disaccharide	No	LacNAc derivatives	397.383	187.4	11	7	6
GFA_7	TDG	OC[C@@H]1[C@H](O)[C@H](O)[C@@H](O)[C@@H](O1)S[C@H](O2)[C@H](O)[C@@H](O)[C@@H](O)[C@H]2CO	nd	nd	=	50	Bum-Erdene 2013	TDG	Paper	10.1002/cbic.201300245	Disaccharide	No	Thiodisaccharide derivatives	358.367	205.6	11	8	4
GFA_7	TDG	OC[C@@H]1[C@H](O)[C@H](O)[C@@H](O)[C@@H](O1)S[C@H](O2)[C@H](O)[C@@H](O)[C@@H](O)[C@H]2CO	=	24	=	49	Cumpstey 2008	28	Paper	10.1002/chem.200701932	Disaccharide	No	Thiodisaccharide derivatives	358.367	205.6	11	8	4
GFA_7	TDG	OC[C@@H]1[C@H](O)[C@H](O)[C@@H](O)[C@@H](O1)S[C@H](O2)[C@H](O)[C@@H](O)[C@@H](O)[C@H]2CO	=	78	=	49	Delaine 2008	1	Paper	10.1021/jm801077j	Disaccharide	No	Thiodisaccharide derivatives	358.367	205.6	11	8	4
GFA_7	TDG	OC[C@@H]1[C@H](O)[C@H](O)[C@@H](O)[C@@H](O1)S[C@H](O2)[C@H](O)[C@@H](O)[C@@H](O)[C@H]2CO	=	24	=	43	Hattum 2013	TDG	Paper	10.1021/jm301677r	Disaccharide	No	Thiodisaccharide derivatives	358.367	205.6	11	8	4
GFA_8	TD-139	c1ccc(F)cc1-c2cn(nn2)[C@@H]([C@@H](O)[C@H]3CO)[C@@H](O)[C@@H](O3)S[C@H](O4)[C@H](O)[C@H]([C@@H](O)[C@H]4CO)n(nn5)cc5-c6cc(F)ccc6	=	0.012	=	0.014	Delaine 2016	4	Paper	10.1002/cbic.201600285	Disaccharide	No	Thiodisaccharide derivatives	648.648	226.56	13	6	8
GFA_8	TD-139	c1ccc(F)cc1-c2cn(nn2)[C@@H]([C@@H](O)[C@H]3CO)[C@@H](O)[C@@H](O3)S[C@H](O4)[C@H](O)[C@H]([C@@H](O)[C@H]4CO)n(nn5)cc5-c6cc(F)ccc6	=	0.06	=	0.001	Leffler 2018 US10800804B2	SX	Patent	US10800804B2	Disaccharide	No	Thiodisaccharide derivatives	648.648	226.56	13	6	8
GFA_8	TD-139	c1ccc(F)cc1-c2cn(nn2)[C@@H]([C@@H](O)[C@H]3CO)[C@@H](O)[C@@H](O3)S[C@H](O4)[C@H](O)[C@H]([C@@H](O)[C@H]4CO)n(nn5)cc5-c6cc(F)ccc6	=	0.012	=	0.0023	Peterson 2018	1	Paper	10.1021/acs.jmedchem.7b01626	Disaccharide	No	Thiodisaccharide derivatives	648.648	226.56	13	6	8
GFA_8	TD-139	c1ccc(F)cc1-c2cn(nn2)[C@@H]([C@@H](O)[C@H]3CO)[C@@H](O)[C@@H](O3)S[C@H](O4)[C@H](O)[C@H]([C@@H](O)[C@H]4CO)n(nn5)cc5-c6cc(F)ccc6	=	0.04	=	0.002	Zetterberg 2016 WO2016113335A1	Ref1	Patent	WO2016113335A1	Disaccharide	No	Thiodisaccharide derivatives	648.648	226.56	13	6	8
GFA_9		c1c(F)c(F)c(F)cc1-c2cn(nn2)[C@@H]([C@@H](O)[C@H]3CO)[C@@H](O)[C@H](O3)Sc(c4)ccc(C)c4C	nd	nd	=	0.15	Brimert 2022 US20220289783A1	1	Patent	US20220289783A1	Monosaccharide	No	Alpha-thiogalactosides	481.498	125.93	6	3	5
GFA_10		c1ccc(Br)cc1S[C@@H](O2)[C@H](O)[C@H]([C@@H](O)[C@H]2CO)n(nn3)cc3-c4cc(F)c(F)c(F)c4	nd	nd	=	0.037	Brimert 2022 US20220289783A1	2	Patent	US20220289783A1	Monosaccharide	Yes	Alpha-thiogalactosides	532.344	125.93	6	3	5
GFA_11		CCOc1cc(ccc1)S[C@@H](O2)[C@H](O)[C@H]([C@@H](O)[C@H]2CO)n(nn3)cc3-c4cc(F)c(F)c(F)c4	nd	nd	=	0.42	Brimert 2022 US20220289783A1	3	Patent	US20220289783A1	Monosaccharide	No	Alpha-thiogalactosides	497.497	135.16	7	3	7
GFA_12		c1cnccc1S[C@@H](O2)[C@H](O)[C@H]([C@@H](O)[C@H]2CO)n(nn3)cc3-c4cc(F)c(F)c(F)c4	nd	nd	=	0.19	Brimert 2022 US20220289783A1	4	Patent	US20220289783A1	Monosaccharide	No	Alpha-thiogalactosides	454.431	138.82	7	3	5
GFA_13		c1cc(Cl)cc(Cl)c1S[C@@H](O2)[C@H](O)[C@H]([C@@H](O)[C@H]2CO)n(nn3)cc3-c4cc(F)c(F)c(F)c4	nd	nd	=	0.65	Brimert 2022 US20220289783A1	5	Patent	US20220289783A1	Monosaccharide	No	Alpha-thiogalactosides	522.333	125.93	6	3	5
GFA_14		CC(=O)Nc1ccc(cc1)S[C@@H](O2)[C@H](O)[C@H]([C@@H](O)[C@H]2CO)n(nn3)cc3-c4cc(F)c(F)c(F)c4	nd	nd	=	0.313	Brimert 2022 US20220289783A1	6	Patent	US20220289783A1	Monosaccharide	No	Alpha-thiogalactosides	510.496	155.03	7	4	6
GFA_15		c1c(F)c(F)c(F)cc1-c2cn(nn2)[C@@H]([C@@H](O)[C@H]3CO)[C@@H](O)[C@H](O3)Sc(cc4)ccc4OC	nd	nd	=	0.41	Brimert 2022 US20220289783A1	7	Patent	US20220289783A1	Monosaccharide	No	Alpha-thiogalactosides	483.47	135.16	7	3	6
GFA_16		Clc1cccc(c1Cl)S[C@@H](O2)[C@H](O)[C@H]([C@@H](O)[C@H]2CO)n(nn3)cc3-c4cc(F)c(F)c(F)c4	nd	nd	=	0.53	Brimert 2022 US20220289783A1	8	Patent	US20220289783A1	Monosaccharide	Yes	Alpha-thiogalactosides	522.333	125.93	6	3	5
GFA_17	GB-1107	Clc1c(Cl)ccc(c1)S[C@@H](O2)[C@H](O)[C@H]([C@@H](O)[C@H]2CO)n(nn3)cc3-c4cc(F)c(F)c(F)c4	nd	nd	=	0.017	Brimert 2022 US20220289783A1	9	Patent	US20220289783A1	Monosaccharide	Yes	Alpha-thiogalactosides	522.333	125.93	6	3	5
GFA_18		c1ccccc1CS[C@@H](O2)[C@H](O)[C@H]([C@@H](O)[C@H]2CO)n(nn3)cc3-c4cc(F)c(F)c(F)c4	nd	nd	=	1.13	Brimert 2022 US20220289783A1	10	Patent	US20220289783A1	Monosaccharide	No	Alpha-thiogalactosides	467.47	125.93	7	3	6
GFA_19		COc1cc(ccc1)S[C@@H](O2)[C@H](O)[C@H]([C@@H](O)[C@H]2CO)n(nn3)cc3-c4cc(F)c(F)c(F)c4	nd	nd	=	0.27	Brimert 2022 US20220289783A1	11	Patent	US20220289783A1	Monosaccharide	No	Alpha-thiogalactosides	483.47	135.16	7	3	6
GFA_20		c1c(F)c(F)c(F)cc1-c2cn(nn2)[C@@H]([C@@H](O)[C@H]3CO)[C@@H](O)[C@H](O3)Sc(c4)ccc(c45)cccc5	nd	nd	=	0.18	Brimert 2022 US20220289783A1	12	Patent	US20220289783A1	Monosaccharide	No	Alpha-thiogalactosides	503.504	125.93	6	3	5
GFA_21		Cc1cc(ccc1)S[C@@H](O2)[C@H](O)[C@H]([C@@H](O)[C@H]2CO)n(nn3)cc3-c4cc(F)c(F)c(F)c4	nd	nd	=	0.24	Brimert 2022 US20220289783A1	13	Patent	US20220289783A1	Monosaccharide	No	Alpha-thiogalactosides	467.47	125.93	6	3	5
GFA_22		FC(F)(F)c1cc(ccc1)S[C@@H](O2)[C@H](O)[C@H]([C@@H](O)[C@H]2CO)n(nn3)cc3-c4cc(F)c(F)c(F)c4	nd	nd	=	0.13	Brimert 2022 US20220289783A1	14	Patent	US20220289783A1	Monosaccharide	No	Alpha-thiogalactosides	521.442	125.93	6	3	6
GFA_23		c1cc(Br)ccc1S[C@@H](O2)[C@H](O)[C@H]([C@@H](O)[C@H]2CO)n(nn3)cc3-c4cc(F)c(F)c(F)c4	nd	nd	=	0.52	Brimert 2022 US20220289783A1	15	Patent	US20220289783A1	Monosaccharide	No	Alpha-thiogalactosides	532.344	125.93	6	3	5
GFA_24		c1c(Cl)cc(Cl)cc1S[C@@H](O2)[C@H](O)[C@H]([C@@H](O)[C@H]2CO)n(nn3)cc3-c4cc(F)c(F)c(F)c4	nd	nd	=	0.08	Brimert 2022 US20220289783A1	16	Patent	US20220289783A1	Monosaccharide	Yes	Alpha-thiogalactosides	522.333	125.93	6	3	5
GFA_25		c1ccc(C)c(c1C)S[C@@H](O2)[C@H](O)[C@H]([C@@H](O)[C@H]2CO)n(nn3)cc3-c4cc(F)c(F)c(F)c4	nd	nd	=	1.58	Brimert 2022 US20220289783A1	17	Patent	US20220289783A1	Monosaccharide	No	Alpha-thiogalactosides	481.498	125.93	6	3	5
GFA_26		c1c(F)c(F)c(F)cc1-c2cn(nn2)[C@@H]([C@@H](O)[C@H]3CO)[C@@H](O)[C@H](O3)Sc4cccc(c45)cccc5	nd	nd	=	0.96	Brimert 2022 US20220289783A1	18	Patent	US20220289783A1	Monosaccharide	No	Alpha-thiogalactosides	503.504	125.93	6	3	5
GFA_27		c1ccc(Cl)cc1S[C@@H](O2)[C@H](O)[C@H]([C@@H](O)[C@H]2CO)n(nn3)cc3-c4cc(F)c(F)c(F)c4	nd	nd	=	0.049	Brimert 2022 US20220289783A1	19	Patent	US20220289783A1	Monosaccharide	Yes	Alpha-thiogalactosides	487.888	125.93	6	3	5
GFA_28		FC(F)(F)Oc1cc(ccc1)S[C@@H](O2)[C@H](O)[C@H]([C@@H](O)[C@H]2CO)n(nn3)cc3-c4cc(F)c(F)c(F)c4	nd	nd	=	0.5	Brimert 2022 US20220289783A1	20	Patent	US20220289783A1	Monosaccharide	No	Alpha-thiogalactosides	537.441	135.16	7	3	7
GFA_29		n1ccccc1S[C@@H](O2)[C@H](O)[C@H]([C@@H](O)[C@H]2CO)n(nn3)cc3-c4cc(F)c(F)c(F)c4	nd	nd	=	0.51	Brimert 2022 US20220289783A1	21	Patent	US20220289783A1	Monosaccharide	No	Alpha-thiogalactosides	454.431	138.82	7	3	5
GFA_30		Clc1c(Cl)ccc(c1)O[C@@H](O2)[C@H](O)[C@H]([C@@H](O)[C@H]2CO)n(nn3)cc3-c4cc(F)c(F)c(F)c4	nd	nd	=	0.49	Brimert 2022 US20220289783A1	22	Patent	US20220289783A1	Monosaccharide	Yes	Alpha-thiogalactosides	506.269	109.86	7	3	5
GFA_31		c1cc(Cl)ccc1S[C@@H](O2)[C@H](O)[C@H]([C@@H](O)[C@H]2CO)n(nn3)cc3-c4cc(F)c(F)c(F)c4	nd	nd	=	0.2	Brimert 2022 US20220289783A1	23	Patent	US20220289783A1	Monosaccharide	Yes	Alpha-thiogalactosides	487.888	125.93	6	3	5
GFA_32		Clc1c(Cl)ccc(c1)[S@@](=O)[C@@H](O2)[C@H](O)[C@H]([C@@H](O)[C@H]2CO)n(nn3)cc3-c4cc(F)c(F)c(F)c4	nd	nd	=	0.01	Brimert 2022 US20220289783A1	24	Patent	US20220289783A1	Monosaccharide	Yes	Alpha-thiogalactosides	538.333	136.91	6	3	5
GFA_33		Clc1c(Cl)ccc(c1)S(=O)(=O)[C@@H](O2)[C@H](O)[C@H]([C@@H](O)[C@H]2CO)n(nn3)cc3-c4cc(F)c(F)c(F)c4	nd	nd	=	0.062	Brimert 2022 US20220289783A1	25	Patent	US20220289783A1	Monosaccharide	Yes	Alpha-thiogalactosides	554.332	143.15	8	3	5
GFA_34		c1cc(Cl)ccc1[S@@](=O)[C@@H](O2)[C@H](O)[C@H]([C@@H](O)[C@H]2CO)n(nn3)cc3-c4cc(F)c(F)c(F)c4	nd	nd	=	0.77	Brimert 2022 US20220289783A1	26	Patent	US20220289783A1	Monosaccharide	No	Alpha-thiogalactosides	503.888	136.91	6	3	5
GFA_35		c1ccccc1S[C@@H](O2)[C@H](O)[C@H]([C@@H](O)[C@H]2CO)n(nn3)cc3-c4cc(F)c(F)c(F)c4	nd	nd	=	0.4	Brimert 2022 US20220289783A1	27	Patent	US20220289783A1	Monosaccharide	No	Alpha-thiogalactosides	453.443	125.93	6	3	5
GFA_36		Fc1c(Cl)cc(cc1)S[C@@H](O2)[C@H](O)[C@H]([C@@H](O)[C@H]2CO)n(nn3)cc3-c4cc(F)c(F)c(F)c4	nd	nd	=	0.048	Brimert 2022 US20220289783A1	28	Patent	US20220289783A1	Monosaccharide	Yes	Alpha-thiogalactosides	505.879	125.93	6	3	5
GFA_37		Cc1ccc(cc1)S[C@@H](O2)[C@H](O)[C@H]([C@@H](O)[C@H]2CO)n(nn3)cc3-c4cc(F)c(F)c(F)c4	nd	nd	=	0.46	Brimert 2022 US20220289783A1	29	Patent	US20220289783A1	Monosaccharide	No	Alpha-thiogalactosides	467.47	125.93	6	3	5
GFA_38		Fc1ccc(cc1)S[C@@H](O2)[C@H](O)[C@H]([C@@H](O)[C@H]2CO)n(nn3)cc3-c4cc(F)c(F)c(F)c4	nd	nd	=	0.27	Brimert 2022 US20220289783A1	30	Patent	US20220289783A1	Monosaccharide	No	Alpha-thiogalactosides	471.434	125.93	6	3	5
GFA_39		FC(F)(F)Oc1ccc(cc1)S[C@@H](O2)[C@H](O)[C@H]([C@@H](O)[C@H]2CO)n(nn3)cc3-c4cc(F)c(F)c(F)c4	nd	nd	=	0.28	Brimert 2022 US20220289783A1	31	Patent	US20220289783A1	Monosaccharide	No	Alpha-thiogalactosides	537.441	135.16	7	3	7
GFA_40		c1ccccc1O[C@@H](O2)[C@H](O)[C@H]([C@@H](O)[C@H]2CO)n(nn3)cc3-c4cc(F)c(F)c(F)c4	nd	nd	=	1	Brimert 2022 US20220289783A1	32	Patent	US20220289783A1	Monosaccharide	No	Alpha-thiogalactosides	437.379	109.86	7	3	5
GFA_41		c1ccc(Cl)cc1O[C@@H](O2)[C@H](O)[C@H]([C@@H](O)[C@H]2CO)n(nn3)cc3-c4cc(F)c(F)c(F)c4	nd	nd	=	0.25	Brimert 2022 US20220289783A1	33	Patent	US20220289783A1	Monosaccharide	Yes	Alpha-thiogalactosides	471.824	109.86	7	3	5
GFA_42		c1cc(Cl)ccc1O[C@@H](O2)[C@H](O)[C@H]([C@@H](O)[C@H]2CO)n(nn3)cc3-c4cc(F)c(F)c(F)c4	nd	nd	=	0.57	Brimert 2022 US20220289783A1	34	Patent	US20220289783A1	Monosaccharide	No	Alpha-thiogalactosides	471.824	109.86	7	3	5
GFA_43		C1CCCCC1S[C@@H](O2)[C@H](O)[C@H]([C@@H](O)[C@H]2CO)n(nn3)cc3-c4cc(F)c(F)c(F)c4	nd	nd	=	0.44	Brimert 2022 US20220289783A1	35	Patent	US20220289783A1	Monosaccharide	No	Alpha-thiogalactosides	459.491	125.93	7	3	5
GFA_44		c1c(Cl)c(Cl)cc(Cl)c1S[C@@H](O2)[C@H](O)[C@H]([C@@H](O)[C@H]2CO)n(nn3)cc3-c4cc(F)c(F)c(F)c4	nd	nd	=	0.06	Brimert 2022 US20220289783A1	36	Patent	US20220289783A1	Monosaccharide	Yes	Alpha-thiogalactosides	556.778	125.93	6	3	5
GFA_45		c1c(Cl)ccc(Cl)c1S[C@@H](O2)[C@H](O)[C@H]([C@@H](O)[C@H]2CO)n(nn3)cc3-c4cc(F)c(F)c(F)c4	nd	nd	=	0.084	Brimert 2022 US20220289783A1	37	Patent	US20220289783A1	Monosaccharide	Yes	Alpha-thiogalactosides	522.333	125.93	6	3	5
GFA_46		c1ccc(cc1O)S[C@@H](O2)[C@H](O)[C@H]([C@@H](O)[C@H]2CO)n(nn3)cc3-c4cc(F)c(F)c(F)c4	nd	nd	=	0.49	Brimert 2022 US20220289783A1	38	Patent	US20220289783A1	Monosaccharide	No	Alpha-thiogalactosides	469.443	146.16	7	4	5
GFA_47		c1ccc(Br)cc1[S@@](=O)[C@@H](O2)[C@H](O)[C@H]([C@@H](O)[C@H]2CO)n(nn3)cc3-c4cc(F)c(F)c(F)c4	nd	nd	=	0.023	Brimert 2022 US20220289783A1	39	Patent	US20220289783A1	Monosaccharide	Yes	Alpha-thiogalactosides	548.344	136.91	6	3	5
GFA_48		c1ccccc1CCS[C@@H](O2)[C@H](O)[C@H]([C@@H](O)[C@H]2CO)n(nn3)cc3-c4cc(F)c(F)c(F)c4	nd	nd	=	0.48	Brimert 2022 US20220289783A1	40	Patent	US20220289783A1	Monosaccharide	No	Alpha-thiogalactosides	481.498	125.93	7	3	7
GFA_49		c1cc(Cl)ccc1-c(nc(n2)N)cc2CO[C@@H]([C@@H](O)[C@H]3CO)[C@@H](O)[C@H](O3)Sc(c4)ccc(Cl)c4Cl	nd	nd	=	1.3	Brimert 2022 US20220289783A1	41	Patent	US20220289783A1	Monosaccharide	Yes	Alpha-thiogalactosides	558.872	156.25	7	4	7
GFA_50		Clc1c(Cl)ccc(c1)[S@@](=O)[C@@H](O2)[C@H](O)[C@H]([C@@H](O)[C@H]2CO)n(nn3)cc3-c4c(F)c(F)c(F)c(F)c4F	nd	nd	=	0.002	Brimert 2022 US20220289783A1	42	Patent	US20220289783A1	Monosaccharide	Yes	Alpha-thiogalactosides	574.314	136.91	6	3	5
GFA_51		c1ncc(Cl)cc1S[C@@H](O2)[C@H](O)[C@H]([C@@H](O)[C@H]2CO)n(nn3)cc3-c4cc(F)c(F)c(F)c4	nd	nd	=	0.035	Brimert 2022 US20220289783A1	43	Patent	US20220289783A1	Monosaccharide	Yes	Alpha-thiogalactosides	488.876	138.82	7	3	5
GFA_52	GB-1211	c1ncc(Br)cc1S[C@@H](O2)[C@H](O)[C@H]([C@@H](O)[C@H]2CO)n(nn3)cc3-c4cc(F)c(F)c(F)c4	nd	nd	=	0.023	Brimert 2022 US20220289783A1	44	Patent	US20220289783A1	Monosaccharide	Yes	Alpha-thiogalactosides	533.332	138.82	7	3	5
GFA_53		N#Cc1cc(cc(Cl)c1)S[C@@H](O2)[C@H](O)[C@H]([C@@H](O)[C@H]2CO)n(nn3)cc3-c4cc(F)c(F)c(F)c4	nd	nd	=	0.041	Brimert 2022 US20220289783A1	45	Patent	US20220289783A1	Monosaccharide	Yes	Alpha-thiogalactosides	512.898	149.72	7	3	6
GFA_54		N#Cc1c(Cl)cc(cc1)S[C@@H](O2)[C@H](O)[C@H]([C@@H](O)[C@H]2CO)n(nn3)cc3-c4cc(F)c(F)c(F)c4	nd	nd	=	0.031	Brimert 2022 US20220289783A1	46	Patent	US20220289783A1	Monosaccharide	Yes	Alpha-thiogalactosides	512.898	149.72	7	3	6
GFA_55		N#Cc1c(Cl)cc(c(F)c1)S[C@@H](O2)[C@H](O)[C@H]([C@@H](O)[C@H]2CO)n(nn3)cc3-c4cc(F)c(F)c(F)c4	nd	nd	=	0.029	Brimert 2022 US20220289783A1	47	Patent	US20220289783A1	Monosaccharide	Yes	Alpha-thiogalactosides	530.889	149.72	7	3	6
GFA_56		N#Cc1c(Br)cc(cc1)S[C@@H](O2)[C@H](O)[C@H]([C@@H](O)[C@H]2CO)n(nn3)cc3-c4cc(F)c(F)c(F)c4	nd	nd	=	0.043	Brimert 2022 US20220289783A1	48	Patent	US20220289783A1	Monosaccharide	Yes	Alpha-thiogalactosides	557.354	149.72	7	3	6
GFA_57		FC(F)(F)c1c(Br)cc(cn1)S[C@@H](O2)[C@H](O)[C@H]([C@@H](O)[C@H]2CO)n(nn3)cc3-c4cc(F)c(F)c(F)c4	nd	nd	=	0.023	Brimert 2022 US20220289783A1	49	Patent	US20220289783A1	Monosaccharide	Yes	Alpha-thiogalactosides	601.33	138.82	7	3	6
GFA_58		N#Cc1c(Cl)cc(cn1)S[C@@H](O2)[C@H](O)[C@H]([C@@H](O)[C@H]2CO)n(nn3)cc3-c4cc(F)c(F)c(F)c4	nd	nd	=	0.039	Brimert 2022 US20220289783A1	50	Patent	US20220289783A1	Monosaccharide	Yes	Alpha-thiogalactosides	513.886	162.61	8	3	6
GFA_59		N#Cc1c(Cl)cc(nn1)S[C@@H](O2)[C@H](O)[C@H]([C@@H](O)[C@H]2CO)n(nn3)cc3-c4cc(F)c(F)c(F)c4	nd	nd	=	0.054	Brimert 2022 US20220289783A1	51	Patent	US20220289783A1	Monosaccharide	Yes	Alpha-thiogalactosides	514.873	175.5	9	3	6
GFA_60		Clc1c(Cl)ccc(c1)S[C@@H](O2)[C@H](O)[C@H]([C@@H](O)[C@H]2CO)n(nn3)cc3-c4c(F)c(F)c(F)c(F)c4F	nd	nd	=	0.037	Brimert 2022 US20220289783A1	52	Patent	US20220289783A1	Monosaccharide	Yes	Alpha-thiogalactosides	558.314	125.93	6	3	5
GFA_61		Clc1c(Cl)ccc(c1)S(=O)(=O)[C@@H](O2)[C@H](O)[C@H]([C@@H](O)[C@H]2CO)n(nn3)cc3-c4c(F)c(F)c(F)c(F)c4F	nd	nd	=	0.013	Brimert 2022 US20220289783A1	53	Patent	US20220289783A1	Monosaccharide	Yes	Alpha-thiogalactosides	590.313	143.15	8	3	5
GFA_62		N#Cc1c(OC)cc(nn1)S[C@@H](O2)[C@H](O)[C@H]([C@@H](O)[C@H]2CO)n(nn3)cc3-c4cc(F)c(F)c(F)c4	nd	nd	=	0.25	Brimert 2022 US20220289783A1	54	Patent	US20220289783A1	Monosaccharide	No	Alpha-thiogalactosides	510.455	184.73	10	3	7
GFA_63		N#Cc1c(O)cc(nn1)S[C@@H](O2)[C@H](O)[C@H]([C@@H](O)[C@H]2CO)n(nn3)cc3-c4cc(F)c(F)c(F)c4	nd	nd	=	0.94	Brimert 2022 US20220289783A1	55	Patent	US20220289783A1	Monosaccharide	No	Alpha-thiogalactosides	496.428	195.73	10	4	6
GFA_64		c1c(F)c(F)c(F)cc1-c2cn(nn2)[C@@H]([C@@H](O)[C@H]3CO)[C@@H](O)[C@H](O3)Sc4ccc(F)c(Cl)c4F	nd	nd	=	0.15	Brimert 2022 US20220289783A1	56	Patent	US20220289783A1	Monosaccharide	Yes	Alpha-thiogalactosides	523.869	125.93	6	3	5
GFA_65		Clc1c(Cl)ccc(c1)S[C@@H](O2)[C@H](O)[C@H]([C@@H](O)[C@H]2CO)n(nn3)cc3-c4ccccc4	nd	nd	=	1.45	Brimert 2022 US20220289783A1	57	Patent	US20220289783A1	Monosaccharide	Yes	Alpha-thiogalactosides	468.362	125.93	6	3	5
GFA_66		Fc1c(Cl)cc(cc1Cl)S[C@@H](O2)[C@H](O)[C@H]([C@@H](O)[C@H]2CO)n(nn3)cc3-c4cc(F)c(F)c(F)c4	nd	nd	=	0.018	Brimert 2022 US20220289783A1	58	Patent	US20220289783A1	Monosaccharide	Yes	Alpha-thiogalactosides	540.324	125.93	6	3	5
GFA_67		c1c(Cl)c(Cl)cc(c1F)S[C@@H](O2)[C@H](O)[C@H]([C@@H](O)[C@H]2CO)n(nn3)cc3-c4cc(F)c(F)c(F)c4	nd	nd	=	0.027	Brimert 2022 US20220289783A1	59	Patent	US20220289783A1	Monosaccharide	Yes	Alpha-thiogalactosides	540.324	125.93	6	3	5
GFA_68		Fc1c(Br)cc(cc1)S[C@@H](O2)[C@H](O)[C@H]([C@@H](O)[C@H]2CO)n(nn3)cc3-c4cc(F)c(F)c(F)c4	nd	nd	=	0.024	Brimert 2022 US20220289783A1	60	Patent	US20220289783A1	Monosaccharide	Yes	Alpha-thiogalactosides	550.335	125.93	6	3	5
GFA_69		FC(F)(F)c1c(Cl)cc(cc1)S[C@@H](O2)[C@H](O)[C@H]([C@@H](O)[C@H]2CO)n(nn3)cc3-c4cc(F)c(F)c(F)c4	nd	nd	=	0.031	Brimert 2022 US20220289783A1	61	Patent	US20220289783A1	Monosaccharide	Yes	Alpha-thiogalactosides	555.887	125.93	6	3	6
GFA_70		Clc1c(Cl)cc(cc1Cl)S[C@@H](O2)[C@H](O)[C@H]([C@@H](O)[C@H]2CO)n(nn3)cc3-c4cc(F)c(F)c(F)c4	nd	nd	=	0.034	Brimert 2022 US20220289783A1	62	Patent	US20220289783A1	Monosaccharide	Yes	Alpha-thiogalactosides	556.778	125.93	6	3	5
GFA_71		c1cc(Cl)cc(c1F)S[C@@H](O2)[C@H](O)[C@H]([C@@H](O)[C@H]2CO)n(nn3)cc3-c4cc(F)c(F)c(F)c4	nd	nd	=	0.046	Brimert 2022 US20220289783A1	63	Patent	US20220289783A1	Monosaccharide	Yes	Alpha-thiogalactosides	505.879	125.93	6	3	5
GFA_72		c1cc(Br)cc(c1F)S[C@@H](O2)[C@H](O)[C@H]([C@@H](O)[C@H]2CO)n(nn3)cc3-c4cc(F)c(F)c(F)c4	nd	nd	=	0.047	Brimert 2022 US20220289783A1	64	Patent	US20220289783A1	Monosaccharide	Yes	Alpha-thiogalactosides	550.335	125.93	6	3	5
GFA_73		c1cc(Cl)cc(c1OC)S[C@@H](O2)[C@H](O)[C@H]([C@@H](O)[C@H]2CO)n(nn3)cc3-c4cc(F)c(F)c(F)c4	nd	nd	=	0.084	Brimert 2022 US20220289783A1	65	Patent	US20220289783A1	Monosaccharide	Yes	Alpha-thiogalactosides	517.915	135.16	7	3	6
GFA_74		c1ccc(I)cc1S[C@@H](O2)[C@H](O)[C@H]([C@@H](O)[C@H]2CO)n(nn3)cc3-c4cc(F)c(F)c(F)c4	nd	nd	=	0.09	Brimert 2022 US20220289783A1	66	Patent	US20220289783A1	Monosaccharide	Yes	Alpha-thiogalactosides	579.34	125.93	6	3	5
GFA_75		NC(=O)c1ccc(cn1)S[C@@H](O2)[C@H](O)[C@H]([C@@H](O)[C@H]2CO)n(nn3)cc3-c4cc(F)c(F)c(F)c4	nd	nd	=	0.18	Brimert 2022 US20220289783A1	67	Patent	US20220289783A1	Monosaccharide	No	Alpha-thiogalactosides	497.456	181.91	8	4	6
GFA_76		N#Cc1cc(ccc1)S[C@@H](O2)[C@H](O)[C@H]([C@@H](O)[C@H]2CO)n(nn3)cc3-c4cc(F)c(F)c(F)c4	nd	nd	=	0.192	Brimert 2022 US20220289783A1	68	Patent	US20220289783A1	Monosaccharide	No	Alpha-thiogalactosides	478.453	149.72	7	3	6
GFA_77		N#Cc1ccc(cn1)S[C@@H](O2)[C@H](O)[C@H]([C@@H](O)[C@H]2CO)n(nn3)cc3-c4cc(F)c(F)c(F)c4	nd	nd	=	0.26	Brimert 2022 US20220289783A1	69	Patent	US20220289783A1	Monosaccharide	No	Alpha-thiogalactosides	479.441	162.61	8	3	6
GFA_78		Clc1cc(sc1)S[C@@H](O2)[C@H](O)[C@H]([C@@H](O)[C@H]2CO)n(nn3)cc3-c4cc(F)c(F)c(F)c4	nd	nd	=	0.33	Brimert 2022 US20220289783A1	70	Patent	US20220289783A1	Monosaccharide	Yes	Alpha-thiogalactosides	493.914	154.17	6	3	5
GFA_79		O=C(O)c1cc(ccc1)S[C@@H](O2)[C@H](O)[C@H]([C@@H](O)[C@H]2CO)n(nn3)cc3-c4cc(F)c(F)c(F)c4	nd	nd	=	0.35	Brimert 2022 US20220289783A1	71	Patent	US20220289783A1	Monosaccharide	No	Alpha-thiogalactosides	497.453	163.23	6	3	6
GFA_80		NC(=O)c1cc(ccc1)S[C@@H](O2)[C@H](O)[C@H]([C@@H](O)[C@H]2CO)n(nn3)cc3-c4cc(F)c(F)c(F)c4	nd	nd	=	0.38	Brimert 2022 US20220289783A1	72	Patent	US20220289783A1	Monosaccharide	No	Alpha-thiogalactosides	496.469	169.02	7	4	6
GFA_81		Clc1c(Cl)ccc(c1)S[C@@H](O2)[C@H](O)[C@H]([C@@H](O)[C@H]2CO)n(nn3)cc3-c4cc(F)c(F)cc4	nd	nd	=	0.11	Brimert 2022 US20220289783A1	73	Patent	US20220289783A1	Monosaccharide	Yes	Alpha-thiogalactosides	504.343	125.93	6	3	5
GFA_82		Clc1c(Cl)ccc(c1)S[C@@H](O2)[C@H](O)[C@H]([C@@H](O)[C@H]2CO)n(nn3)cc3-c4cc(F)cc(F)c4	nd	nd	=	0.11	Brimert 2022 US20220289783A1	74	Patent	US20220289783A1	Monosaccharide	Yes	Alpha-thiogalactosides	504.343	125.93	6	3	5
GFA_83		Clc1c(Cl)ccc(c1)S[C@@H](O2)[C@H](O)[C@H]([C@@H](O)[C@H]2CO)n(nn3)cc3-c4cc(F)ccc4	nd	nd	=	0.14	Brimert 2022 US20220289783A1	75	Patent	US20220289783A1	Monosaccharide	Yes	Alpha-thiogalactosides	486.353	125.93	6	3	5
GFA_84		C1CC[C@H](CC1(F)F)S[C@@H](O2)[C@H](O)[C@H]([C@@H](O)[C@H]2CO)n(nn3)cc3-c4cc(F)c(F)c(F)c4	nd	nd	=	0.24	Brimert 2022 US20220289783A1	76	Patent	US20220289783A1	Monosaccharide	No	Alpha-thiogalactosides	495.472	125.93	7	3	5
GFA_85		CCCCS[C@@H](O1)[C@H](O)[C@H]([C@@H](O)[C@H]1CO)n(nn2)cc2-c3cc(F)c(F)c(F)c3	nd	nd	=	0.45	Brimert 2022 US20220289783A1	77	Patent	US20220289783A1	Monosaccharide	No	Alpha-thiogalactosides	433.453	125.93	7	3	7
GFA_86		Clc1c(Cl)ccc(c1)S[C@@H](O2)[C@H](O)[C@H]([C@@H](O)[C@H]2CO)n(nn3)cc3-c4cc(F)c(c(F)c4)OC	nd	nd	=	0.47	Brimert 2022 US20220289783A1	78	Patent	US20220289783A1	Monosaccharide	Yes	Alpha-thiogalactosides	534.369	135.16	7	3	6
GFA_87		c1c[nH]c(=O)cc1S[C@@H](O2)[C@H](O)[C@H]([C@@H](O)[C@H]2CO)n(nn3)cc3-c4cc(F)c(F)c(F)c4	nd	nd	=	0.51	Brimert 2022 US20220289783A1	79	Patent	US20220289783A1	Monosaccharide	No	Alpha-thiogalactosides	470.43	158.79	7	4	5
GFA_88		c1cccc(Cl)c1CCS[C@@H](O2)[C@H](O)[C@H]([C@@H](O)[C@H]2CO)n(nn3)cc3-c4cc(F)c(F)c(F)c4	nd	nd	=	0.75	Brimert 2022 US20220289783A1	80	Patent	US20220289783A1	Monosaccharide	No	Alpha-thiogalactosides	515.943	125.93	7	3	7
GFA_89		c1cc(Cl)ccc1CCS[C@@H](O2)[C@H](O)[C@H]([C@@H](O)[C@H]2CO)n(nn3)cc3-c4cc(F)c(F)c(F)c4	nd	nd	=	0.76	Brimert 2022 US20220289783A1	81	Patent	US20220289783A1	Monosaccharide	No	Alpha-thiogalactosides	515.943	125.93	7	3	7
GFA_90		c1cccc(Cl)c1CS[C@@H](O2)[C@H](O)[C@H]([C@@H](O)[C@H]2CO)n(nn3)cc3-c4cc(F)c(F)c(F)c4	nd	nd	=	0.77	Brimert 2022 US20220289783A1	82	Patent	US20220289783A1	Monosaccharide	No	Alpha-thiogalactosides	501.915	125.93	7	3	6
GFA_91		c1cc(Cl)c(Cl)cc1CS[C@@H](O2)[C@H](O)[C@H]([C@@H](O)[C@H]2CO)n(nn3)cc3-c4cc(F)c(F)c(F)c4	nd	nd	=	0.79	Brimert 2022 US20220289783A1	83	Patent	US20220289783A1	Monosaccharide	No	Alpha-thiogalactosides	536.361	125.93	7	3	6
GFA_92		c1ccc(Cl)cc1CCS[C@@H](O2)[C@H](O)[C@H]([C@@H](O)[C@H]2CO)n(nn3)cc3-c4cc(F)c(F)c(F)c4	nd	nd	=	0.82	Brimert 2022 US20220289783A1	84	Patent	US20220289783A1	Monosaccharide	No	Alpha-thiogalactosides	515.943	125.93	7	3	7
GFA_93		c1cc(Cl)ccc1CS[C@@H](O2)[C@H](O)[C@H]([C@@H](O)[C@H]2CO)n(nn3)cc3-c4cc(F)c(F)c(F)c4	nd	nd	=	0.95	Brimert 2022 US20220289783A1	85	Patent	US20220289783A1	Monosaccharide	No	Alpha-thiogalactosides	501.915	125.93	7	3	6
GFA_94		CCCS[C@@H](O1)[C@H](O)[C@H]([C@@H](O)[C@H]1CO)n(nn2)cc2-c3cc(F)c(F)c(F)c3	nd	nd	=	0.98	Brimert 2022 US20220289783A1	86	Patent	US20220289783A1	Monosaccharide	No	Alpha-thiogalactosides	419.426	125.93	7	3	6
GFA_95		c1cnc(N)cc1S[C@@H](O2)[C@H](O)[C@H]([C@@H](O)[C@H]2CO)n(nn3)cc3-c4cc(F)c(F)c(F)c4	nd	nd	=	0.99	Brimert 2022 US20220289783A1	87	Patent	US20220289783A1	Monosaccharide	No	Alpha-thiogalactosides	469.446	164.84	7	4	5
GFA_96		c1c(F)c(F)c(F)cc1-c2cn(nn2)[C@@H]([C@@H](O)[C@H]3CO)[C@@H](O)[C@H](O3)Sc(cc4)cc(c45)cccc5N(C)C	nd	nd	=	1.06	Brimert 2022 US20220289783A1	88	Patent	US20220289783A1	Monosaccharide	No	Alpha-thiogalactosides	546.573	129.17	6	3	6
GFA_97		CCS[C@@H](O1)[C@H](O)[C@H]([C@@H](O)[C@H]1CO)n(nn2)cc2-c3cc(F)c(F)c(F)c3	nd	nd	=	1.1	Brimert 2022 US20220289783A1	89	Patent	US20220289783A1	Monosaccharide	No	Alpha-thiogalactosides	405.399	125.93	7	3	5
GFA_98		c1ncc(Br)cc1S(=O)(=O)[C@@H](O2)[C@H](O)[C@H]([C@@H](O)[C@H]2CO)n(nn3)cc3-c4cc(F)c(F)c(F)c4	nd	nd	=	0.031	Brimert 2022 US20220289783A1	92	Patent	US20220289783A1	Monosaccharide	Yes	Alpha-thiogalactosides	565.331	156.04	9	3	5
GFA_99		c1c(F)c(F)c(F)cc1-c2cn(nn2)[C@@H]([C@@H](O)[C@H]3CO)[C@@H](O)[C@H](O3)S(=O)(=O)c(cc4)cc(c45)cccc5N(C)C	nd	nd	=	0.96	Brimert 2022 US20220289783A1	95	Patent	US20220289783A1	Monosaccharide	No	Alpha-thiogalactosides	578.572	146.39	8	3	6
GFA_100		c1c(F)c(F)c(F)cc1C(=O)N[C@@H]([C@@H](O)[C@H]2CO)[C@@H](O)[C@H](O2)Sc(c3)ccc(Cl)c3Cl	nd	nd	=	3.5	Brimert 2022 US20220289783A1	96	Patent	US20220289783A1	Monosaccharide	Yes	Alpha-thiogalactosides	498.308	124.32	5	4	5
GFA_101		CCOC(=O)c1cn(nn1)[C@@H]([C@@H](O)[C@H]2CO)[C@@H](O)[C@H](O2)Sc(c3)ccc(Cl)c3Cl	nd	nd	=	3.5	Brimert 2022 US20220289783A1	97	Patent	US20220289783A1	Monosaccharide	Yes	Alpha-thiogalactosides	464.327	152.23	8	3	7
GFA_102		FC(F)(F)COC(=O)c1cn(nn1)[C@@H]([C@@H](O)[C@H]2CO)[C@@H](O)[C@H](O2)Sc(c3)ccc(Cl)c3Cl	nd	nd	=	0.56	Brimert 2022 US20220289783A1	98	Patent	US20220289783A1	Monosaccharide	Yes	Alpha-thiogalactosides	518.299	152.23	8	3	8
GFA_103		Fc1c(F)ccc(c12)oc(=O)c(c2)CO[C@@H]([C@@H](O)[C@H]3CO)[C@@H](O)[C@H](O3)Sc(c4)ccc(Cl)c4Cl	nd	nd	=	0.92	Brimert 2022 US20220289783A1	99	Patent	US20220289783A1	Monosaccharide	Yes	Alpha-thiogalactosides	535.351	134.66	7	3	6
GFA_104		c1ncc(Cl)cc1S[C@@H](O2)[C@H](O)[C@H]([C@@H](O)[C@H]2CO)n(nn3)cc3-c4cc(F)c(F)cc4	nd	nd	=	0.1	Brimert 2022 US20220289783A1	100	Patent	US20220289783A1	Monosaccharide	Yes	Alpha-thiogalactosides	470.886	138.82	7	3	5
GFA_105		c1ncc(Br)cc1S[C@@H](O2)[C@H](O)[C@H]([C@@H](O)[C@H]2CO)n(nn3)cc3-c4cc(F)c(F)cc4	nd	nd	=	0.047	Brimert 2022 US20220289783A1	101	Patent	US20220289783A1	Monosaccharide	Yes	Alpha-thiogalactosides	515.342	138.82	7	3	5
GFA_106		CCCC(=O)c1cn(nn1)[C@@H]([C@@H](O)[C@H]2CO)[C@@H](O)[C@H](O2)Sc(c3)ccc(Cl)c3Cl	nd	nd	=	1.01	Brimert 2022 US20220289783A1	102	Patent	US20220289783A1	Monosaccharide	Yes	Alpha-thiogalactosides	462.355	143	7	3	7
GFA_107		FC(F)(F)c1c(Cl)cc(cn1)S[C@@H](O2)[C@H](O)[C@H]([C@@H](O)[C@H]2CO)n(nn3)cc3-c4cc(F)c(F)c(F)c4	nd	nd	=	0.026	Brimert 2022 US20220289783A1	103	Patent	US20220289783A1	Monosaccharide	Yes	Alpha-thiogalactosides	556.874	138.82	7	3	6
GFA_108		n1cc(Cl)cc(c1C(F)(F)F)S[C@@H](O2)[C@H](O)[C@H]([C@@H](O)[C@H]2CO)n(nn3)cc3-c4cc(F)c(F)c(F)c4	nd	nd	=	0.093	Brimert 2022 US20220289783A1	104	Patent	US20220289783A1	Monosaccharide	Yes	Alpha-thiogalactosides	556.874	138.82	7	3	6
GFA_109		N#Cc1c(Cl)cc(cn1)S[C@@H](O2)[C@H](O)[C@H]([C@@H](O)[C@H]2CO)n(nn3)cc3-c4cc(F)c(F)cc4	nd	nd	=	0.074	Brimert 2022 US20220289783A1	105	Patent	US20220289783A1	Monosaccharide	Yes	Alpha-thiogalactosides	495.895	162.61	8	3	6
GFA_110		N#Cc1c(Cl)cc(cc1)S[C@@H](O2)[C@H](O)[C@H]([C@@H](O)[C@H]2CO)n(nn3)cc3-c4cc(F)c(F)cc4	nd	nd	=	0.083	Brimert 2022 US20220289783A1	106	Patent	US20220289783A1	Monosaccharide	Yes	Alpha-thiogalactosides	494.908	149.72	7	3	6
GFA_111	TDT	OC[C@@H]1[C@H](O)[C@H](O)[C@H](O)[C@@H](O1)S[C@H](O2)[C@@H](O)[C@@H](O)[C@@H](O)[C@H]2CO	nd	nd	=	4300	Bum-Erdene 2013	TDT	Paper	10.1002/cbic.201300245	Disaccharide	No	Thiodisaccharide derivatives	358.367	205.6	11	8	4
GFA_112		c1cccc([N+]([O-])=O)c1C(=O)O[C@H]([C@@H](O2)OC)[C@H]([C@@H](O)[C@H]2CO)OC(=O)c3ccc(C)cc3	=	1800	=	8	Bum-Erdene 2022	14	Paper	10.1021/acs.jmedchem.1c01296	Monosaccharide	No	Monosaccharide derivatives	461.429	154.66	8	2	9
GFA_113		c1cc(Cl)cc([N+]([O-])=O)c1C(=O)O[C@H]([C@@H](O2)OC)[C@H]([C@@H](O)[C@H]2CO)OC(=O)c3ccc(C)cc3	=	1400	=	5.3	Bum-Erdene 2022	15	Paper	10.1021/acs.jmedchem.1c01296	Monosaccharide	No	Monosaccharide derivatives	495.874	154.66	8	2	9
GFA_114		c1cc(F)cc([N+]([O-])=O)c1C(=O)O[C@H]([C@@H](O2)OC)[C@H]([C@@H](O)[C@H]2CO)OC(=O)c3ccc(C)cc3	=	2100	=	8.1	Bum-Erdene 2022	16	Paper	10.1021/acs.jmedchem.1c01296	Monosaccharide	No	Monosaccharide derivatives	479.42	154.66	8	2	9
GFA_115		c1cc(C(F)(F)F)cc([N+]([O-])=O)c1C(=O)O[C@H]([C@@H](O2)OC)[C@H]([C@@H](O)[C@H]2CO)OC(=O)c3ccc(C)cc3	=	4000	=	22	Bum-Erdene 2022	17	Paper	10.1021/acs.jmedchem.1c01296	Monosaccharide	No	Monosaccharide derivatives	529.428	154.66	8	2	10
GFA_116		c1ccc([N+]([O-])=O)cc1C(=O)O[C@H]([C@@H](O2)OC)[C@H]([C@@H](O)[C@H]2CO)OC(=O)c3ccc(C)cc3	=	2700	=	130	Bum-Erdene 2022	18	Paper	10.1021/acs.jmedchem.1c01296	Monosaccharide	No	Monosaccharide derivatives	461.429	154.66	8	2	9
GFA_117		CC(=O)O[C@@H]([C@@H](O1)OC)[C@@H](O)[C@@H]([C@H]1CO)O[C@H](O2)[C@H](O)[C@@H](O)[C@@H](O)[C@H]2CO	=	88	=	80	Cumpstey 2007	14	Paper	10.1002/cbic.200700040	Disaccharide	No	Lactose derivatives	398.367	184.6	12	6	7
GFA_118		c1ccccc1C(=O)O[C@@H]([C@@H](O2)OC)[C@@H](O)[C@@H]([C@H]2CO)O[C@H](O3)[C@H](O)[C@@H](O)[C@@H](O)[C@H]3CO	=	4.4	=	7.8	Cumpstey 2007	15	Paper	10.1002/cbic.200700040	Disaccharide	No	Lactose derivatives	460.439	184.6	12	6	8
GFA_119		c1cccc(c12)ccc(c2)C(=O)O[C@@H]([C@@H](O3)OC)[C@@H](O)[C@@H]([C@H]3CO)O[C@H](O4)[C@H](O)[C@@H](O)[C@@H](O)[C@H]4CO	=	8.7	=	5.2	Cumpstey 2007	16	Paper	10.1002/cbic.200700040	Disaccharide	No	Lactose derivatives	510.499	184.6	12	6	8
GFA_120		c1cccc(c12)cccc2C(=O)O[C@@H]([C@@H](O3)OC)[C@@H](O)[C@@H]([C@H]3CO)O[C@H](O4)[C@H](O)[C@@H](O)[C@@H](O)[C@H]4CO	=	14	=	2.5	Cumpstey 2007	17	Paper	10.1002/cbic.200700040	Disaccharide	No	Lactose derivatives	510.499	184.6	12	6	8
GFA_121		C1CCCc(c12)cccc2C(=O)O[C@@H]([C@@H](O3)OC)[C@@H](O)[C@@H]([C@H]3CO)O[C@H](O4)[C@H](O)[C@@H](O)[C@@H](O)[C@H]4CO	=	46	=	3.9	Cumpstey 2007	18	Paper	10.1002/cbic.200700040	Disaccharide	No	Lactose derivatives	514.531	184.6	12	6	8
GFA_122		COc(c1)cc(OC)cc1C(=O)O[C@@H]([C@@H](O2)OC)[C@@H](O)[C@@H]([C@H]2CO)O[C@H](O3)[C@H](O)[C@@H](O)[C@@H](O)[C@H]3CO	=	21	=	2.2	Cumpstey 2007	19	Paper	10.1002/cbic.200700040	Disaccharide	No	Lactose derivatives	520.492	203.06	14	6	10
GFA_123		c1cc(F)ccc1C(=O)O[C@@H]([C@@H](O2)OC)[C@@H](O)[C@@H]([C@H]2CO)O[C@H](O3)[C@H](O)[C@@H](O)[C@@H](O)[C@H]3CO	=	16	=	5.2	Cumpstey 2007	20	Paper	10.1002/cbic.200700040	Disaccharide	No	Lactose derivatives	478.429	184.6	12	6	8
GFA_124		CC(=O)Nc(cc1)ccc1C(=O)O[C@@H]([C@@H](O2)OC)[C@@H](O)[C@@H]([C@H]2CO)O[C@H](O3)[C@H](O)[C@@H](O)[C@@H](O)[C@H]3CO	=	14	=	5.3	Cumpstey 2007	21	Paper	10.1002/cbic.200700040	Disaccharide	No	Lactose derivatives	517.491	213.7	13	7	9
GFA_125		c1ccccc1C(=O)N[C@@H]([C@@H](O)[C@H]2CO)[C@@H](O)[C@@H](O2)S[C@H](O3)[C@H](O)[C@H]([C@@H](O)[C@H]3CO)NC(=O)c4ccccc4	=	35	=	1.7	Cumpstey 2008	5a	Paper	10.1002/chem.200701932	Disaccharide	No	Thiodisaccharide derivatives	564.616	223.34	11	8	8
GFA_126		c1cccc(c12)ccc(c2)C(=O)N[C@@H]([C@@H](O)[C@H]3CO)[C@@H](O)[C@@H](O3)S[C@H](O4)[C@H](O)[C@H]([C@@H](O)[C@H]4CO)NC(=O)c(c5)ccc(c56)cccc6	=	9.6	=	0.16	Cumpstey 2008	5b	Paper	10.1002/chem.200701932	Disaccharide	No	Thiodisaccharide derivatives	664.737	223.34	11	8	8
GFA_127		COc(c1)cc(OC)cc1C(=O)N[C@@H]([C@@H](O)[C@H]2CO)[C@@H](O)[C@@H](O2)S[C@H](O3)[C@H](O)[C@H]([C@@H](O)[C@H]3CO)NC(=O)c4cc(OC)cc(c4)OC	=	4.7	=	0.046	Cumpstey 2008	5c	Paper	10.1002/chem.200701932	Disaccharide	No	Thiodisaccharide derivatives	684.722	260.26	15	8	12
GFA_128		c1ccc(OC)cc1C(=O)N[C@@H]([C@@H](O)[C@H]2CO)[C@@H](O)[C@@H](O2)S[C@H](O3)[C@H](O)[C@H]([C@@H](O)[C@H]3CO)NC(=O)c4cc(OC)ccc4	=	2	=	0.05	Cumpstey 2008	5d	Paper	10.1002/chem.200701932	Disaccharide	No	Thiodisaccharide derivatives	624.669	241.8	13	8	10
GFA_129		c1cc([N+]([O-])=O)ccc1C(=O)N[C@@H]([C@@H](O)[C@H]2CO)[C@@H](O)[C@@H](O2)S[C@H](O3)[C@H](O)[C@H]([C@@H](O)[C@H]3CO)NC(=O)c4ccc([N+]([O-])=O)cc4	nd	nd	=	0.049	Cumpstey 2008	5e	Paper	10.1002/chem.200701932	Disaccharide	No	Thiodisaccharide derivatives	654.611	309.62	11	8	10
GFA_130		c1ccccc1C(=O)N[C@@H]([C@@H](O)[C@H]2CO)[C@@H](O)[C@@H](O2)S[C@H](O3)[C@H](O)[C@@H](O)[C@@H](O)[C@H]3CO	nd	nd	=	3.2	Cumpstey 2008	10a	Paper	10.1002/chem.200701932	Disaccharide	No	Thiodisaccharide derivatives	461.492	214.47	11	8	6
GFA_131		c1cccc(c12)ccc(c2)C(=O)N[C@@H]([C@@H](O)[C@H]3CO)[C@@H](O)[C@@H](O3)S[C@H](O4)[C@H](O)[C@@H](O)[C@@H](O)[C@H]4CO	nd	nd	=	1.8	Cumpstey 2008	10b	Paper	10.1002/chem.200701932	Disaccharide	No	Thiodisaccharide derivatives	511.552	214.47	11	8	6
GFA_132		COc(c1)cc(OC)cc1C(=O)N[C@@H]([C@@H](O)[C@H]2CO)[C@@H](O)[C@@H](O2)S[C@H](O3)[C@H](O)[C@@H](O)[C@@H](O)[C@H]3CO	nd	nd	=	1.1	Cumpstey 2008	10c	Paper	10.1002/chem.200701932	Disaccharide	No	Thiodisaccharide derivatives	521.545	232.93	13	8	8
GFA_133		COc(c1)cc(OC)cc1C(=O)N[C@@H]([C@@H](O)[C@H]2CO)[C@@H](O)[C@@H](O2)S[C@H](O3)[C@H](O)[C@H]([C@@H](O)[C@H]3CO)NC(=O)c(c4)ccc(c45)cccc5	nd	nd	=	0.069	Cumpstey 2008	16	Paper	10.1002/chem.200701932	Disaccharide	No	Thiodisaccharide derivatives	674.73	241.8	13	8	10
GFA_134		c1cccc(c12)cccc2C(=O)N[C@@H]([C@@H](O)[C@H]3CO)[C@@H](O)[C@@H](O3)S[C@H](O4)[C@H](O)[C@H]([C@@H](O)[C@H]4CO)NC(=O)c5cc(OC)cc(c5)OC	nd	nd	=	0.052	Cumpstey 2008	17	Paper	10.1002/chem.200701932	Disaccharide	No	Thiodisaccharide derivatives	674.73	241.8	13	8	10
GFA_135		CC(=O)N[C@@H]([C@@H](O1)OC)[C@@H](O)[C@@H]([C@H]1CO)O[C@H](O2)[C@H](O)[C@H]([C@@H](O)[C@H]2CO)NC(=O)c3ccccc3	=	22	=	6.7	Cumpstey 2008	18	Paper	10.1002/chem.200701932	Disaccharide	No	LacNAc derivatives	500.507	196.27	11	7	8
GFA_136		CC(=O)N[C@@H]([C@@H](O1)OC)[C@@H](O)[C@@H]([C@H]1CO)O[C@H](O2)[C@H](O)[C@H]([C@@H](O)[C@H]2CO)NC(=O)c3cccc(c34)cccc4	=	25	=	4.4	Cumpstey 2008	19	Paper	10.1002/chem.200701932	Disaccharide	No	LacNAc derivatives	550.568	196.27	11	7	8
GFA_137		CC(=O)N[C@@H]([C@@H](O1)OC)[C@@H](O)[C@@H]([C@H]1CO)O[C@H](O2)[C@H](O)[C@H]([C@@H](O)[C@H]2CO)NC(=O)c(c3)ccc(c34)cccc4	=	11	=	0.48	Cumpstey 2008	20	Paper	10.1002/chem.200701932	Disaccharide	No	LacNAc derivatives	550.568	196.27	11	7	8
GFA_138		CC(=O)N[C@@H]([C@@H](O1)OC)[C@@H](O)[C@@H]([C@H]1CO)O[C@H](O2)[C@H](O)[C@H]([C@@H](O)[C@H]2CO)NC(=O)c3cc(OC)cc(c3)OC	=	30	=	1.1	Cumpstey 2008	21	Paper	10.1002/chem.200701932	Disaccharide	No	LacNAc derivatives	560.56	214.73	13	7	10
GFA_139		CC(=O)N[C@@H]([C@@H](O1)OC)[C@@H](O)[C@@H]([C@H]1CO)O[C@H](O2)[C@H](O)[C@H]([C@@H](O)[C@H]2CO)NC(=O)c3ccc([N+]([O-])=O)cc3	=	8.8	=	0.95	Cumpstey 2008	22	Paper	10.1002/chem.200701932	Disaccharide	No	LacNAc derivatives	545.505	239.41	11	7	9
GFA_140		CC(=O)N[C@@H]([C@@H](O1)OC)[C@@H](O)[C@@H]([C@H]1CO)O[C@H](O2)[C@H](O)[C@H]([C@@H](O)[C@H]2CO)NC(=O)c3cc(OC)ccc3	=	67	=	2.5	Cumpstey 2008	23	Paper	10.1002/chem.200701932	Disaccharide	No	LacNAc derivatives	530.534	205.5	12	7	9
GFA_141		OC[C@@H]1[C@H](O)[C@H](O)[C@@H](O)[C@@H](O1)c2cn(nn2)-c3ccccc3	=	760	=	1700	Dahlqvist 2019 (1)	24a	Thesis	https://portal.research.lu.se/en/publications/novel-monogalactoside-galectin-inhibitor-scaffolds-guiding-select	Monosaccharide	No	(Het)aryl-C-galactosides	307.309	120.86	7	4	3
GFA_142		OC[C@@H]1[C@H](O)[C@H](O)[C@@H](O)[C@@H](O1)c2cn(nn2)-c3cccc(c34)cccc4	=	550	=	1300	Dahlqvist 2019 (1)	24b	Thesis	https://portal.research.lu.se/en/publications/novel-monogalactoside-galectin-inhibitor-scaffolds-guiding-select	Monosaccharide	No	(Het)aryl-C-galactosides	357.369	120.86	7	4	3
GFA_143		OC[C@@H]1[C@H](O)[C@H](O)[C@@H](O)[C@@H](O1)c2cn(nn2)-c(c3)ccc(c34)cccc4	=	290	=	1600	Dahlqvist 2019 (1)	24c	Thesis	https://portal.research.lu.se/en/publications/novel-monogalactoside-galectin-inhibitor-scaffolds-guiding-select	Monosaccharide	No	(Het)aryl-C-galactosides	357.369	120.86	7	4	3
GFA_144		OC[C@@H]1[C@H](O)[C@H](O)[C@@H](O)[C@@H](O1)c2cn(nn2)-c3ccc(Cl)cc3	=	340	=	1700	Dahlqvist 2019 (1)	24d	Thesis	https://portal.research.lu.se/en/publications/novel-monogalactoside-galectin-inhibitor-scaffolds-guiding-select	Monosaccharide	No	(Het)aryl-C-galactosides	341.754	120.86	7	4	3
GFA_145		OC[C@@H]1[C@H](O)[C@H](O)[C@@H](O)[C@@H](O1)c2cn(nn2)-c3cc(Cl)ccc3	=	400	=	1500	Dahlqvist 2019 (1)	24e	Thesis	https://portal.research.lu.se/en/publications/novel-monogalactoside-galectin-inhibitor-scaffolds-guiding-select	Monosaccharide	No	(Het)aryl-C-galactosides	341.754	120.86	7	4	3
GFA_146		OC[C@@H]1[C@H](O)[C@H](O)[C@@H](O)[C@@H](O1)c2cn(nn2)-c(cc3)ccc3C	=	1100	=	2300	Dahlqvist 2019 (1)	24f	Thesis	https://portal.research.lu.se/en/publications/novel-monogalactoside-galectin-inhibitor-scaffolds-guiding-select	Monosaccharide	No	(Het)aryl-C-galactosides	321.336	120.86	7	4	3
GFA_147		OC[C@@H]1[C@H](O)[C@H](O)[C@@H](O)[C@@H](O1)c2cn(nn2)-c(cc3C)ccc3	=	680	=	2800	Dahlqvist 2019 (1)	24g	Thesis	https://portal.research.lu.se/en/publications/novel-monogalactoside-galectin-inhibitor-scaffolds-guiding-select	Monosaccharide	No	(Het)aryl-C-galactosides	321.336	120.86	7	4	3
GFA_148		OC[C@@H]1[C@H](O)[C@H](O)[C@@H](O)[C@@H](O1)c2cn(nn2)-c3ccc(F)cc3	=	1800	=	1800	Dahlqvist 2019 (1)	24h	Thesis	https://portal.research.lu.se/en/publications/novel-monogalactoside-galectin-inhibitor-scaffolds-guiding-select	Monosaccharide	No	(Het)aryl-C-galactosides	325.299	120.86	7	4	3
GFA_149		OC[C@@H]1[C@H](O)[C@H](O)[C@@H](O)[C@@H](O1)c2cn(nn2)-c3cc(F)ccc3	=	540	=	2000	Dahlqvist 2019 (1)	24i	Thesis	https://portal.research.lu.se/en/publications/novel-monogalactoside-galectin-inhibitor-scaffolds-guiding-select	Monosaccharide	No	(Het)aryl-C-galactosides	325.299	120.86	7	4	3
GFA_150		OC[C@@H]1[C@H](O)[C@H](O)[C@@H](O)[C@@H](O1)c2cn(nn2)-c3c(F)cccc3	=	170	=	880	Dahlqvist 2019 (1)	24j	Thesis	https://portal.research.lu.se/en/publications/novel-monogalactoside-galectin-inhibitor-scaffolds-guiding-select	Monosaccharide	No	(Het)aryl-C-galactosides	325.299	120.86	7	4	3
GFA_151		OC[C@@H]1[C@H](O)[C@H](O)[C@@H](O)[C@@H](O1)c2cn(nn2)-c3ccc(Br)cc3	=	140	=	1400	Dahlqvist 2019 (1)	24k	Thesis	https://portal.research.lu.se/en/publications/novel-monogalactoside-galectin-inhibitor-scaffolds-guiding-select	Monosaccharide	No	(Het)aryl-C-galactosides	386.21	120.86	7	4	3
GFA_152		OC[C@@H]1[C@H](O)[C@H](O)[C@@H](O)[C@@H](O1)c2cn(nn2)-c3cc(Br)ccc3	=	1400	=	1600	Dahlqvist 2019 (1)	24l	Thesis	https://portal.research.lu.se/en/publications/novel-monogalactoside-galectin-inhibitor-scaffolds-guiding-select	Monosaccharide	No	(Het)aryl-C-galactosides	386.21	120.86	7	4	3
GFA_153		OC[C@@H]1[C@H](O)[C@H](O)[C@@H](O)[C@@H](O1)c2cn(nn2)-c3ccc(I)cc3	=	460	=	720	Dahlqvist 2019 (1)	24m	Thesis	https://portal.research.lu.se/en/publications/novel-monogalactoside-galectin-inhibitor-scaffolds-guiding-select	Monosaccharide	No	(Het)aryl-C-galactosides	433.205	120.86	7	4	3
GFA_154		OC[C@@H]1[C@H](O)[C@H](O)[C@@H](O)[C@@H](O1)c2cn(nn2)-c3cc(I)ccc3	=	1300	>	1600	Dahlqvist 2019 (1)	24n	Thesis	https://portal.research.lu.se/en/publications/novel-monogalactoside-galectin-inhibitor-scaffolds-guiding-select	Monosaccharide	No	(Het)aryl-C-galactosides	433.205	120.86	7	4	3
GFA_155		FC(F)(F)c1ccc(cc1)-n(nn2)cc2[C@H](O3)[C@H](O)[C@@H](O)[C@@H](O)[C@H]3CO	=	1300	=	1200	Dahlqvist 2019 (1)	24o	Thesis	https://portal.research.lu.se/en/publications/novel-monogalactoside-galectin-inhibitor-scaffolds-guiding-select	Monosaccharide	No	(Het)aryl-C-galactosides	375.307	120.86	7	4	4
GFA_156		FC(F)(F)c1cc(ccc1)-n(nn2)cc2[C@H](O3)[C@H](O)[C@@H](O)[C@@H](O)[C@H]3CO	=	1500	=	1300	Dahlqvist 2019 (1)	24p	Thesis	https://portal.research.lu.se/en/publications/novel-monogalactoside-galectin-inhibitor-scaffolds-guiding-select	Monosaccharide	No	(Het)aryl-C-galactosides	375.307	120.86	7	4	4
GFA_157		OC[C@@H]1[C@H](O)[C@H](O)[C@@H](O)[C@@H](O1)c2cn(nn2)-c(cc3)ccc3[N+]([O-])=O	=	400	=	1500	Dahlqvist 2019 (1)	24q	Thesis	https://portal.research.lu.se/en/publications/novel-monogalactoside-galectin-inhibitor-scaffolds-guiding-select	Monosaccharide	No	(Het)aryl-C-galactosides	352.306	164	7	4	4
GFA_158		OC[C@@H]1[C@H](O)[C@H](O)[C@@H](O)[C@@H](O1)c2cn(nn2)-c(cc3[N+]([O-])=O)ccc3	=	1800	=	1000	Dahlqvist 2019 (1)	24r	Thesis	https://portal.research.lu.se/en/publications/novel-monogalactoside-galectin-inhibitor-scaffolds-guiding-select	Monosaccharide	No	(Het)aryl-C-galactosides	352.306	164	7	4	4
GFA_159		OC[C@@H]1[C@H](O)[C@H](O)[C@@H](O)[C@@H](O1)c2cn(nn2)-c3ccc(cc3)S(=O)(=O)C	=	1300	=	1200	Dahlqvist 2019 (1)	24s	Thesis	https://portal.research.lu.se/en/publications/novel-monogalactoside-galectin-inhibitor-scaffolds-guiding-select	Monosaccharide	No	(Het)aryl-C-galactosides	385.399	163.38	9	4	4
GFA_160		OC[C@@H]1[C@H](O)[C@H](O)[C@@H](O)[C@@H](O1)c2cn(nn2)-c3cc(S(=O)(=O)C)ccc3	=	300	=	1200	Dahlqvist 2019 (1)	24t	Thesis	https://portal.research.lu.se/en/publications/novel-monogalactoside-galectin-inhibitor-scaffolds-guiding-select	Monosaccharide	No	(Het)aryl-C-galactosides	385.399	163.38	9	4	4
GFA_161		CC(=O)c1ccc(cc1)-n(nn2)cc2[C@H](O3)[C@H](O)[C@@H](O)[C@@H](O)[C@H]3CO	=	580	=	870	Dahlqvist 2019 (1)	24u	Thesis	https://portal.research.lu.se/en/publications/novel-monogalactoside-galectin-inhibitor-scaffolds-guiding-select	Monosaccharide	No	(Het)aryl-C-galactosides	349.346	137.93	8	4	4
GFA_162		CC(=O)c1cc(ccc1)-n(nn2)cc2[C@H](O3)[C@H](O)[C@@H](O)[C@@H](O)[C@H]3CO	=	1100	<	600	Dahlqvist 2019 (1)	24v	Thesis	https://portal.research.lu.se/en/publications/novel-monogalactoside-galectin-inhibitor-scaffolds-guiding-select	Monosaccharide	No	(Het)aryl-C-galactosides	349.346	137.93	8	4	4
GFA_163		OC[C@@H]1[C@H](O)[C@H](O)[C@@H](O)[C@@H](O1)c2cn(nn2)-c3c(F)cccc3F	=	310	=	770	Dahlqvist 2019 (1)	24w	Thesis	https://portal.research.lu.se/en/publications/novel-monogalactoside-galectin-inhibitor-scaffolds-guiding-select	Monosaccharide	No	(Het)aryl-C-galactosides	343.29	120.86	7	4	3
GFA_164		OC[C@@H]1[C@H](O)[C@H](O)[C@@H](O)[C@@H](O1)c2cn(nn2)-c3c(F)cc(Cl)cc3	=	1300	=	660	Dahlqvist 2019 (1)	24x	Thesis	https://portal.research.lu.se/en/publications/novel-monogalactoside-galectin-inhibitor-scaffolds-guiding-select	Monosaccharide	No	(Het)aryl-C-galactosides	359.744	120.86	7	4	3
GFA_165		OC[C@@H]1[C@H](O)[C@H](O)[C@@H](O)[C@@H](O1)c2cn(nn2)-c3c(F)cc(Br)cc3	=	1200	=	1400	Dahlqvist 2019 (1)	24y	Thesis	https://portal.research.lu.se/en/publications/novel-monogalactoside-galectin-inhibitor-scaffolds-guiding-select	Monosaccharide	No	(Het)aryl-C-galactosides	404.2	120.86	7	4	3
GFA_166		OC[C@@H]1[C@H](O)[C@H](O)[C@@H](O)[C@@H](O1)c2cn(nn2)-c3c(F)ccc(Cl)c3	=	650	=	490	Dahlqvist 2019 (1)	24z	Thesis	https://portal.research.lu.se/en/publications/novel-monogalactoside-galectin-inhibitor-scaffolds-guiding-select	Monosaccharide	No	(Het)aryl-C-galactosides	359.744	120.86	7	4	3
GFA_167		OC[C@@H]1[C@H](O)[C@H](O)[C@@H](O)[C@@H](O1)c2cn(nn2)-c(c3F)cccc3Cl	=	980	=	910	Dahlqvist 2019 (1)	24aa	Thesis	https://portal.research.lu.se/en/publications/novel-monogalactoside-galectin-inhibitor-scaffolds-guiding-select	Monosaccharide	No	(Het)aryl-C-galactosides	359.744	120.86	7	4	3
GFA_168		OC[C@@H]1[C@H](O)[C@H](O)[C@@H](O)[C@@H](O1)c2cn(nn2)-c(c3)ccc(Cl)c3Cl	=	970	=	2000	Dahlqvist 2019 (1)	24ab	Thesis	https://portal.research.lu.se/en/publications/novel-monogalactoside-galectin-inhibitor-scaffolds-guiding-select	Monosaccharide	No	(Het)aryl-C-galactosides	376.199	120.86	7	4	3
GFA_169		OC[C@@H]1[C@H](O)[C@H](O)[C@@H](O)[C@@H](O1)c2cn(nn2)-c(cc3)cc(Cl)c3C	=	2100	=	1400	Dahlqvist 2019 (1)	24ac	Thesis	https://portal.research.lu.se/en/publications/novel-monogalactoside-galectin-inhibitor-scaffolds-guiding-select	Monosaccharide	No	(Het)aryl-C-galactosides	355.781	120.86	7	4	3
GFA_170		OC[C@@H]1[C@H](O)[C@H](O)[C@@H](O)[C@@H](O1)c2cn(nn2)-c(cc3)ccc3-c4ccccc4	=	780	=	690	Dahlqvist 2019 (1)	24ad	Thesis	https://portal.research.lu.se/en/publications/novel-monogalactoside-galectin-inhibitor-scaffolds-guiding-select	Monosaccharide	No	(Het)aryl-C-galactosides	383.407	120.86	7	4	4
GFA_171		OC[C@@H]1[C@H](O)[C@H](O)[C@@H](O)[C@@H](O1)c2cn(nn2)-c(c3)ccc(c34)CCC4	=	1400	=	1400	Dahlqvist 2019 (1)	24ae	Thesis	https://portal.research.lu.se/en/publications/novel-monogalactoside-galectin-inhibitor-scaffolds-guiding-select	Monosaccharide	No	(Het)aryl-C-galactosides	347.374	120.86	7	4	3
GFA_172		OC[C@@H]1[C@H](O)[C@H](O)[C@@H](O)[C@@H](O1)c2cn(nn2)-c(nc3)ccc3Cl	=	970	=	1200	Dahlqvist 2019 (1)	24af	Thesis	https://portal.research.lu.se/en/publications/novel-monogalactoside-galectin-inhibitor-scaffolds-guiding-select	Monosaccharide	No	(Het)aryl-C-galactosides	342.741	133.75	8	4	3
GFA_173		OC[C@@H]1[C@H](O)[C@H](O)[C@@H](O)[C@@H](O1)c2cn(nn2)-c3nccs3	=	1300	=	1000	Dahlqvist 2019 (1)	24ag	Thesis	https://portal.research.lu.se/en/publications/novel-monogalactoside-galectin-inhibitor-scaffolds-guiding-select	Monosaccharide	No	(Het)aryl-C-galactosides	314.322	161.99	8	4	3
GFA_174		OC[C@@H]1[C@H](O)[C@H](O)[C@@H](O)[C@@H](O1)c2cn(nn2)-c3ccccn3	=	150	=	880	Dahlqvist 2019 (1)	24ah	Thesis	https://portal.research.lu.se/en/publications/novel-monogalactoside-galectin-inhibitor-scaffolds-guiding-select	Monosaccharide	No	(Het)aryl-C-galactosides	308.296	133.75	8	4	3
GFA_175		OC[C@@H]1[C@H](O)[C@H](O)[C@@H](O)[C@@H](O1)c2cnc(o2)-c3ccccc3	=	830	=	1000	Dahlqvist 2019 (1)	25a	Thesis	https://portal.research.lu.se/en/publications/novel-monogalactoside-galectin-inhibitor-scaffolds-guiding-select	Monosaccharide	No	(Het)aryl-C-galactosides	307.306	116.18	7	4	3
GFA_176		OC[C@@H]1[C@H](O)[C@H](O)[C@@H](O)[C@@H](O1)c2cnc(o2)-c3cccc(c34)cccc4	=	490	=	90	Dahlqvist 2019 (1)	25b	Thesis	https://portal.research.lu.se/en/publications/novel-monogalactoside-galectin-inhibitor-scaffolds-guiding-select	Monosaccharide	No	(Het)aryl-C-galactosides	357.366	116.18	7	4	3
GFA_177		OC[C@@H]1[C@H](O)[C@H](O)[C@@H](O)[C@@H](O1)c2cnc(o2)-c(c3)ccc(c34)cccc4	=	790	=	230	Dahlqvist 2019 (1)	25c	Thesis	https://portal.research.lu.se/en/publications/novel-monogalactoside-galectin-inhibitor-scaffolds-guiding-select	Monosaccharide	No	(Het)aryl-C-galactosides	357.366	116.18	7	4	3
GFA_178		OC[C@@H]1[C@H](O)[C@H](O)[C@@H](O)[C@@H](O1)c2cnc(o2)-c3ccc(Cl)cc3	=	870	=	280	Dahlqvist 2019 (1)	25d	Thesis	https://portal.research.lu.se/en/publications/novel-monogalactoside-galectin-inhibitor-scaffolds-guiding-select	Monosaccharide	No	(Het)aryl-C-galactosides	341.751	116.18	7	4	3
GFA_179		OC[C@@H]1[C@H](O)[C@H](O)[C@@H](O)[C@@H](O1)c2cnc(o2)-c3cc(Cl)ccc3	=	920	=	670	Dahlqvist 2019 (1)	25e	Thesis	https://portal.research.lu.se/en/publications/novel-monogalactoside-galectin-inhibitor-scaffolds-guiding-select	Monosaccharide	No	(Het)aryl-C-galactosides	341.751	116.18	7	4	3
GFA_180		OC[C@@H]1[C@H](O)[C@H](O)[C@@H](O)[C@@H](O1)c2cnc(o2)-c(cc3)ccc3C	=	790	=	450	Dahlqvist 2019 (1)	25f	Thesis	https://portal.research.lu.se/en/publications/novel-monogalactoside-galectin-inhibitor-scaffolds-guiding-select	Monosaccharide	No	(Het)aryl-C-galactosides	321.333	116.18	7	4	3
GFA_181		OC[C@@H]1[C@H](O)[C@H](O)[C@@H](O)[C@@H](O1)c2cnc(o2)-c(cc3C)ccc3	=	890	=	350	Dahlqvist 2019 (1)	25g	Thesis	https://portal.research.lu.se/en/publications/novel-monogalactoside-galectin-inhibitor-scaffolds-guiding-select	Monosaccharide	No	(Het)aryl-C-galactosides	321.333	116.18	7	4	3
GFA_182		OC[C@@H]1[C@H](O)[C@H](O)[C@@H](O)[C@@H](O1)c2cnc(o2)-c3ccc(F)cc3	=	1900	=	600	Dahlqvist 2019 (1)	25h	Thesis	https://portal.research.lu.se/en/publications/novel-monogalactoside-galectin-inhibitor-scaffolds-guiding-select	Monosaccharide	No	(Het)aryl-C-galactosides	325.296	116.18	7	4	3
GFA_183		OC[C@@H]1[C@H](O)[C@H](O)[C@@H](O)[C@@H](O1)c2cnc(o2)-c3cc(F)ccc3	=	900	=	520	Dahlqvist 2019 (1)	25i	Thesis	https://portal.research.lu.se/en/publications/novel-monogalactoside-galectin-inhibitor-scaffolds-guiding-select	Monosaccharide	No	(Het)aryl-C-galactosides	325.296	116.18	7	4	3
GFA_184		OC[C@@H]1[C@H](O)[C@H](O)[C@@H](O)[C@@H](O1)c(on2)cc2-c3ccccc3	=	760	=	1200	Dahlqvist 2019 (1)	26a	Thesis	https://portal.research.lu.se/en/publications/novel-monogalactoside-galectin-inhibitor-scaffolds-guiding-select	Monosaccharide	No	(Het)aryl-C-galactosides	307.306	116.18	7	4	3
GFA_185		OC[C@@H]1[C@H](O)[C@H](O)[C@@H](O)[C@@H](O1)c(on2)cc2-c3cccc(c34)cccc4	=	600	=	1500	Dahlqvist 2019 (1)	26b	Thesis	https://portal.research.lu.se/en/publications/novel-monogalactoside-galectin-inhibitor-scaffolds-guiding-select	Monosaccharide	No	(Het)aryl-C-galactosides	357.366	116.18	7	4	3
GFA_186		OC[C@@H]1[C@H](O)[C@H](O)[C@@H](O)[C@@H](O1)c(on2)cc2-c(c3)ccc(c34)cccc4	=	430	=	380	Dahlqvist 2019 (1)	26c	Thesis	https://portal.research.lu.se/en/publications/novel-monogalactoside-galectin-inhibitor-scaffolds-guiding-select	Monosaccharide	No	(Het)aryl-C-galactosides	357.366	116.18	7	4	3
GFA_187		OC[C@@H]1[C@H](O)[C@H](O)[C@@H](O)[C@@H](O1)c([nH]n2)cc2-c3ccccc3	=	1000	=	800	Dahlqvist 2019 (1)	27a	Thesis	https://portal.research.lu.se/en/publications/novel-monogalactoside-galectin-inhibitor-scaffolds-guiding-select	Monosaccharide	No	(Het)aryl-C-galactosides	306.321	118.83	6	5	3
GFA_188		OC[C@@H]1[C@H](O)[C@H](O)[C@@H](O)[C@@H](O1)c([nH]n2)cc2-c3cccc(c34)cccc4	=	1600	=	1000	Dahlqvist 2019 (1)	27b	Thesis	https://portal.research.lu.se/en/publications/novel-monogalactoside-galectin-inhibitor-scaffolds-guiding-select	Monosaccharide	No	(Het)aryl-C-galactosides	356.382	118.83	6	5	3
GFA_189		OC[C@@H]1[C@H](O)[C@H](O)[C@@H](O)[C@@H](O1)c([nH]n2)cc2-c(c3)ccc(c34)cccc4	=	1400	=	1300	Dahlqvist 2019 (1)	27c	Thesis	https://portal.research.lu.se/en/publications/novel-monogalactoside-galectin-inhibitor-scaffolds-guiding-select	Monosaccharide	No	(Het)aryl-C-galactosides	356.382	118.83	6	5	3
GFA_190		OC[C@@H](O1)[C@H](O)[C@H](O)[C@@H](O)[C@@H]1Cn(nn2)cc2-c3ccccc3	=	600	=	870	Dahlqvist 2019 (1)	36a	Thesis	https://portal.research.lu.se/en/publications/novel-monogalactoside-galectin-inhibitor-scaffolds-guiding-select	Monosaccharide	No	(Het)aryl-C-galactosides	321.336	120.86	7	4	4
GFA_191		OC[C@@H](O1)[C@H](O)[C@H](O)[C@@H](O)[C@@H]1Cn(nn2)cc2-c3ccc(F)cc3	=	170	=	710	Dahlqvist 2019 (1)	36b	Thesis	https://portal.research.lu.se/en/publications/novel-monogalactoside-galectin-inhibitor-scaffolds-guiding-select	Monosaccharide	No	(Het)aryl-C-galactosides	339.326	120.86	7	4	4
GFA_192		OC[C@@H](O1)[C@H](O)[C@H](O)[C@@H](O)[C@@H]1Cn(nn2)cc2-c3cc(F)ccc3	=	1200	=	720	Dahlqvist 2019 (1)	36c	Thesis	https://portal.research.lu.se/en/publications/novel-monogalactoside-galectin-inhibitor-scaffolds-guiding-select	Monosaccharide	No	(Het)aryl-C-galactosides	339.326	120.86	7	4	4
GFA_193		OC[C@@H](O1)[C@H](O)[C@H](O)[C@@H](O)[C@@H]1Cn(nn2)cc2-c3c(F)cccc3	=	390	=	500	Dahlqvist 2019 (1)	36d	Thesis	https://portal.research.lu.se/en/publications/novel-monogalactoside-galectin-inhibitor-scaffolds-guiding-select	Monosaccharide	No	(Het)aryl-C-galactosides	339.326	120.86	7	4	4
GFA_194		OC[C@@H](O1)[C@H](O)[C@H](O)[C@@H](O)[C@@H]1Cn(nn2)cc2-c3cc(F)c(F)cc3	=	860	=	610	Dahlqvist 2019 (1)	36e	Thesis	https://portal.research.lu.se/en/publications/novel-monogalactoside-galectin-inhibitor-scaffolds-guiding-select	Monosaccharide	No	(Het)aryl-C-galactosides	357.317	120.86	7	4	4
GFA_195		OC[C@@H](O1)[C@H](O)[C@H](O)[C@@H](O)[C@@H]1Cn(nn2)cc2-c3cc(F)cc(F)c3	=	1100	=	790	Dahlqvist 2019 (1)	36f	Thesis	https://portal.research.lu.se/en/publications/novel-monogalactoside-galectin-inhibitor-scaffolds-guiding-select	Monosaccharide	No	(Het)aryl-C-galactosides	357.317	120.86	7	4	4
GFA_196		OC[C@@H](O1)[C@H](O)[C@H](O)[C@@H](O)[C@@H]1Cn(nn2)cc2-c3c(F)cc(F)cc3	=	1100	=	490	Dahlqvist 2019 (1)	36g	Thesis	https://portal.research.lu.se/en/publications/novel-monogalactoside-galectin-inhibitor-scaffolds-guiding-select	Monosaccharide	No	(Het)aryl-C-galactosides	357.317	120.86	7	4	4
GFA_197		OC[C@@H](O1)[C@H](O)[C@H](O)[C@@H](O)[C@@H]1Cn(nn2)cc2-c(cc3)ccc3C	=	1000	>	3000	Dahlqvist 2019 (1)	36h	Thesis	https://portal.research.lu.se/en/publications/novel-monogalactoside-galectin-inhibitor-scaffolds-guiding-select	Monosaccharide	No	(Het)aryl-C-galactosides	335.363	120.86	7	4	4
GFA_198		OC[C@@H](O1)[C@H](O)[C@H](O)[C@@H](O)[C@@H]1Cn(nn2)cc2-c(cc3C)ccc3	=	990	>	3000	Dahlqvist 2019 (1)	36i	Thesis	https://portal.research.lu.se/en/publications/novel-monogalactoside-galectin-inhibitor-scaffolds-guiding-select	Monosaccharide	No	(Het)aryl-C-galactosides	335.363	120.86	7	4	4
GFA_199		FC(F)(F)Oc(cc1)ccc1-c2cn(nn2)C[C@H]3[C@H](O)[C@@H](O)[C@@H](O)[C@H](O3)CO	=	500	=	700	Dahlqvist 2019 (1)	36j	Thesis	https://portal.research.lu.se/en/publications/novel-monogalactoside-galectin-inhibitor-scaffolds-guiding-select	Monosaccharide	No	(Het)aryl-C-galactosides	405.334	130.09	8	4	6
GFA_200		FC(F)(F)c1ccc(cc1)-c2cn(nn2)C[C@H]3[C@H](O)[C@@H](O)[C@@H](O)[C@H](O3)CO	=	240	=	830	Dahlqvist 2019 (1)	36k	Thesis	https://portal.research.lu.se/en/publications/novel-monogalactoside-galectin-inhibitor-scaffolds-guiding-select	Monosaccharide	No	(Het)aryl-C-galactosides	389.334	120.86	7	4	5
GFA_201		OC[C@@H](O1)[C@H](O)[C@H](O)[C@@H](O)[C@@H]1Cn(nn2)cc2-c3cccc(c34)cccc4	=	180	=	470	Dahlqvist 2019 (1)	36l	Thesis	https://portal.research.lu.se/en/publications/novel-monogalactoside-galectin-inhibitor-scaffolds-guiding-select	Monosaccharide	No	(Het)aryl-C-galactosides	371.396	120.86	7	4	4
GFA_202		OC[C@@H](O1)[C@H](O)[C@H](O)[C@@H](O)[C@@H]1Cn(nn2)cc2-c3ccc(cc3)-c4ccccc4	=	710	=	1200	Dahlqvist 2019 (1)	36m	Thesis	https://portal.research.lu.se/en/publications/novel-monogalactoside-galectin-inhibitor-scaffolds-guiding-select	Monosaccharide	No	(Het)aryl-C-galactosides	397.435	120.86	7	4	5
GFA_203		OC[C@@H](O1)[C@H](O)[C@H](O)[C@@H](O)[C@@H]1Cn(nn2)cc2-c(c3)ccc(c34)cccc4	=	1500	=	1700	Dahlqvist 2019 (1)	36n	Thesis	https://portal.research.lu.se/en/publications/novel-monogalactoside-galectin-inhibitor-scaffolds-guiding-select	Monosaccharide	No	(Het)aryl-C-galactosides	371.396	120.86	7	4	4
GFA_204		c1ccccc1-c2cn(nn2)[C@@H]([C@@H](O)[C@H]3CO)[C@@H](O)[C@@H](O3)c4cn(nn4)-c5c(F)cccc5	=	280	=	34	Dahlqvist 2019 (1)	61a	Thesis	https://portal.research.lu.se/en/publications/novel-monogalactoside-galectin-inhibitor-scaffolds-guiding-select	Monosaccharide	No	(Het)aryl-C-galactosides	452.449	131.34	8	3	5
GFA_205		c1ccccc1-c2cn(nn2)[C@@H]([C@@H](O)[C@H]3CO)[C@@H](O)[C@@H](O3)c4cn(nn4)-c5ccccn5	=	180	=	34	Dahlqvist 2019 (1)	61b	Thesis	https://portal.research.lu.se/en/publications/novel-monogalactoside-galectin-inhibitor-scaffolds-guiding-select	Monosaccharide	No	(Het)aryl-C-galactosides	435.446	144.23	9	3	5
GFA_206		c1ccccc1-c2cn(nn2)[C@@H]([C@@H](O)[C@H]3CO)[C@@H](O)[C@@H](O3)c4cnc(o4)-c5cccc(c56)cccc6	=	530	=	8.6	Dahlqvist 2019 (1)	63	Thesis	https://portal.research.lu.se/en/publications/novel-monogalactoside-galectin-inhibitor-scaffolds-guiding-select	Monosaccharide	No	(Het)aryl-C-galactosides	484.516	126.66	8	3	5
GFA_207		c1cc(F)ccc1-c2cn(nn2)C[C@H]3[C@H](O)[C@H]([C@@H](O)[C@H](O3)CO)n(nn4)cc4-c5ccccc5	=	220	=	200	Dahlqvist 2019 (1)	69a	Thesis	https://portal.research.lu.se/en/publications/novel-monogalactoside-galectin-inhibitor-scaffolds-guiding-select	Monosaccharide	No	(Het)aryl-C-galactosides	466.476	131.34	8	3	6
GFA_208		FC(F)(F)c1ccc(cc1)-c2cn(nn2)C[C@H]3[C@H](O)[C@H]([C@@H](O)[C@H](O3)CO)n(nn4)cc4-c5ccccc5	=	440	=	720	Dahlqvist 2019 (1)	69b	Thesis	https://portal.research.lu.se/en/publications/novel-monogalactoside-galectin-inhibitor-scaffolds-guiding-select	Monosaccharide	No	(Het)aryl-C-galactosides	516.484	131.34	8	3	7
GFA_209		CO[C@H](O1)[C@H](O)[C@H]([C@@H](O)[C@H]1CO)OCc2cc(nc(n2)N)-c3ccccc3	=	1400	=	260	Dahlqvist 2019 (2)	70a	Thesis	https://portal.research.lu.se/en/publications/novel-monogalactoside-galectin-inhibitor-scaffolds-guiding-select	Monosaccharide	No	Monosaccharide derivatives	377.401	140.18	8	4	6
GFA_210		CO[C@H](O1)[C@H](O)[C@H]([C@@H](O)[C@H]1CO)OCc2cc(nc(n2)N)-c(c3)ccc(c34)cccc4	>	900	=	83	Dahlqvist 2019 (2)	70b	Thesis	https://portal.research.lu.se/en/publications/novel-monogalactoside-galectin-inhibitor-scaffolds-guiding-select	Monosaccharide	No	Monosaccharide derivatives	427.461	140.18	8	4	6
GFA_211		CO[C@H](O1)[C@H](O)[C@H]([C@@H](O)[C@H]1CO)OCc2cc(nc(n2)N)-c3cccc(c34)cccc4	=	1300	=	340	Dahlqvist 2019 (2)	70c	Thesis	https://portal.research.lu.se/en/publications/novel-monogalactoside-galectin-inhibitor-scaffolds-guiding-select	Monosaccharide	No	Monosaccharide derivatives	427.461	140.18	8	4	6
GFA_212		CO[C@H](O1)[C@H](O)[C@H]([C@@H](O)[C@H]1CO)OCc2cc(nc(n2)N)-c3ccc(F)cc3	=	1100	=	320	Dahlqvist 2019 (2)	70d	Thesis	https://portal.research.lu.se/en/publications/novel-monogalactoside-galectin-inhibitor-scaffolds-guiding-select	Monosaccharide	No	Monosaccharide derivatives	395.391	140.18	8	4	6
GFA_213		CO[C@H](O1)[C@H](O)[C@H]([C@@H](O)[C@H]1CO)OCc2cc(nc(n2)N)-c3ccc(Cl)cc3	>	900	=	260	Dahlqvist 2019 (2)	70e	Thesis	https://portal.research.lu.se/en/publications/novel-monogalactoside-galectin-inhibitor-scaffolds-guiding-select	Monosaccharide	No	Monosaccharide derivatives	411.846	140.18	8	4	6
GFA_214		CO[C@H](O1)[C@H](O)[C@H]([C@@H](O)[C@H]1CO)OCc2cc(nc(n2)N)-c(cc3)ccc3C	>	900	=	270	Dahlqvist 2019 (2)	70f	Thesis	https://portal.research.lu.se/en/publications/novel-monogalactoside-galectin-inhibitor-scaffolds-guiding-select	Monosaccharide	No	Monosaccharide derivatives	391.428	140.18	8	4	6
GFA_215		CO[C@H](O1)[C@H](O)[C@H]([C@@H](O)[C@H]1CO)OCc2cc(nc(n2)N)-c3cc(F)ccc3	=	1800	=	230	Dahlqvist 2019 (2)	70g	Thesis	https://portal.research.lu.se/en/publications/novel-monogalactoside-galectin-inhibitor-scaffolds-guiding-select	Monosaccharide	No	Monosaccharide derivatives	395.391	140.18	8	4	6
GFA_216		CO[C@H](O1)[C@H](O)[C@H]([C@@H](O)[C@H]1CO)OCc2cc(nc(n2)N)-c3cc(Cl)ccc3	=	1900	=	190	Dahlqvist 2019 (2)	70h	Thesis	https://portal.research.lu.se/en/publications/novel-monogalactoside-galectin-inhibitor-scaffolds-guiding-select	Monosaccharide	No	Monosaccharide derivatives	411.846	140.18	8	4	6
GFA_217		CO[C@H](O1)[C@H](O)[C@H]([C@@H](O)[C@H]1CO)OCc2cc(nc(n2)N)-c(cc3C)ccc3	=	200	=	200	Dahlqvist 2019 (2)	70i	Thesis	https://portal.research.lu.se/en/publications/novel-monogalactoside-galectin-inhibitor-scaffolds-guiding-select	Monosaccharide	No	Monosaccharide derivatives	391.428	140.18	8	4	6
GFA_218		CO[C@H](O1)[C@H](O)[C@H]([C@@H](O)[C@H]1CO)OCc2cc(nc(n2)N)-c3ccc(Br)cc3	=	770	=	310	Dahlqvist 2019 (2)	70j	Thesis	https://portal.research.lu.se/en/publications/novel-monogalactoside-galectin-inhibitor-scaffolds-guiding-select	Monosaccharide	No	Monosaccharide derivatives	456.302	140.18	8	4	6
GFA_219		CC(C)(C)c1ccc(cc1)-c(nc(n2)N)cc2CO[C@@H]([C@@H](O)[C@H]3CO)[C@@H](O)[C@@H](O3)OC	=	1400	=	300	Dahlqvist 2019 (2)	70k	Thesis	https://portal.research.lu.se/en/publications/novel-monogalactoside-galectin-inhibitor-scaffolds-guiding-select	Monosaccharide	No	Monosaccharide derivatives	433.509	140.18	8	4	7
GFA_220		CO[C@H](O1)[C@H](O)[C@H]([C@@H](O)[C@H]1CO)OCc2cc(nc(n2)N)-c(cc3)ccc3-c4ccccc4	>	600	=	191	Dahlqvist 2019 (2)	70l	Thesis	https://portal.research.lu.se/en/publications/novel-monogalactoside-galectin-inhibitor-scaffolds-guiding-select	Monosaccharide	No	Monosaccharide derivatives	453.499	140.18	8	4	7
GFA_221		CO[C@H](O1)[C@H](O)[C@H]([C@@H](O)[C@H]1CO)OCc2cc(nc(n2)N)-c(ccc3)cc3-c4ccccc4	=	1000	=	280	Dahlqvist 2019 (2)	70m	Thesis	https://portal.research.lu.se/en/publications/novel-monogalactoside-galectin-inhibitor-scaffolds-guiding-select	Monosaccharide	No	Monosaccharide derivatives	453.499	140.18	8	4	7
GFA_222		CO[C@H](O1)[C@H](O)[C@H]([C@@H](O)[C@H]1CO)OCc2cc(nc(n2)N)-c3c(F)cccc3	=	430	=	260	Dahlqvist 2019 (2)	70n	Thesis	https://portal.research.lu.se/en/publications/novel-monogalactoside-galectin-inhibitor-scaffolds-guiding-select	Monosaccharide	No	Monosaccharide derivatives	395.391	140.18	8	4	6
GFA_223		OC[C@@H]1[C@H](O)[C@H](O)[C@@H](O)[C@@H](O1)O\N=C\c2cccc(c23)cccc3	=	nd	=	370	Dahlqvist 2019 (3)	1	Paper	10.3390/molecules24244554	Monosaccharide	No	Monosaccharide derivatives	333.344	111.74	7	4	4
GFA_224		OC[C@@H](O1)[C@H](O)[C@H](O)[C@@H](O)[C@@H]1C/C=C/c2cccc(c23)cccc3	=	nd	=	1600	Dahlqvist 2019 (3)	3	Paper	10.3390/molecules24244554	Monosaccharide	No	Monosaccharide derivatives	330.384	90.15	5	4	4
GFA_225		OC[C@@H](O1)[C@H](O)[C@H](O)[C@@H](O)[C@@H]1CNC(=O)c2cccc(c23)cccc3	=	nd	=	39	Dahlqvist 2019 (3)	4	Paper	10.3390/molecules24244554	Monosaccharide	No	Monosaccharide derivatives	347.371	119.25	6	5	4
GFA_226		OC[C@@H](O1)[C@H](O)[C@H](O)[C@@H](O)[C@@H]1CNC(=O)c2ccc(F)c(c23)cccc3	=	nd	=	22	Dahlqvist 2019 (3)	7	Paper	10.3390/molecules24244554	Monosaccharide	No	Monosaccharide derivatives	365.362	119.25	6	5	4
GFA_227		OC[C@@H](O1)[C@H](O)[C@H](O)[C@@H](O)[C@@H]1CNC(=O)c2cccc(c23)c(F)ccc3	=	nd	=	79	Dahlqvist 2019 (3)	8	Paper	10.3390/molecules24244554	Monosaccharide	No	Monosaccharide derivatives	365.362	119.25	6	5	4
GFA_228		OC[C@@H](O1)[C@H](O)[C@H](O)[C@@H](O)[C@@H]1CNC(=O)c2cccc(c23)cc(F)cc3	=	nd	=	43	Dahlqvist 2019 (3)	9	Paper	10.3390/molecules24244554	Monosaccharide	No	Monosaccharide derivatives	365.362	119.25	6	5	4
GFA_229		OC[C@@H](O1)[C@H](O)[C@H](O)[C@@H](O)[C@@H]1CNC(=O)c2cccc(c23)c(Br)ccc3	=	nd	=	28	Dahlqvist 2019 (3)	10	Paper	10.3390/molecules24244554	Monosaccharide	No	Monosaccharide derivatives	426.272	119.25	6	5	4
GFA_230		OC[C@@H](O1)[C@H](O)[C@H](O)[C@@H](O)[C@@H]1CNC(=O)c2ccc(OC)c(c23)cccc3	=	nd	=	22	Dahlqvist 2019 (3)	11	Paper	10.3390/molecules24244554	Monosaccharide	No	Monosaccharide derivatives	377.398	128.48	7	5	5
GFA_231		c1cccc(c12)c(F)ccc2C(=O)NC[C@H]3[C@H](O)[C@H]([C@@H](O)[C@H](O3)CO)n(nn4)cc4-c5cc(F)c(F)c(F)c5	=	220	=	2	Dahlqvist 2019 (3)	19	Paper	10.3390/molecules24244554	Monosaccharide	No	Monosaccharide derivatives	546.483	129.73	7	4	6
GFA_232		c1cccc(c12)c(F)ccc2C(=O)NC[C@H]3[C@H](O)[C@H]([C@@H](O)[C@H](O3)CO)OCc(c4)c(=O)oc(c45)ccc(F)c5F	=	23	=	0.54	Dahlqvist 2019 (3)	14	Paper	10.3390/molecules24244554	Monosaccharide	No	Monosaccharide derivatives	559.501	138.46	8	4	7
GFA_233		c1ccccc1C(=O)O[C@@H]([C@@H](O)[C@H]2CO)[C@@H](O)[C@@H](O2)S[C@H](O3)[C@H](O)[C@H]([C@@H](O)[C@H]3CO)OC(=O)c4ccccc4	=	6.4	=	1.6	Delaine 2008	11	Paper	10.1021/jm801077j	Disaccharide	No	Thiodisaccharide derivatives	566.586	217.74	13	6	10
GFA_234		c1ccc(OC)cc1C(=O)O[C@@H]([C@@H](O)[C@H]2CO)[C@@H](O)[C@@H](O2)S[C@H](O3)[C@H](O)[C@H]([C@@H](O)[C@H]3CO)OC(=O)c4cc(OC)ccc4	=	4.4	=	0.69	Delaine 2008	16	Paper	10.1021/jm801077j	Disaccharide	No	Thiodisaccharide derivatives	626.639	236.2	15	6	12
GFA_235		c1cc(C)ccc1C(=O)O[C@@H]([C@@H](O)[C@H]2CO)[C@@H](O)[C@@H](O2)S[C@H](O3)[C@H](O)[C@H]([C@@H](O)[C@H]3CO)OC(=O)c4ccc(C)cc4	=	10.3	=	3.6	Delaine 2008	17	Paper	10.1021/jm801077j	Disaccharide	No	Thiodisaccharide derivatives	594.64	217.74	13	6	10
GFA_236		c1cccc(c12)cccc2C(=O)O[C@@H]([C@@H](O)[C@H]3CO)[C@@H](O)[C@@H](O3)S[C@H](O4)[C@H](O)[C@H]([C@@H](O)[C@H]4CO)OC(=O)c5cccc(c56)cccc6	=	16.8	=	3.8	Delaine 2008	18	Paper	10.1021/jm801077j	Disaccharide	No	Thiodisaccharide derivatives	666.707	217.74	13	6	10
GFA_237		c1cccc(c12)ccc(c2)C(=O)O[C@@H]([C@@H](O)[C@H]3CO)[C@@H](O)[C@@H](O3)S[C@H](O4)[C@H](O)[C@H]([C@@H](O)[C@H]4CO)OC(=O)c(c5)ccc(c56)cccc6	=	14.7	=	10.7	Delaine 2008	19	Paper	10.1021/jm801077j	Disaccharide	No	Thiodisaccharide derivatives	666.707	217.74	13	6	10
GFA_238		c1cccc(F)c1-c2cn(nn2)[C@@H]([C@@H](O)[C@H]3CO)[C@@H](O)[C@@H](O3)S[C@H](O4)[C@H](O)[C@H]([C@@H](O)[C@H]4CO)n(nn5)cc5-c6c(F)cccc6	=	0.31	=	0.19	Delaine 2016	3	Paper	10.1002/cbic.201600285	Disaccharide	No	Thiodisaccharide derivatives	648.648	226.56	13	6	8
GFA_239		c1cc(F)ccc1-c2cn(nn2)[C@@H]([C@@H](O)[C@H]3CO)[C@@H](O)[C@@H](O3)S[C@H](O4)[C@H](O)[C@H]([C@@H](O)[C@H]4CO)n(nn5)cc5-c6ccc(F)cc6	=	0.027	=	0.034	Delaine 2016	5	Paper	10.1002/cbic.201600285	Disaccharide	No	Thiodisaccharide derivatives	648.648	226.56	13	6	8
GFA_240		c1cc(Cl)ccc1-c2cn(nn2)[C@@H]([C@@H](O)[C@H]3CO)[C@@H](O)[C@@H](O3)S[C@H](O4)[C@H](O)[C@H]([C@@H](O)[C@H]4CO)n(nn5)cc5-c6ccc(Cl)cc6	=	0.33	=	0.19	Delaine 2016	6	Paper	10.1002/cbic.201600285	Disaccharide	No	Thiodisaccharide derivatives	681.557	226.56	13	6	8
GFA_241		c1cccc(c1C(F)(F)F)-c2cn(nn2)[C@@H]([C@@H](O)[C@H]3CO)[C@@H](O)[C@@H](O3)S[C@H](O4)[C@H](O)[C@H]([C@@H](O)[C@H]4CO)n(nn5)cc5-c(c6C(F)(F)F)cccc6	=	1.4	=	0.38	Delaine 2016	7	Paper	10.1002/cbic.201600285	Disaccharide	No	Thiodisaccharide derivatives	748.663	226.56	13	6	10
GFA_242		FC(F)(F)c1cc(ccc1)-c2cn(nn2)[C@@H]([C@@H](O)[C@H]3CO)[C@@H](O)[C@@H](O3)S[C@H](O4)[C@H](O)[C@H]([C@@H](O)[C@H]4CO)n(nn5)cc5-c(cc6C(F)(F)F)ccc6	=	0.45	=	0.23	Delaine 2016	8	Paper	10.1002/cbic.201600285	Disaccharide	No	Thiodisaccharide derivatives	748.663	226.56	13	6	10
GFA_243		FC(F)(F)c1ccc(cc1)-c2cn(nn2)[C@@H]([C@@H](O)[C@H]3CO)[C@@H](O)[C@@H](O3)S[C@H](O4)[C@H](O)[C@H]([C@@H](O)[C@H]4CO)n(nn5)cc5-c(cc6)ccc6C(F)(F)F	=	1.2	=	0.25	Delaine 2016	9	Paper	10.1002/cbic.201600285	Disaccharide	No	Thiodisaccharide derivatives	748.663	226.56	13	6	10
GFA_244		c1ccccc1-c(cc2)ccc2-c3cn(nn3)[C@@H]([C@@H](O)[C@H]4CO)[C@@H](O)[C@@H](O4)S[C@H](O5)[C@H](O)[C@H]([C@@H](O)[C@H]5CO)n(nn6)cc6-c7ccc(cc7)-c8ccccc8	=	110	=	770	Delaine 2016	10	Paper	10.1002/cbic.201600285	Disaccharide	No	Thiodisaccharide derivatives	764.864	226.56	13	6	10
GFA_245		c1sccc1-c2cn(nn2)[C@@H]([C@@H](O)[C@H]3CO)[C@@H](O)[C@@H](O3)S[C@H](O4)[C@H](O)[C@H]([C@@H](O)[C@H]4CO)n(nn5)cc5-c6ccsc6	<	0.01	=	0.065	Delaine 2016	12	Paper	10.1002/cbic.201600285	Disaccharide	No	Thiodisaccharide derivatives	624.718	283.04	13	6	8
GFA_246		c1cccc(c12)cccc2-c3cn(nn3)[C@@H]([C@@H](O)[C@H]4CO)[C@@H](O)[C@@H](O4)S[C@H](O5)[C@H](O)[C@H]([C@@H](O)[C@H]5CO)n(nn6)cc6-c7cccc(c78)cccc8	nd	nd	=	0.98	Delaine 2016	17	Paper	10.1002/cbic.201600285	Disaccharide	No	Thiodisaccharide derivatives	712.788	226.56	13	6	8
GFA_247		O=C1C=CC(=O)N1CCCCCC(=O)NCCO[C@H](O2)[C@H](NC(=O)c3cc(OC)ccc3)[C@@H](O)[C@@H]([C@H]2CO)O[C@H](O4)[C@H](O)[C@H]([C@@H](O)[C@H]4CO)OCc(c5)ccc(c56)cccc6	=	16	=	0.014	Dion 2017	13	Paper	10.1002/cbic.201600673	Disaccharide	No	LacNAc derivatives	851.913	252.11	15	7	20
GFA_248		c1ccc(OC)cc1C(=O)N[C@@H]([C@@H](O2)OCCN=[N+]=[N-])[C@@H](O)[C@@H]([C@H]2CO)O[C@H](O3)[C@H](O)[C@H]([C@@H](O)[C@H]3CO)OCc(c4)ccc(c45)cccc5	=	27	=	0.59	Dion 2017	11	Paper	10.1002/cbic.201600673	Disaccharide	No	LacNAc derivatives	684.706	197.99	12	6	14
GFA_249		c1ccc(OC)cc1C(=O)N[C@@H]([C@@H](O2)N=[N+]=[N-])[C@@H](O)[C@@H]([C@H]2CO)O[C@H](O3)[C@H](O)[C@H]([C@@H](O)[C@H]3CO)OCc4cc(OC)ccc4	=	23	=	0.66	Dion 2017	1	Paper	10.1002/cbic.201600673	Disaccharide	No	LacNAc derivatives	620.619	197.99	12	6	12
GFA_250	MG-257	c1cccc(c12)nc(cc2)COc(cc3)ccc3-c(nn(C)c4)c4-c5ccncc5	>	500	=	0.15	Gabr 2020	MG-257	Paper	10.1021/acsmedchemlett.0c00330	Other	No	Not a sugar	392.464	52.83	4	0	5
GFA_251		c1cc(C(=O)O)cc(c12)nc(cc2)CO[C@@H]([C@@H](O)[C@H]3CO)[C@@H](O)[C@@H](O3)OC	=	110	=	380	Hassan 2021 (1)	1	Paper	10.1016/j.ejmech.2021.113664	Monosaccharide	No	Monosaccharide derivatives	379.37	138.57	7	3	6
GFA_252		CO[C@H](O1)[C@H](O)[C@H]([C@@H](O)[C@H]1CO)OCc(cc2)nc(c23)cccc3	=	700	=	620	Hassan 2021 (1)	2	Paper	10.1016/j.ejmech.2021.113664	Monosaccharide	No	Monosaccharide derivatives	335.36	101.27	7	3	5
GFA_253		COC(=O)c1c(cccc1)-n(nn2)cc2CO[C@@H]([C@@H](O)[C@H]3CO)[C@@H](O)[C@@H](O3)Sc(cc4)ccc4C	=	1100	>	2000	Hassan 2021 (1)	9a	Paper	10.1016/j.ejmech.2021.113664	Monosaccharide	No	Beta-thiogalactosides	501.563	161.46	9	3	9
GFA_254		COC(=O)c1cc(ccc1)-n(nn2)cc2CO[C@@H]([C@@H](O)[C@H]3CO)[C@@H](O)[C@@H](O3)Sc(cc4)ccc4C	=	1200	=	490	Hassan 2021 (1)	9b	Paper	10.1016/j.ejmech.2021.113664	Monosaccharide	No	Beta-thiogalactosides	501.563	161.46	9	3	9
GFA_255		COC(=O)c1ccc(cc1)-n(nn2)cc2CO[C@@H]([C@@H](O)[C@H]3CO)[C@@H](O)[C@@H](O3)Sc(cc4)ccc4C	=	940	>	2000	Hassan 2021 (1)	9c	Paper	10.1016/j.ejmech.2021.113664	Monosaccharide	No	Beta-thiogalactosides	501.563	161.46	9	3	9
GFA_256		COC(=O)c1c(cccc1)-n(nn2)cc2CO[C@@H]([C@@H](O)[C@H]3CO)[C@@H](O)[C@@H](O3)OC	=	1400	=	330	Hassan 2021 (1)	9d	Paper	10.1016/j.ejmech.2021.113664	Monosaccharide	No	Beta-thiogalactosides	409.399	145.39	10	3	8
GFA_257		COC(=O)c1cc(ccc1)-n(nn2)cc2CO[C@@H]([C@@H](O)[C@H]3CO)[C@@H](O)[C@@H](O3)OC	=	810	=	510	Hassan 2021 (1)	9e	Paper	10.1016/j.ejmech.2021.113664	Monosaccharide	No	Beta-thiogalactosides	409.399	145.39	10	3	8
GFA_258		COC(=O)c1ccc(cc1)-n(nn2)cc2CO[C@@H]([C@@H](O)[C@H]3CO)[C@@H](O)[C@@H](O3)OC	>	2000	=	700	Hassan 2021 (1)	9f	Paper	10.1016/j.ejmech.2021.113664	Monosaccharide	No	Beta-thiogalactosides	409.399	145.39	10	3	8
GFA_259		c1cccc(c1C(=O)O)-n(nn2)cc2CO[C@@H]([C@@H](O)[C@H]3CO)[C@@H](O)[C@@H](O3)Sc(cc4)ccc4C	=	1200	=	690	Hassan 2021 (1)	10a	Paper	10.1016/j.ejmech.2021.113664	Monosaccharide	No	Beta-thiogalactosides	487.536	172.46	7	3	8
GFA_260		O=C(O)c1cc(ccc1)-n(nn2)cc2CO[C@@H]([C@@H](O)[C@H]3CO)[C@@H](O)[C@@H](O3)Sc(cc4)ccc4C	=	760	=	250	Hassan 2021 (1)	10b	Paper	10.1016/j.ejmech.2021.113664	Monosaccharide	No	Beta-thiogalactosides	487.536	172.46	7	3	8
GFA_261		O=C(O)c1ccc(cc1)-n(nn2)cc2CO[C@@H]([C@@H](O)[C@H]3CO)[C@@H](O)[C@@H](O3)Sc(cc4)ccc4C	=	1500	=	230	Hassan 2021 (1)	10c	Paper	10.1016/j.ejmech.2021.113664	Monosaccharide	No	Beta-thiogalactosides	487.536	172.46	7	3	8
GFA_262		c1cccc(c1C(=O)O)-n(nn2)cc2CO[C@@H]([C@@H](O)[C@H]3CO)[C@@H](O)[C@@H](O3)OC	nd	nd	=	470	Hassan 2021 (1)	10d	Paper	10.1016/j.ejmech.2021.113664	Monosaccharide	No	Beta-thiogalactosides	395.372	156.39	8	3	7
GFA_263		O=C(O)c1cc(ccc1)-n(nn2)cc2CO[C@@H]([C@@H](O)[C@H]3CO)[C@@H](O)[C@@H](O3)OC	=	640	=	500	Hassan 2021 (1)	10e	Paper	10.1016/j.ejmech.2021.113664	Monosaccharide	No	Beta-thiogalactosides	395.372	156.39	8	3	7
GFA_264		O=C(O)c1ccc(cc1)-n(nn2)cc2CO[C@@H]([C@@H](O)[C@H]3CO)[C@@H](O)[C@@H](O3)OC	=	1300	=	190	Hassan 2021 (1)	10f	Paper	10.1016/j.ejmech.2021.113664	Monosaccharide	No	Beta-thiogalactosides	395.372	156.39	8	3	7
GFA_265		CO[C@H](O1)[C@H](O)[C@H]([C@@H](O)[C@H]1CO)OCc(n2)[nH]c(c23)cccc3	=	860	=	1500	Hassan 2021 (1)	12a	Paper	10.1016/j.ejmech.2021.113664	Monosaccharide	No	Monosaccharide derivatives	324.336	117.06	7	4	5
GFA_266		CO[C@H](O1)[C@H](O)[C@H]([C@@H](O)[C@H]1CO)OCc(n2)n(C)c(c23)cccc3	=	1200	=	1600	Hassan 2021 (1)	12b	Paper	10.1016/j.ejmech.2021.113664	Monosaccharide	No	Monosaccharide derivatives	338.364	106.2	7	3	5
GFA_267		CO[C@H](O1)[C@H](O)[C@H]([C@@H](O)[C@H]1CO)OCc(n2)sc(c23)cccc3	=	870	=	510	Hassan 2021 (1)	12c	Paper	10.1016/j.ejmech.2021.113664	Monosaccharide	No	Monosaccharide derivatives	341.386	129.51	7	3	5
GFA_268		CO[C@H](O1)[C@H](O)[C@H]([C@@H](O)[C@H]1CO)OCc(n2)oc(c23)cccc3	=	1600	=	620	Hassan 2021 (1)	12d	Paper	10.1016/j.ejmech.2021.113664	Monosaccharide	No	Monosaccharide derivatives	325.321	114.41	8	3	5
GFA_269		COC(=O)c(c1)ccc(c12)nc(n2C)CO[C@@H]([C@@H](O)[C@H]3CO)[C@@H](O)[C@@H](O3)OC	=	1100	nd	nd	Hassan 2021 (1)	15a	Paper	10.1016/j.ejmech.2021.113664	Monosaccharide	No	Monosaccharide derivatives	396.401	132.5	9	3	7
GFA_270		CCOC(=O)c(c1)ccc(c12)n(C)c(n2)CO[C@@H]([C@@H](O)[C@H]3CO)[C@@H](O)[C@@H](O3)OC	=	1600	=	2000	Hassan 2021 (1)	15b	Paper	10.1016/j.ejmech.2021.113664	Monosaccharide	No	Monosaccharide derivatives	410.428	132.5	9	3	8
GFA_271		COC(=O)c(cc1)cc(c12)[nH]c(n2)CO[C@@H]([C@@H](O)[C@H]3CO)[C@@H](O)[C@@H](O3)OC	=	1200	=	1600	Hassan 2021 (1)	15c	Paper	10.1016/j.ejmech.2021.113664	Monosaccharide	No	Monosaccharide derivatives	382.373	143.36	9	4	7
GFA_272		O=C(O)c(c1)ccc(c12)nc(n2C)CO[C@@H]([C@@H](O)[C@H]3CO)[C@@H](O)[C@@H](O3)OC	=	190	=	1400	Hassan 2021 (1)	16a	Paper	10.1016/j.ejmech.2021.113664	Monosaccharide	No	Monosaccharide derivatives	382.373	143.5	7	3	6
GFA_273		O=C(O)c(c1)ccc(c12)n(C)c(n2)CO[C@@H]([C@@H](O)[C@H]3CO)[C@@H](O)[C@@H](O3)OC	>	2000	=	1100	Hassan 2021 (1)	16b	Paper	10.1016/j.ejmech.2021.113664	Monosaccharide	No	Monosaccharide derivatives	382.373	143.5	7	3	6
GFA_274		c1cc(C(=O)O)cc(c12)[nH]c(n2)CO[C@@H]([C@@H](O)[C@H]3CO)[C@@H](O)[C@@H](O3)OC	=	310	=	590	Hassan 2021 (1)	16c	Paper	10.1016/j.ejmech.2021.113664	Monosaccharide	No	Monosaccharide derivatives	368.346	154.36	7	4	6
GFA_275		c1cc(F)ccc1Cc(cc2c34)cc4O[C@H](CO)[C@H](O)[C@@H]3OC2	=	420	=	4100	Hassan 2021 (2)	2	Paper	10.1021/acsmedchemlett.1c00371	Monosaccharide	No	Monosaccharide derivatives	316.332	58.92	4	2	3
GFA_276		OC[C@@H]1[C@H](O)[C@H](O)C=CO1	=	1600	=	3300	Hassan 2021 (2)	3	Paper	10.1021/acsmedchemlett.1c00371	Monosaccharide	No	Monosaccharide derivatives	146.144	69.92	4	3	1
GFA_277		COC(=O)c(c1)ccc(c12)nc(n2C)CO[C@H](C=CO3)[C@@H](O)[C@H]3CO	=	2200	=	1300	Hassan 2021 (2)	5a	Paper	10.1021/acsmedchemlett.1c00371	Monosaccharide	No	Monosaccharide derivatives	348.359	103.04	7	2	6
GFA_278		CCOC(=O)c(c1)ccc(c12)n(C)c(n2)CO[C@H](C=CO3)[C@@H](O)[C@H]3CO	=	840	=	680	Hassan 2021 (2)	5b	Paper	10.1021/acsmedchemlett.1c00371	Monosaccharide	No	Monosaccharide derivatives	362.386	103.04	7	2	7
GFA_279		COC(=O)c(cc1)cc(c12)[nH]c(n2)CO[C@H](C=CO3)[C@@H](O)[C@H]3CO	nd	nd	=	1200	Hassan 2021 (2)	5c	Paper	10.1021/acsmedchemlett.1c00371	Monosaccharide	No	Monosaccharide derivatives	334.332	113.9	7	3	6
GFA_280		O=C(O)c(c1)ccc(c12)nc(n2C)CO[C@H](C=CO3)[C@@H](O)[C@H]3CO	=	1300	=	690	Hassan 2021 (2)	6a	Paper	10.1021/acsmedchemlett.1c00371	Monosaccharide	No	Monosaccharide derivatives	334.332	114.04	5	2	5
GFA_281		O=C(O)c(c1)ccc(c12)n(C)c(n2)CO[C@H](C=CO3)[C@@H](O)[C@H]3CO	=	1100	=	770	Hassan 2021 (2)	6b	Paper	10.1021/acsmedchemlett.1c00371	Monosaccharide	No	Monosaccharide derivatives	334.332	114.04	5	2	5
GFA_282		c1cc(C(=O)O)cc(c12)[nH]c(n2)CO[C@H](C=CO3)[C@@H](O)[C@H]3CO	nd	nd	=	550	Hassan 2021 (2)	6c	Paper	10.1021/acsmedchemlett.1c00371	Monosaccharide	No	Monosaccharide derivatives	320.305	124.9	5	3	5
GFA_283		COC(=O)c(cc1)cc(c12)nc(cc2)CO[C@H](C=CO3)[C@@H](O)[C@H]3CO	nd	nd	=	1700	Hassan 2021 (2)	8	Paper	10.1021/acsmedchemlett.1c00371	Monosaccharide	No	Monosaccharide derivatives	345.355	98.11	7	2	6
GFA_284		c1cc(C(=O)O)cc(c12)nc(cc2)CO[C@H](C=CO3)[C@@H](O)[C@H]3CO	=	3600	=	590	Hassan 2021 (2)	9	Paper	10.1021/acsmedchemlett.1c00371	Monosaccharide	No	Monosaccharide derivatives	331.328	109.11	5	2	5
GFA_285		c1ccccc1-c2cn(nn2)[C@@H]([C@@H](O)[C@H]3CO)[C@@H](O)[C@@H](O3)S[C@H](O4)[C@H](O)[C@H]([C@@H](O)[C@H]4CO)n(nn5)cc5-c6ccccc6	=	0.049	=	0.044	Hattum 2013	5	Paper	10.1021/jm301677r	Disaccharide	No	Thiodisaccharide derivatives	612.667	226.56	13	6	8
GFA_286		c1ccc(O)cc1-c2cn(nn2)[C@@H]([C@@H](O)[C@H]3CO)[C@@H](O)[C@@H](O3)S[C@H](O4)[C@H](O)[C@H]([C@@H](O)[C@H]4CO)n(nn5)cc5-c6cc(O)ccc6	=	0.013	=	0.022	Hattum 2013	6	Paper	10.1021/jm301677r	Disaccharide	No	Thiodisaccharide derivatives	644.665	267.02	15	8	8
GFA_287		c1ccccc1Oc(cc2)ccc2-c3cn(nn3)[C@@H]([C@@H](O)[C@H]4CO)[C@@H](O)[C@@H](O4)S[C@H](O5)[C@H](O)[C@H]([C@@H](O)[C@H]5CO)n(nn6)cc6-c7ccc(cc7)Oc8ccccc8	=	84	=	0.36	Hattum 2013	7	Paper	10.1021/jm301677r	Disaccharide	No	Thiodisaccharide derivatives	796.863	245.02	15	6	12
GFA_288		[N-]=[N+]=NCCCO[C@H](O1)[C@H](N(C2=O)C(=O)c(c23)cccc3)[C@@H](O)[C@@H]([C@H]1CO)O[C@H](O4)[C@H](O)[C@H]([C@@H](O)[C@H]4CO)OCc5ccc(cc5)Oc6ccccc6	=	280	=	1.2	Hattum 2013	12	Paper	10.1021/jm301677r	Disaccharide	No	LacNAc derivatives	736.739	206.27	13	5	15
GFA_289		c1ccccc1C(=O)N[C@@H]([C@@H](O2)OCCCN=[N+]=[N-])[C@@H](O)[C@@H]([C@H]2CO)O[C@H](O3)[C@H](O)[C@H]([C@@H](O)[C@H]3CO)OCc4ccc(cc4)Oc5ccccc5	=	180	=	8.1	Hattum 2013	13	Paper	10.1021/jm301677r	Disaccharide	No	LacNAc derivatives	710.745	197.99	12	6	16
GFA_290		[N-]=[N+]=NCCCO[C@H](O1)[C@H](N(C2=O)C(=O)c(c23)cccc3)[C@@H](O)[C@@H]([C@H]1CO)O[C@H](O4)[C@H](O)[C@H]([C@@H](O)[C@H]4CO)n(nn5)cc5-c6ccc(cc6)Oc7ccccc7	=	28	=	2.2	Hattum 2013	18	Paper	10.1021/jm301677r	Disaccharide	No	LacNAc derivatives	773.763	227.75	14	5	14
GFA_291		c1ccccc1C(=O)N[C@@H]([C@@H](O2)OCCCN=[N+]=[N-])[C@@H](O)[C@@H]([C@H]2CO)O[C@H](O3)[C@H](O)[C@H]([C@@H](O)[C@H]3CO)n(nn4)cc4-c5ccc(cc5)Oc6ccccc6	=	6.7	=	2.8	Hattum 2013	19	Paper	10.1021/jm301677r	Disaccharide	No	LacNAc derivatives	747.768	219.47	13	6	15
GFA_292		Cc1ccc(cc1)S[C@H](O2)[C@H](O)[C@H]([C@@H](O)[C@H]2CO)n(nn3)cc3-c4c(F)c(F)c(O)c(F)c4F	nd	nd	=	23	Kumar 2019	2	Paper	10.1039/C8OB02888E	Monosaccharide	No	Monosaccharide derivatives	501.46	146.16	7	4	5
GFA_293		Cc1ccc(cc1)S[C@H](O2)[C@H](O)[C@H]([C@@H](O)[C@H]2CO)n(nn3)cc3-c4c(F)c(F)c(F)c(F)c4F	nd	nd	=	3.4	Kumar 2019	3	Paper	10.1039/C8OB02888E	Monosaccharide	No	Monosaccharide derivatives	503.451	125.93	6	3	5
GFA_294		Cc1ccc(cc1)S[C@H](O2)[C@H](O)[C@H]([C@@H](O)[C@H]2CO)n(nn3)cc3-c4c(F)c(F)c(c(F)c4F)N=[N+]=[N-]	nd	nd	=	8.5	Kumar 2019	4	Paper	10.1039/C8OB02888E	Monosaccharide	No	Monosaccharide derivatives	526.473	138.29	6	3	6
GFA_295		Cc1ccc(cc1)S[C@H](O2)[C@H](O)[C@H]([C@@H](O)[C@H]2CO)n(nn3)cc3-c4c(F)c(F)c(N)c(F)c4F	nd	nd	=	11	Kumar 2019	5	Paper	10.1039/C8OB02888E	Monosaccharide	No	Monosaccharide derivatives	500.476	151.95	6	4	5
GFA_296		Cc1ccc(cc1)S[C@H](O2)[C@H](O)[C@H]([C@@H](O)[C@H]2CO)n(nn3)cc3-c4c(F)c(F)c(c(F)c4F)OC	nd	nd	=	18	Kumar 2019	6	Paper	10.1039/C8OB02888E	Monosaccharide	No	Monosaccharide derivatives	515.487	135.16	7	3	6
GFA_297		CCOc(c(F)c1F)c(F)c(F)c1-c2cn(nn2)[C@@H]([C@@H](O)[C@H]3CO)[C@@H](O)[C@@H](O3)Sc(cc4)ccc4C	nd	nd	=	88	Kumar 2019	7	Paper	10.1039/C8OB02888E	Monosaccharide	No	Monosaccharide derivatives	529.514	135.16	7	3	7
GFA_298		Cc1ccc(cc1)S[C@H](O2)[C@H](O)[C@H]([C@@H](O)[C@H]2CO)n(nn3)cc3-c4c(F)c(F)c(c(F)c4F)NC	nd	nd	=	18	Kumar 2019	8	Paper	10.1039/C8OB02888E	Monosaccharide	No	Monosaccharide derivatives	514.503	137.96	6	4	6
GFA_299		Cc1ccc(cc1)S[C@H](O2)[C@H](O)[C@H]([C@@H](O)[C@H]2CO)n(nn3)cc3-c4c(F)c(F)c(c(F)c4F)N(C)C	nd	nd	=	40	Kumar 2019	9	Paper	10.1039/C8OB02888E	Monosaccharide	No	Monosaccharide derivatives	528.53	129.17	6	3	6
GFA_300		Cc1ccc(cc1)S[C@H](O2)[C@H](O)[C@H]([C@@H](O)[C@H]2CO)n(nn3)cc3-c4c(F)c(F)c(c(F)c4F)N5CCCC5	nd	nd	>	300	Kumar 2019	10	Paper	10.1039/C8OB02888E	Monosaccharide	No	Monosaccharide derivatives	554.568	129.17	6	3	6
GFA_301		OC[C@@H](O1)[C@H](O)[C@H](O)[C@@H]([C@@H]1C(=O)OC)S[C@H](O2)[C@H](O)[C@@H](O)[C@@H](O)[C@H]2CO	nd	nd	=	15.6	Lazar 2023	13	Paper	10.1021/acs.jmedchem.3c00882	Disaccharide	No	Thiodisaccharide derivatives	400.405	211.67	12	7	6
GFA_302		OC[C@@H](O1)[C@H](O)[C@H](O)[C@@H]([C@@H]1C(=O)N)S[C@H](O2)[C@H](O)[C@@H](O)[C@@H](O)[C@H]2CO	nd	nd	=	8	Lazar 2023	14	Paper	10.1021/acs.jmedchem.3c00882	Disaccharide	No	Thiodisaccharide derivatives	385.393	228.46	11	8	5
GFA_303		OC[C@@H](O1)[C@@H](O)[C@H](O)[C@@H]([C@@H]1C(=O)N)S[C@H](O2)[C@H](O)[C@@H](O)[C@@H](O)[C@H]2CO	nd	nd	=	13	Lazar 2023	15	Paper	10.1021/acs.jmedchem.3c00882	Disaccharide	No	Thiodisaccharide derivatives	385.393	228.46	11	8	5
GFA_304		OC[C@@H](O1)[C@H](O)[C@H](O)[C@@H]([C@@H]1C(=O)N)S[C@H](O2)[C@H](O)[C@@H](O)[C@H](O)[C@H]2CO	nd	nd	>	4000	Lazar 2023	16	Paper	10.1021/acs.jmedchem.3c00882	Disaccharide	No	Thiodisaccharide derivatives	385.393	228.46	11	8	5
GFA_305		OC[C@@H]1[C@H](O)[C@H](O)[C@@H](O)[C@@H](O1)S[C@H](CO2)[C@@H](O)[C@@H](O)[C@H]2CO	nd	nd	=	35	Lazar 2023	17	Paper	10.1021/acs.jmedchem.3c00882	Disaccharide	No	Thiodisaccharide derivatives	342.368	185.37	10	7	4
GFA_306		OC[C@@H]1[C@H](O)[C@H](O)[C@@H](O)[C@@H](O1)S[C@@H](CO2)[C@@H](O)[C@@H](O)[C@H]2CO	nd	nd	=	930	Lazar 2023	18	Paper	10.1021/acs.jmedchem.3c00882	Disaccharide	No	Thiodisaccharide derivatives	342.368	185.37	10	7	4
GFA_307		CCCNC(=O)c1cn(nn1)[C@@H]([C@@H](O)[C@H]2CO)[C@@H](O)[C@@H](O2)O[C@@H]3CCC[C@@H]([C@H]3O)n(nn4)cc4C(=O)NCCC	nd	nd	=	0.43	Leffler 2010 WO2010126435A1	7	Patent	WO2010126435A1	Other	No	Thiodisaccharide derivatives	566.619	219	12	6	11
GFA_308		c1cccc(F)c1-c2cn(nn2)[C@@H]([C@@H](O)[C@H]3CO)[C@@H](O)[C@@H](O3)S[C@@H]4CCC[C@@H]([C@H]4O)n(nn5)cc5-c6c(F)cccc6	=	1.9	=	0.23	Leffler 2010 WO2010126435A1	15	Patent	WO2010126435A1	Other	No	Thiodisaccharide derivatives	600.649	176.87	10	4	7
GFA_309		c1ccc(F)cc1-c2cn(nn2)[C@@H]([C@@H](O)[C@H]3CO)[C@@H](O)[C@@H](O3)S[C@@H]4CCC[C@@H]([C@H]4O)n(nn5)cc5-c6cc(F)ccc6	=	1.5	=	0.15	Leffler 2010 WO2010126435A1	16	Patent	WO2010126435A1	Other	No	Thiodisaccharide derivatives	600.649	176.87	10	4	7
GFA_310		c1cc(F)ccc1-c2cn(nn2)[C@@H]([C@@H](O)[C@H]3CO)[C@@H](O)[C@@H](O3)S[C@@H]4CCC[C@@H]([C@H]4O)n(nn5)cc5-c6ccc(F)cc6	=	1.2	=	0.21	Leffler 2010 WO2010126435A1	17	Patent	WO2010126435A1	Other	No	Thiodisaccharide derivatives	600.649	176.87	10	4	7
GFA_311		c1sccc1-c2cn(nn2)[C@@H]([C@@H](O)[C@H]3CO)[C@@H](O)[C@@H](O3)S[C@@H]4CCC[C@@H]([C@H]4O)n(nn5)cc5-c6ccsc6	=	0.35	=	0.55	Leffler 2010 WO2010126435A1	18	Patent	WO2010126435A1	Other	No	Thiodisaccharide derivatives	576.72	233.35	10	4	7
GFA_312		CCCNC(=O)c1cn(nn1)[C@@H]([C@@H](O)[C@H]2CO)[C@@H](O)[C@@H](O2)S[C@@H]3CCC[C@@H]([C@H]3O)n(nn4)cc4C(=O)NCCC	=	1.3	=	0.19	Leffler 2010 WO2010126435A1	19	Patent	WO2010126435A1	Other	No	Thiodisaccharide derivatives	582.684	235.07	12	6	11
GFA_313		c1cc(Cl)ccc1C(=O)N[C@@H]([C@@H](O)[C@H]2CO)[C@@H](O)[C@@H](O2)S[C@@H]3CCC[C@@H]([C@H]3O)NC(=O)c4ccc(Cl)cc4	=	6.3	=	1.4	Leffler 2010 WO2010126435A1	23	Patent	WO2010126435A1	Other	No	Thiodisaccharide derivatives	585.508	173.65	8	6	7
GFA_314		Fc1c(F)c(OC)c(F)c(F)c1C(=O)N[C@@H]([C@@H](O)[C@H]2CO)[C@@H](O)[C@@H](O2)S[C@H](O3)[C@H](O)[C@H]([C@@H](O)[C@H]3CO)n(nn4)cc4-c5cc(F)ccc5	=	0.09	=	0.007	Leffler 2018 US10800804B2	S16	Patent	US10800804B2	Disaccharide	No	Thiodisaccharide derivatives	708.62	234.18	13	7	9
GFA_315		c1cccc(c12)cc3c(cccc3)c2C(=O)N[C@@H]([C@@H](O)[C@H]4CO)[C@@H](O)[C@@H](O4)S[C@H](O5)[C@H](O)[C@H]([C@@H](O)[C@H]5CO)n(nn6)cc6-c7cc(F)ccc7	=	0.38	=	0.064	Leffler 2018 US10800804B2	S20a	Patent	US10800804B2	Disaccharide	No	Thiodisaccharide derivatives	706.753	224.95	12	7	8
GFA_316		c1cccc(c2)c1cc(c23)ccc(c3)C(=O)N[C@@H]([C@@H](O)[C@H]4CO)[C@@H](O)[C@@H](O4)S[C@H](O5)[C@H](O)[C@H]([C@@H](O)[C@H]5CO)n(nn6)cc6-c7cc(F)ccc7	=	0.49	=	0.14	Leffler 2018 US10800804B2	S20b	Patent	US10800804B2	Disaccharide	No	Thiodisaccharide derivatives	706.753	224.95	12	7	8
GFA_317		c1c(F)c(F)c(F)cc1-c2cn(nn2)[C@@H]([C@@H](O)[C@H]3CO)[C@@H](O)[C@@H](O3)S[C@H](O4)[C@H](O)[C@H]([C@@H](O)[C@H]4CO)n(nn5)cc5-c6ccccc6	=	0.066	=	0.003	Leffler 2018 US10800804B2	S21	Patent	US10800804B2	Disaccharide	No	Thiodisaccharide derivatives	666.638	226.56	13	6	8
GFA_318		CO[C@H](O1)[C@H](O)[C@H]([C@@H](O)[C@H]1CO)Nc2ccccc2	=	1200	nd	nd	Mahanti 2020	1	Paper	10.1021/acsmedchemlett.9b00396	Monosaccharide	No	Monosaccharide derivatives	269.3	91.18	5	4	4
GFA_319		CO[C@H](O1)[C@H](O)[C@H]([C@@H](O)[C@H]1CO)Nc2ccc(cc2)OC	=	1300	nd	nd	Mahanti 2020	2	Paper	10.1021/acsmedchemlett.9b00396	Monosaccharide	No	Monosaccharide derivatives	299.327	100.41	6	4	5
GFA_320		CO[C@H](O1)[C@H](O)[C@H]([C@@H](O)[C@H]1CO)Nc2cc(OC)ccc2	=	1200	nd	nd	Mahanti 2020	3	Paper	10.1021/acsmedchemlett.9b00396	Monosaccharide	No	Monosaccharide derivatives	299.327	100.41	6	4	5
GFA_321		CO[C@H](O1)[C@H](O)[C@H]([C@@H](O)[C@H]1CO)Nc(cc2)ccc2C	=	310	nd	nd	Mahanti 2020	4	Paper	10.1021/acsmedchemlett.9b00396	Monosaccharide	No	Monosaccharide derivatives	283.327	91.18	5	4	4
GFA_322		CO[C@H](O1)[C@H](O)[C@H]([C@@H](O)[C@H]1CO)Nc(cc2C)ccc2	=	850	nd	nd	Mahanti 2020	5	Paper	10.1021/acsmedchemlett.9b00396	Monosaccharide	No	Monosaccharide derivatives	283.327	91.18	5	4	4
GFA_323		CO[C@H](O1)[C@H](O)[C@H]([C@@H](O)[C@H]1CO)Nc(c2)ccc(C)c2C	=	750	nd	nd	Mahanti 2020	6	Paper	10.1021/acsmedchemlett.9b00396	Monosaccharide	No	Monosaccharide derivatives	297.354	91.18	5	4	4
GFA_324		CO[C@H](O1)[C@H](O)[C@H]([C@@H](O)[C@H]1CO)Nc2cc(Cl)ccc2	=	1400	nd	nd	Mahanti 2020	7	Paper	10.1021/acsmedchemlett.9b00396	Monosaccharide	No	Monosaccharide derivatives	303.745	91.18	5	4	4
GFA_325		CO[C@H](O1)[C@H](O)[C@H]([C@@H](O)[C@H]1CO)Nc(c2)ccc(F)c2F	=	1500	nd	nd	Mahanti 2020	8	Paper	10.1021/acsmedchemlett.9b00396	Monosaccharide	No	Monosaccharide derivatives	305.281	91.18	5	4	4
GFA_326		CO[C@H](O1)[C@H](O)[C@@H]([C@@H](O)[C@H]1CO)Nc(c2)ccc(F)c2F	=	1800	nd	nd	Mahanti 2020	21	Paper	10.1021/acsmedchemlett.9b00396	Monosaccharide	No	Monosaccharide derivatives	305.281	91.18	5	4	4
GFA_327		c1cccc(c12)oc(=O)c(c2)CO[C@@H]([C@@H](O)[C@H]3CO)[C@@H](O)[C@@H](O3)S[C@H](O4)[C@H](O)[C@H]([C@@H](O)[C@H]4CO)OCc(c5)c(=O)oc(c56)cccc6	=	15.4	=	0.25	Nilsson 2013 WO2013110704A1	20	Patent	WO2013110704A1	Disaccharide	No	Thiodisaccharide derivatives	674.683	244.02	15	6	10
GFA_328		c1cc(Cl)cc(c12)oc(=O)c(c2)CO[C@@H]([C@@H](O)[C@H]3CO)[C@@H](O)[C@@H](O3)S[C@H](O4)[C@H](O)[C@H]([C@@H](O)[C@H]4CO)OCc(c5)c(=O)oc(c56)cc(Cl)cc6	=	21	=	4.7	Nilsson 2013 WO2013110704A1	21	Patent	WO2013110704A1	Disaccharide	No	Thiodisaccharide derivatives	743.573	244.02	15	6	10
GFA_329		COc(cc1)cc(c12)oc(=O)c(c2)CO[C@@H]([C@@H](O)[C@H]3CO)[C@@H](O)[C@@H](O3)S[C@H](O4)[C@H](O)[C@H]([C@@H](O)[C@H]4CO)OCc(c5)c(=O)oc(c56)cc(cc6)OC	=	9.9	=	0.89	Nilsson 2013 WO2013110704A1	22	Patent	WO2013110704A1	Disaccharide	No	Thiodisaccharide derivatives	734.736	262.48	17	6	12
GFA_330		c1cc(O)cc(c12)oc(=O)c(c2)CO[C@@H]([C@@H](O)[C@H]3CO)[C@@H](O)[C@@H](O3)S[C@H](O4)[C@H](O)[C@H]([C@@H](O)[C@H]4CO)OCc(c5)c(=O)oc(c56)cc(O)cc6	=	3.9	=	0.076	Nilsson 2013 WO2013110704A1	23	Patent	WO2013110704A1	Disaccharide	No	Thiodisaccharide derivatives	706.682	284.48	17	8	10
GFA_331		c1c(O)ccc(c12)oc(=O)c(c2)CO[C@@H]([C@@H](O)[C@H]3CO)[C@@H](O)[C@@H](O3)S[C@H](O4)[C@H](O)[C@H]([C@@H](O)[C@H]4CO)OCc(c5)c(=O)oc(c56)ccc(c6)O	=	20	=	0.15	Nilsson 2013 WO2013110704A1	24	Patent	WO2013110704A1	Disaccharide	No	Thiodisaccharide derivatives	706.682	284.48	17	8	10
GFA_332		c1cccc2ccc(c3c12)oc(=O)c(c3)CO[C@@H]([C@@H](O)[C@H]4CO)[C@@H](O)[C@@H](O4)S[C@H](O5)[C@H](O)[C@H]([C@@H](O)[C@H]5CO)OCc(c6)c(=O)oc(c6c78)ccc7cccc8	=	22	=	0.51	Nilsson 2013 WO2013110704A1	25	Patent	WO2013110704A1	Disaccharide	No	Thiodisaccharide derivatives	774.804	244.02	15	6	10
GFA_333		CC(C)(C)c(c1)ccc(c12)oc(=O)c(c2)CO[C@@H]([C@@H](O)[C@H]3CO)[C@@H](O)[C@@H](O3)S[C@H](O4)[C@H](O)[C@H]([C@@H](O)[C@H]4CO)OCc(c5)c(=O)oc(c56)ccc(c6)C(C)(C)C	=	25	=	8.1	Nilsson 2013 WO2013110704A1	26	Patent	WO2013110704A1	Disaccharide	No	Thiodisaccharide derivatives	786.9	244.02	15	6	12
GFA_334		c1c(Cl)ccc(c12)oc(=O)c(c2)CO[C@@H]([C@@H](O)[C@H]3CO)[C@@H](O)[C@@H](O3)S[C@H](O4)[C@H](O)[C@H]([C@@H](O)[C@H]4CO)OCc(c5)c(=O)oc(c56)ccc(Cl)c6	=	7.9	=	6	Nilsson 2013 WO2013110704A1	27	Patent	WO2013110704A1	Disaccharide	No	Thiodisaccharide derivatives	743.573	244.02	15	6	10
GFA_335		c1c(F)ccc(c12)oc(=O)c(c2)CO[C@@H]([C@@H](O)[C@H]3CO)[C@@H](O)[C@@H](O3)S[C@H](O4)[C@H](O)[C@H]([C@@H](O)[C@H]4CO)OCc(c5)c(=O)oc(c56)ccc(F)c6	=	3.4	=	0.097	Nilsson 2013 WO2013110704A1	28	Patent	WO2013110704A1	Disaccharide	No	Thiodisaccharide derivatives	710.664	244.02	15	6	10
GFA_336		c1c(F)c(F)cc(c12)oc(=O)c(c2)CO[C@@H]([C@@H](O)[C@H]3CO)[C@@H](O)[C@@H](O3)S[C@H](O4)[C@H](O)[C@H]([C@@H](O)[C@H]4CO)OCc(c5)c(=O)oc(c56)cc(F)c(F)c6	=	1.6	=	0.11	Nilsson 2013 WO2013110704A1	29	Patent	WO2013110704A1	Disaccharide	No	Thiodisaccharide derivatives	746.645	244.02	15	6	10
GFA_337		Clc1cccc(c12)oc(=O)c(c2)CO[C@@H]([C@@H](O)[C@H]3CO)[C@@H](O)[C@@H](O3)S[C@H](O4)[C@H](O)[C@H]([C@@H](O)[C@H]4CO)OCc(c5)c(=O)oc(c56)cccc6Cl	=	25	=	0.17	Nilsson 2013 WO2013110704A1	30	Patent	WO2013110704A1	Disaccharide	No	Thiodisaccharide derivatives	743.573	244.02	15	6	10
GFA_338		Fc1cccc(c12)oc(=O)c(c2)CO[C@@H]([C@@H](O)[C@H]3CO)[C@@H](O)[C@@H](O3)S[C@H](O4)[C@H](O)[C@H]([C@@H](O)[C@H]4CO)OCc(c5)c(=O)oc(c56)cccc6F	=	8.7	=	0.061	Nilsson 2013 WO2013110704A1	31	Patent	WO2013110704A1	Disaccharide	No	Thiodisaccharide derivatives	710.664	244.02	15	6	10
GFA_339		Fc1c(F)ccc(c12)oc(=O)c(c2)CO[C@@H]([C@@H](O)[C@H]3CO)[C@@H](O)[C@@H](O3)S[C@H](O4)[C@H](O)[C@H]([C@@H](O)[C@H]4CO)OCc(c5)c(=O)oc(c56)ccc(F)c6F	=	3.9	=	0.032	Nilsson 2013 WO2013110704A1	32	Patent	WO2013110704A1	Disaccharide	No	Thiodisaccharide derivatives	746.645	244.02	15	6	10
GFA_340		FC(F)(F)Oc(c1)ccc(c12)oc(=O)c(c2)CO[C@@H]([C@@H](O)[C@H]3CO)[C@@H](O)[C@@H](O3)S[C@H](O4)[C@H](O)[C@H]([C@@H](O)[C@H]4CO)OCc(c5)c(=O)oc(c56)ccc(c6)OC(F)(F)F	=	84	=	0.95	Nilsson 2013 WO2013110704A1	33	Patent	WO2013110704A1	Disaccharide	No	Thiodisaccharide derivatives	842.679	262.48	17	6	14
GFA_341		c1cc(C)cc(c12)oc(=O)c(c2)CO[C@@H]([C@@H](O)[C@H]3CO)[C@@H](O)[C@@H](O3)S[C@H](O4)[C@H](O)[C@H]([C@@H](O)[C@H]4CO)OCc(c5)c(=O)oc(c56)cc(C)cc6	=	200	=	9.4	Nilsson 2013 WO2013110704A1	34	Patent	WO2013110704A1	Disaccharide	No	Thiodisaccharide derivatives	702.738	244.02	15	6	10
GFA_342		c1cc(C)ccc1C(=O)N[C@H]([C@@H](OS([O-])(=O)=O)[C@@H](O2)SC)[C@@H](O)[C@H]2CO	nd	nd	=	87	Oberg 2008 (1)	12	Paper	10.1021/jm701266y	Monosaccharide	No	Beta-thiogalactosides	406.457	178.9	6	3	6
GFA_343		c1cc(C)ccc1C(=O)N[C@H]([C@@H](OP([O-])=O)[C@@H](O2)SC)[C@@H](O)[C@H]2CO	nd	nd	=	150	Oberg 2008 (1)	13	Paper	10.1021/jm701266y	Monosaccharide	No	Beta-thiogalactosides	390.375	176.92	7	3	6
GFA_344		c1cc(C)ccc1C(=O)N[C@H]([C@@H](OP([O-])([O-])=O)[C@@H](O2)SC)[C@@H](O)[C@H]2CO	nd	nd	=	250	Oberg 2008 (1)	14	Paper	10.1021/jm701266y	Monosaccharide	No	Beta-thiogalactosides	405.366	186.32	7	3	6
GFA_345		c1cc(C)ccc1C(=O)N[C@@H]([C@@H](O)[C@H]2CO)[C@H]([C@@H](O2)SC)OP([O-])(=O)OCc3ccccc3	nd	nd	=	120	Oberg 2008 (1)	15	Paper	10.1021/jm701266y	Monosaccharide	No	Beta-thiogalactosides	496.5	172.49	8	3	9
GFA_346		CC(=O)O[C@@H]([C@@H](O1)SC)[C@H]([C@@H](O)[C@H]1CO)NC(=O)c2ccc(C)cc2	nd	nd	=	240	Oberg 2008 (1)	16	Paper	10.1021/jm701266y	Monosaccharide	No	Beta-thiogalactosides	369.44	130.39	7	3	6
GFA_347		c1cc(C)ccc1C(=O)N[C@@H]([C@@H](O)[C@H]2CO)[C@H]([C@@H](O2)SC)OC(=O)c3ccccc3	nd	nd	=	380	Oberg 2008 (1)	17	Paper	10.1021/jm701266y	Monosaccharide	No	Beta-thiogalactosides	431.512	130.39	7	3	7
GFA_348		c1cc(C)ccc1C(=O)N[C@@H]([C@@H](O)[C@H]2CO)[C@@H](O)[C@@H](O2)SC	nd	nd	=	220	Oberg 2008 (1)	18	Paper	10.1021/jm701266y	Monosaccharide	No	Beta-thiogalactosides	327.402	124.32	6	4	4
GFA_349		OC[C@@H]1[C@H](O)[C@H](O)[C@@H](O)[C@@H](O1)SC	nd	nd	=	5900	Oberg 2008 (1)	19	Paper	10.1021/jm701266y	Monosaccharide	No	Beta-thiogalactosides	210.251	115.45	6	4	2
GFA_350		OC[C@@H]1[C@H](O)[C@H](O)[C@@H](OS([O-])(=O)=O)[C@@H](O1)SC	nd	nd	=	2800	Oberg 2008 (1)	20	Paper	10.1021/jm701266y	Monosaccharide	No	Beta-thiogalactosides	289.305	170.03	6	3	4
GFA_351		OC[C@@H]1[C@H](O)[C@H](O)[C@H](O)[C@@H](O1)OC	>	10000	=	10000	Oberg 2008 (2)	9	Paper	10.1016/j.bmcl.2008.05.066	Monosaccharide	No	Monosaccharide derivatives	194.186	99.38	6	4	2
GFA_352		c1cc(C)ccc1C(=O)O[C@@H]([C@@H](O)[C@H]2CO)[C@H](O)[C@@H](O2)OC	=	2000	=	1400	Oberg 2008 (2)	10	Paper	10.1016/j.bmcl.2008.05.066	Monosaccharide	No	Monosaccharide derivatives	312.322	105.45	7	3	5
GFA_353		c1cc(C)ccc1C(=O)O[C@@H]([C@@H](O)[C@H]2CO)[C@@H]([C@@H](O2)OC)OC(=O)c3ccc(C)cc3	=	1800	=	700	Oberg 2008 (2)	11	Paper	10.1016/j.bmcl.2008.05.066	Monosaccharide	No	Monosaccharide derivatives	430.459	111.52	8	2	8
GFA_354		CC(=O)O[C@H]([C@@H](O1)OC)[C@H]([C@@H](O)[C@H]1CO)OC(=O)c2ccc(C)cc2	>	4000	=	550	Oberg 2008 (2)	12	Paper	10.1016/j.bmcl.2008.05.066	Monosaccharide	No	Monosaccharide derivatives	354.36	111.52	8	2	7
GFA_355		c1cc(C)ccc1C(=O)O[C@H]([C@H](OS([O-])(=O)=O)[C@@H](O2)OC)[C@@H](O)[C@H]2CO	>	4000	=	250	Oberg 2008 (2)	13	Paper	10.1016/j.bmcl.2008.05.066	Monosaccharide	No	Monosaccharide derivatives	391.377	160.03	7	2	7
GFA_356		c1cc(C)ccc1C(=O)O[C@H]([C@H](OP([O-])=O)[C@@H](O2)OC)[C@@H](O)[C@H]2CO	>	4000	=	2300	Oberg 2008 (2)	14	Paper	10.1016/j.bmcl.2008.05.066	Monosaccharide	No	Monosaccharide derivatives	375.295	158.05	8	2	7
GFA_357		c1cc(C)ccc1C(=O)O[C@@H]([C@@H](O)[C@H]2CO)[C@@H]([C@@H](O2)OC)OP([O-])(=O)OCc3ccccc3	=	4400	=	2500	Oberg 2008 (2)	15	Paper	10.1016/j.bmcl.2008.05.066	Monosaccharide	No	Monosaccharide derivatives	481.42	153.62	9	2	10
GFA_358		c1cc(C)ccc1C(=O)O[C@@H]([C@@H](O)[C@H]2CO)[C@@H]([C@@H](O2)OC)OP([O-])(=O)OC	>	4000	=	600	Oberg 2008 (2)	16	Paper	10.1016/j.bmcl.2008.05.066	Monosaccharide	No	Monosaccharide derivatives	405.322	153.62	9	2	8
GFA_359		CO[C@H](O1)[C@H](O)[C@H]([C@@H](O)[C@H]1CO)OCc(cc2)nc(c23)ccc(F)c3	=	1300	=	580	Pal 2018	1b	Paper	10.1039/c8ob01354c	Monosaccharide	No	Monosaccharide derivatives	353.35	101.27	7	3	5
GFA_360		CO[C@H](O1)[C@H](O)[C@H]([C@@H](O)[C@H]1CO)OCc(cc2)nc(c23)ccc(Cl)c3	=	1900	=	510	Pal 2018	1c	Paper	10.1039/c8ob01354c	Monosaccharide	No	Monosaccharide derivatives	369.805	101.27	7	3	5
GFA_361		COC(=O)c(c1)ccc(c12)nc(cc2)CO[C@@H]([C@@H](O)[C@H]3CO)[C@@H](O)[C@@H](O3)OC	=	1200	=	710	Pal 2018	1d	Paper	10.1039/c8ob01354c	Monosaccharide	No	Monosaccharide derivatives	393.397	127.57	9	3	7
GFA_362		COC(=O)c(cc1)cc(c12)nc(cc2)CO[C@@H]([C@@H](O)[C@H]3CO)[C@@H](O)[C@@H](O3)OC	=	1700	=	610	Pal 2018	1e	Paper	10.1039/c8ob01354c	Monosaccharide	No	Monosaccharide derivatives	393.397	127.57	9	3	7
GFA_363		CO[C@H](O1)[C@H](O)[C@H]([C@@H](O)[C@H]1CO)OCc(cc2)nc(c23)cc(F)c(F)c3	=	1200	=	410	Pal 2018	1f	Paper	10.1039/c8ob01354c	Monosaccharide	No	Monosaccharide derivatives	371.341	101.27	7	3	5
GFA_364		FC(F)(F)c(c1)ccc(c12)nc(cc2Cl)CO[C@@H]([C@@H](O)[C@H]3CO)[C@@H](O)[C@@H](O3)OC	nd	nd	=	820	Pal 2018	1g	Paper	10.1039/c8ob01354c	Monosaccharide	No	Monosaccharide derivatives	437.803	101.27	7	3	6
GFA_365		c1cc(C(F)(F)F)cc(c12)nc(cc2Cl)CO[C@@H]([C@@H](O)[C@H]3CO)[C@@H](O)[C@@H](O3)OC	=	1300	nd	nd	Pal 2018	1h	Paper	10.1039/c8ob01354c	Monosaccharide	No	Monosaccharide derivatives	437.803	101.27	7	3	6
GFA_366		CO[C@H](O1)[C@H](O)[C@H]([C@@H](O)[C@H]1CO)OCc(cc2Cl)nc(c23)c(F)ccc3	=	1400	=	450	Pal 2018	1i	Paper	10.1039/c8ob01354c	Monosaccharide	No	Monosaccharide derivatives	387.795	101.27	7	3	5
GFA_367		[O-]C(=O)c(c1)ccc(c12)nc(cc2)CO[C@@H]([C@@H](O)[C@H]3CO)[C@@H](O)[C@@H](O3)OC	=	690	=	250	Pal 2018	1j	Paper	10.1039/c8ob01354c	Monosaccharide	No	Monosaccharide derivatives	378.362	141.4	7	3	6
GFA_368		c1cc(C([O-])=O)cc(c12)nc(cc2)CO[C@@H]([C@@H](O)[C@H]3CO)[C@@H](O)[C@@H](O3)OC	=	880	=	380	Pal 2018	1k	Paper	10.1039/c8ob01354c	Monosaccharide	No	Monosaccharide derivatives	378.362	141.4	7	3	6
GFA_369		CO[C@H](O1)[C@H](O)[C@H]([C@@H](O)[C@H]1CO)OC(=O)c2cc(C(=O)OC)n(c23)cccc3	nd	nd	=	390	Pal 2018	2a	Paper	10.1039/c8ob01354c	Monosaccharide	No	Monosaccharide derivatives	395.369	136.68	9	3	7
GFA_370		CC(=O)c(c1)ccn(c12)c(C(=O)OC)cc2C(=O)O[C@@H]([C@@H](O)[C@H]3CO)[C@@H](O)[C@@H](O3)OC	=	1600	=	360	Pal 2018	2b	Paper	10.1039/c8ob01354c	Monosaccharide	No	Monosaccharide derivatives	437.407	153.75	10	3	8
GFA_371		CO[C@H](O1)[C@H](O)[C@H]([C@@H](O)[C@H]1CO)OC(=O)c2cc(C(=O)OC)n(c23)ccc(C(F)(F)F)c3	=	1100	=	740	Pal 2018	2c	Paper	10.1039/c8ob01354c	Monosaccharide	No	Monosaccharide derivatives	463.368	136.68	9	3	8
GFA_372		CO[C@H](O1)[C@H](O)[C@H]([C@@H](O)[C@H]1CO)OC(=O)c2cc(C(=O)OC)n(c23)ccc(c3)C(=O)OC	nd	nd	=	960	Pal 2018	2d	Paper	10.1039/c8ob01354c	Monosaccharide	No	Monosaccharide derivatives	453.406	162.98	11	3	9
GFA_373		CO[C@H](O1)[C@H](O)[C@H]([C@@H](O)[C@H]1CO)OC(=O)c2cc(C(=O)OC)n(c23)ccc(C)c3	=	480	=	300	Pal 2018	2e	Paper	10.1039/c8ob01354c	Monosaccharide	No	Monosaccharide derivatives	409.396	136.68	9	3	7
GFA_374		c1cc(=O)oc(c12)cc(cc2)OCc3cn(nn3)[C@@H]([C@@H](O)[C@H]4CO)[C@@H](O)[C@@H](O4)Sc(cc5)ccc5C	=	500	=	490	Pal 2018	3a	Paper	10.1039/c8ob01354c	Monosaccharide	No	Monosaccharide derivatives	511.558	165.37	9	3	7
GFA_375		Cc1cc(=O)oc(c12)cc(cc2)OCc3cn(nn3)[C@@H]([C@@H](O)[C@H]4CO)[C@@H](O)[C@@H](O4)Sc(cc5)ccc5C	=	820	=	1370	Pal 2018	3b	Paper	10.1039/c8ob01354c	Monosaccharide	No	Monosaccharide derivatives	525.585	165.37	9	3	7
GFA_376		FC(F)(F)c1cc(=O)oc(c12)cc(cc2)OCc3cn(nn3)[C@@H]([C@@H](O)[C@H]4CO)[C@@H](O)[C@@H](O4)Sc(cc5)ccc5C	=	150	=	260	Pal 2018	3c	Paper	10.1039/c8ob01354c	Monosaccharide	No	Monosaccharide derivatives	579.556	165.37	9	3	8
GFA_377		Cc1ccc(cc1)S[C@H](O2)[C@H](O)[C@H]([C@@H](O)[C@H]2CO)n(nn3)cc3COc(cc4)cc(c45)oc(=O)cc5-c6ccccc6	=	500	=	830	Pal 2018	3d	Paper	10.1039/c8ob01354c	Monosaccharide	No	Monosaccharide derivatives	587.657	165.37	9	3	8
GFA_378		c1cc(=O)oc(c12)ccc(c2)OCc3cn(nn3)[C@@H]([C@@H](O)[C@H]4CO)[C@@H](O)[C@@H](O4)Sc(cc5)ccc5C	=	460	=	480	Pal 2018	3e	Paper	10.1039/c8ob01354c	Monosaccharide	No	Monosaccharide derivatives	511.558	165.37	9	3	7
GFA_379		OC[C@@H](O)[C@@H](O)[C@H](O1)[C@H](NC(=O)C)[C@@H](O)C[C@@]1(C([O-])=O)O[C@@H]([C@@H](O)[C@H]2CO)[C@@H](O)[C@@H](O2)OC	=	670	nd	nd	Pal 2018	17	Paper	10.1039/c8ob01354c	Monosaccharide	No	Monosaccharide derivatives	484.438	247.76	12	8	9
GFA_380		CO[C@H](O1)[C@H](O)[C@H]([C@@H](O)[C@H]1CO)OCc(c2)ccc(c23)cccc3	>	4000	=	730	Pal 2018	18	Paper	10.1039/c8ob01354c	Monosaccharide	No	Monosaccharide derivatives	334.372	88.38	6	3	5
GFA_381		Cc1ccc(cc1)S[C@H](O2)[C@H](O)[C@H]([C@@H](O)[C@H]2CO)n(nn3)cc3-c4ccccc4	=	220	=	88	Peterson 2018	5	Paper	10.1021/acs.jmedchem.7b01626	Monosaccharide	No	Beta-thiogalactosides	413.499	125.93	6	3	5
GFA_382		Cc1ccc(cc1)S[C@H](O2)[C@H](O)[C@H]([C@@H](O)[C@H]2CO)n(nn3)cc3-c4c(F)cccc4	=	190	=	92	Peterson 2018	6	Paper	10.1021/acs.jmedchem.7b01626	Monosaccharide	No	Beta-thiogalactosides	431.49	125.93	6	3	5
GFA_383		Cc1ccc(cc1)S[C@H](O2)[C@H](O)[C@H]([C@@H](O)[C@H]2CO)n(nn3)cc3-c4cc(F)ccc4	=	180	=	22	Peterson 2018	7	Paper	10.1021/acs.jmedchem.7b01626	Monosaccharide	No	Beta-thiogalactosides	431.49	125.93	6	3	5
GFA_384		Cc1ccc(cc1)S[C@H](O2)[C@H](O)[C@H]([C@@H](O)[C@H]2CO)n(nn3)cc3-c4ccc(F)cc4	=	140	=	31	Peterson 2018	8	Paper	10.1021/acs.jmedchem.7b01626	Monosaccharide	No	Beta-thiogalactosides	431.49	125.93	6	3	5
GFA_385		Cc1ccc(cc1)S[C@H](O2)[C@H](O)[C@H]([C@@H](O)[C@H]2CO)n(nn3)cc3-c4cc(F)c(F)cc4	=	530	=	8.8	Peterson 2018	9	Paper	10.1021/acs.jmedchem.7b01626	Monosaccharide	No	Beta-thiogalactosides	449.48	125.93	6	3	5
GFA_386		Cc1ccc(cc1)S[C@H](O2)[C@H](O)[C@H]([C@@H](O)[C@H]2CO)n(nn3)cc3-c4cc(F)cc(F)c4	=	290	=	15	Peterson 2018	10	Paper	10.1021/acs.jmedchem.7b01626	Monosaccharide	No	Beta-thiogalactosides	449.48	125.93	6	3	5
GFA_387		Cc1ccc(cc1)S[C@H](O2)[C@H](O)[C@H]([C@@H](O)[C@H]2CO)n(nn3)cc3-c4cc(F)c(F)c(F)c4	=	180	=	5.2	Peterson 2018	11	Paper	10.1021/acs.jmedchem.7b01626	Monosaccharide	No	Beta-thiogalactosides	467.47	125.93	6	3	5
GFA_388		Cc1ccc(cc1)S[C@H](O2)[C@H](O)[C@H]([C@@H](O)[C@H]2CO)n(nn3)cc3-c(c4)ccc(F)c4C	=	170	=	23	Peterson 2018	12	Paper	10.1021/acs.jmedchem.7b01626	Monosaccharide	No	Beta-thiogalactosides	445.517	125.93	6	3	5
GFA_389		Cc1ccc(cc1)S[C@H](O2)[C@H](O)[C@H]([C@@H](O)[C@H]2CO)n(nn3)cc3-c4cc(Cl)ccc4	=	100	=	44	Peterson 2018	13	Paper	10.1021/acs.jmedchem.7b01626	Monosaccharide	No	Beta-thiogalactosides	447.944	125.93	6	3	5
GFA_390		Cc1ccc(cc1)S[C@H](O2)[C@H](O)[C@H]([C@@H](O)[C@H]2CO)n(nn3)cc3-c4ccc(Cl)cc4	=	680	=	19	Peterson 2018	14	Paper	10.1021/acs.jmedchem.7b01626	Monosaccharide	No	Beta-thiogalactosides	447.944	125.93	6	3	5
GFA_391		Cc1ccc(cc1)S[C@H](O2)[C@H](O)[C@H]([C@@H](O)[C@H]2CO)n(nn3)cc3-c4cc(Cl)c(Cl)cc4	=	120	=	14	Peterson 2018	15	Paper	10.1021/acs.jmedchem.7b01626	Monosaccharide	No	Beta-thiogalactosides	482.389	125.93	6	3	5
GFA_392		Cc1ccc(cc1)S[C@H](O2)[C@H](O)[C@H]([C@@H](O)[C@H]2CO)n(nn3)cc3-c4ccc(Br)cc4	=	300	=	44	Peterson 2018	16	Paper	10.1021/acs.jmedchem.7b01626	Monosaccharide	No	Beta-thiogalactosides	492.4	125.93	6	3	5
GFA_393		OC[C@@H]1[C@H](O)[C@H](O)[C@@H](O)[C@@H](O1)Sc(cc2)ccc2C	=	1100	=	230	Peterson 2018	17	Paper	10.1021/acs.jmedchem.7b01626	Monosaccharide	No	Beta-thiogalactosides	286.349	115.45	5	4	3
GFA_394		c1cc(F)c(F)cc1-c2cn(nn2)[C@@H]([C@@H](O)[C@H]3CO)[C@@H](O)[C@@H](O3)S[C@H](O4)[C@H](O)[C@H]([C@@H](O)[C@H]4CO)n(nn5)cc5-c6cc(F)c(F)cc6	<	0.01	=	0.0011	Peterson 2018	19	Paper	10.1021/acs.jmedchem.7b01626	Disaccharide	No	Thiodisaccharide derivatives	684.628	226.56	13	6	8
GFA_395		c1c(F)cc(F)cc1-c2cn(nn2)[C@@H]([C@@H](O)[C@H]3CO)[C@@H](O)[C@@H](O3)S[C@H](O4)[C@H](O)[C@H]([C@@H](O)[C@H]4CO)n(nn5)cc5-c6cc(F)cc(F)c6	=	0.063	=	0.0016	Peterson 2018	20	Paper	10.1021/acs.jmedchem.7b01626	Disaccharide	No	Thiodisaccharide derivatives	684.628	226.56	13	6	8
GFA_396		c1c(F)c(F)c(F)cc1-c2cn(nn2)[C@@H]([C@@H](O)[C@H]3CO)[C@@H](O)[C@@H](O3)S[C@H](O4)[C@H](O)[C@H]([C@@H](O)[C@H]4CO)n(nn5)cc5-c6cc(F)c(F)c(F)c6	=	0.069	=	0.0023	Peterson 2018	21	Paper	10.1021/acs.jmedchem.7b01626	Disaccharide	No	Thiodisaccharide derivatives	720.609	226.56	13	6	8
GFA_397		c1c(O)ccc2c1Oc(cc(O)cc3)c3C24c5c(C(=O)O4)cc(cc5)C(=O)NCc6cn(nn6)[C@@H]([C@@H](O)[C@H]7CO)[C@@H](O)[C@@H](O7)S[C@H](O8)[C@H](O)[C@H]([C@@H](O)[C@H]8CO)n(nn9)cc9-c1cc(F)ccc1	=	0.39	=	0.028	Peterson 2018	25	Paper	10.1021/acs.jmedchem.7b01626	Disaccharide	No	Thiodisaccharide derivatives	941.91	331.65	19	9	10
GFA_398		c1c(O)ccc2c1Oc(cc(O)cc3)c3C24c5c(C(=O)O4)cc(cc5)C(=O)NCc6cn(nn6)[C@@H]([C@@H](O)[C@H]7CO)[C@@H](O)[C@@H](O7)S[C@H](O8)[C@H](O)[C@H]([C@@H](O)[C@H]8CO)n(nn9)cc9-c1cc(F)c(F)c(F)c1	=	0.5	=	0.0087	Peterson 2018	26	Paper	10.1021/acs.jmedchem.7b01626	Disaccharide	No	Thiodisaccharide derivatives	977.891	331.65	19	9	10
GFA_399		Fc1c(F)ccc(c12)oc(=O)c(c2)CO[C@@H]([C@@H](O)[C@H]3CO)[C@@H](O)[C@@H](O3)S[C@H](O4)[C@H](O)[C@H]([C@@H](O)[C@H]4CO)n(nn5)cc5-c6cc(F)ccc6	=	0.26	=	0.012	Peterson 2018	36	Paper	10.1021/acs.jmedchem.7b01626	Disaccharide	No	Thiodisaccharide derivatives	697.646	235.29	14	6	9
GFA_400		Fc1c(F)ccc(c12)oc(=O)c(c2)CO[C@@H]([C@@H](O)[C@H]3CO)[C@@H](O)[C@@H](O3)S[C@H](O4)[C@H](O)[C@H]([C@@H](O)[C@H]4CO)n(nn5)cc5-c6cc(F)c(F)c(F)c6	=	0.34	=	0.0075	Peterson 2018	37	Paper	10.1021/acs.jmedchem.7b01626	Disaccharide	No	Thiodisaccharide derivatives	733.627	235.29	14	6	9
GFA_401		CCCCNC(=O)c1cn(nn1)[C@@H]([C@@H](O)[C@H]2CO)[C@@H](O)[C@@H](O2)S[C@H](O3)[C@H](O)[C@H]([C@@H](O)[C@H]3CO)OCc(c4)c(=O)oc(c45)ccc(F)c5F	=	0.66	=	0.047	Peterson 2018	38	Paper	10.1021/acs.jmedchem.7b01626	Disaccharide	No	Thiodisaccharide derivatives	702.691	264.39	15	7	12
GFA_402		CCCCNC(=O)c1cn(nn1)[C@@H]([C@@H](O)[C@H]2CO)[C@@H](O)[C@@H](O2)S[C@H](O3)[C@H](O)[C@H]([C@@H](O)[C@H]3CO)n(nn4)cc4-c5cc(F)c(F)c(F)c5	=	0.063	=	0.0024	Peterson 2018	39	Paper	10.1021/acs.jmedchem.7b01626	Disaccharide	No	Thiodisaccharide derivatives	689.673	255.66	14	7	11
GFA_403		n1c(O)scc1-c2cn(nn2)[C@@H]([C@@H](O)[C@H]3CO)[C@@H](O)[C@@H](O3)S[C@H](O4)[C@H](O)[C@H]([C@@H](O)[C@H]4CO)n(nn5)cc5-c6cc(F)c(F)c(F)c6	=	0.003	=	0.0004	Peterson 2022 WO2022171561A1	1	Patent	WO2022171561A1	Disaccharide	No	Thiodisaccharide derivatives	689.651	287.92	15	7	8
GFA_404		n1c(O)scc1-c2cn(nn2)[C@@H]([C@@H](O)[C@H]3CO)[C@@H](O)[C@@H](O3)S[C@H](O4)[C@H](O)[C@H]([C@@H](O)[C@H]4CO)n(nn5)cc5-c6cc(F)c(Cl)c(F)c6	=	0.004	=	0.0003	Peterson 2022 WO2022171561A1	2	Patent	WO2022171561A1	Disaccharide	No	Thiodisaccharide derivatives	706.105	287.92	15	7	8
GFA_405		Nc(n1)scc1-c2cn(nn2)[C@@H]([C@@H](O)[C@H]3CO)[C@@H](O)[C@@H](O3)S[C@H](O4)[C@H](O)[C@H]([C@@H](O)[C@H]4CO)n(nn5)cc5-c6cc(F)c(Cl)c(F)c6	=	0.009	=	0.001	Peterson 2022 WO2022171561A1	3	Patent	WO2022171561A1	Disaccharide	No	Thiodisaccharide derivatives	705.121	293.71	14	7	8
GFA_406		c1ccc(F)cc1-c2cnn(c2)[C@@H]([C@@H](O)[C@H]3CO)[C@@H](O)[C@@H](O3)S[C@H](O4)[C@H](O)[C@H]([C@@H](O)[C@H]4CO)n(c5)ncc5-c6cc(F)ccc6	=	0.78	<	0.01	Peterson 2022 WO2022171561A1	4	Patent	WO2022171561A1	Disaccharide	No	Thiodisaccharide derivatives	646.672	200.78	11	6	8
GFA_407		c1c(F)c(F)c(F)cc1-c2cnn(c2)[C@@H]([C@@H](O)[C@H]3CO)[C@@H](O)[C@@H](O3)S[C@H](O4)[C@H](O)[C@H]([C@@H](O)[C@H]4CO)n(c5)ncc5-c6cc(F)c(F)c(F)c6	=	0.89	=	0.006	Peterson 2022 WO2022171561A1	5	Patent	WO2022171561A1	Disaccharide	No	Thiodisaccharide derivatives	718.634	200.78	11	6	8
GFA_408		c1cc(Cl)c(F)c(F)c1-c2cn(nn2)[C@@H]([C@@H](O)[C@H]3CO)[C@@H](O)[C@@H](O3)S[C@H](O4)[C@H](O)[C@H]([C@@H](O)[C@H]4CO)n(nn5)cc5-c6c(F)c(F)c(Cl)cc6	=	0.45	=	0.012	Peterson 2022 WO2022171561A1	14	Patent	WO2022171561A1	Disaccharide	No	Thiodisaccharide derivatives	753.518	226.56	13	6	8
GFA_409		OC[C@@H]1[C@H](O)[C@H](O)[C@@H](O)[C@@H](O1)OCc(c2)/c(oc(c23)cccc3)=N/S(=O)(=O)c(cc4)ccc4C	=	3600	=	10000	Rajput 2014	5baa	Paper	10.1016/j.bmcl.2014.05.063	Monosaccharide	No	Monosaccharide derivatives	491.521	167.4	9	4	6
GFA_410		Cc1ccc(cc1)S(=O)(=O)\N=c(oc(c23)cccc3)\c(c2)CO[C@H](O4)[C@H](O)[C@@H](O)[C@@H]([C@H]4CO)O[C@H](O5)[C@H](O)[C@@H](O)[C@@H](O)[C@H]5CO	=	500	=	130	Rajput 2014	5gaa	Paper	10.1016/j.bmcl.2014.05.063	Disaccharide	No	Lactose derivatives	653.665	246.55	14	7	9
GFA_411		CO[C@@H](O1)[C@H](O)[C@H]([C@@H](O)[C@H]1CO)OCc(c2)/c(oc(c23)cccc3)=N/S(=O)(=O)c(cc4)ccc4C	=	1700	=	120	Rajput 2014	10a	Paper	10.1016/j.bmcl.2014.05.063	Monosaccharide	No	Monosaccharide derivatives	505.548	156.4	9	3	7
GFA_412		CC(=O)O[C@@H]([C@H](O1)OC)[C@H]([C@@H](O)[C@H]1CO)OCc(c2)/c(oc(c23)cccc3)=N/S(=O)(=O)c(cc4)ccc4C	=	5100	=	97	Rajput 2014	10'a	Paper	10.1016/j.bmcl.2014.05.063	Monosaccharide	No	Monosaccharide derivatives	547.586	162.47	10	2	9
GFA_413		CO[C@@H](O1)[C@H](O)[C@H]([C@@H](O)[C@H]1CO)OCc(c2)/c(oc(c23)cccc3)=N/S(=O)(=O)c4ccccc4	=	650	=	81	Rajput 2014	10b	Paper	10.1016/j.bmcl.2014.05.063	Monosaccharide	No	Monosaccharide derivatives	491.521	156.4	9	3	7
GFA_414		CC(=O)O[C@@H]([C@H](O1)OC)[C@H]([C@@H](O)[C@H]1CO)OCc(c2)/c(oc(c23)cccc3)=N/S(=O)(=O)c4ccccc4	=	4500	=	130	Rajput 2014	10'b	Paper	10.1016/j.bmcl.2014.05.063	Monosaccharide	No	Monosaccharide derivatives	533.559	162.47	10	2	9
GFA_415		CO[C@@H](O1)[C@H](O)[C@H]([C@@H](O)[C@H]1CO)OCc(c2)c(=O)oc(c23)cccc3	=	1900	=	78	Rajput 2014	11	Paper	10.1016/j.bmcl.2014.05.063	Monosaccharide	No	Monosaccharide derivatives	352.344	118.59	8	3	5
GFA_416	SeDG	OC[C@@H]1[C@H](O)[C@H](O)[C@@H](O)[C@@H](O1)[Se][C@H](O2)[C@H](O)[C@@H](O)[C@@H](O)[C@H]2CO	nd	nd	=	35.2	Raics 2022	SeDG	Paper	10.3390/ijms23052494	Disaccharide	No	Thiodisaccharide derivatives	405.263	180.3	10	8	4
GFA_417		c1ccccc1C(=O)N[C@@H]([C@@H](O)[C@H]2CO)[C@@H](O)[C@@H](O2)SC	nd	nd	=	2692	Salameh 2005	18	Paper	10.1016/j.bmcl.2005.05.084	Monosaccharide	No	Beta-thiogalactosides	313.375	124.32	6	4	4
GFA_418		CS[C@H](O1)[C@H](O)[C@H]([C@@H](O)[C@H]1CO)NC(=O)c(c2)ccc(c23)cccc3	nd	nd	=	272	Salameh 2005	19	Paper	10.1016/j.bmcl.2005.05.084	Monosaccharide	No	Beta-thiogalactosides	363.436	124.32	6	4	4
GFA_419		CC(=O)N[C@@H]([C@@H](O1)OC)[C@@H](O)[C@@H]([C@H]1CO)O[C@H](O2)[C@H](O)[C@@H](NC(=S)N)[C@@H](O)[C@H]2CO	=	43	=	65	Salameh 2006	4	Paper	10.1016/j.bmc.2005.09.050	Disaccharide	No	LacNAc derivatives	455.488	237.31	10	8	8
GFA_420		CC(=O)N[C@@H]([C@@H](O1)OC)[C@@H](O)[C@@H]([C@H]1CO)O[C@H](O2)[C@H](O)[C@H]([C@@H](O)[C@H]2CO)NC(=S)NC	=	49	=	38	Salameh 2006	5	Paper	10.1016/j.bmc.2005.09.050	Disaccharide	No	LacNAc derivatives	469.515	223.32	10	8	9
GFA_421		CC(=O)N[C@@H]([C@@H](O1)OC)[C@@H](O)[C@@H]([C@H]1CO)O[C@H](O2)[C@H](O)[C@H]([C@@H](O)[C@H]2CO)NC(=S)NCC=C	=	34	=	52	Salameh 2006	6	Paper	10.1016/j.bmc.2005.09.050	Disaccharide	No	LacNAc derivatives	495.553	223.32	10	8	11
GFA_422		CC(=O)N[C@@H]([C@@H](O1)OC)[C@@H](O)[C@@H]([C@H]1CO)O[C@H](O2)[C@H](O)[C@H]([C@@H](O)[C@H]2CO)NC(=S)NCCCC	=	23	=	23	Salameh 2006	7	Paper	10.1016/j.bmc.2005.09.050	Disaccharide	No	LacNAc derivatives	511.596	223.32	10	8	12
GFA_423		CC(=O)N[C@@H]([C@@H](O1)OC)[C@@H](O)[C@@H]([C@H]1CO)O[C@H](O2)[C@H](O)[C@H]([C@@H](O)[C@H]2CO)NC(=S)N(CC)CC	=	46	=	43	Salameh 2006	8	Paper	10.1016/j.bmc.2005.09.050	Disaccharide	No	LacNAc derivatives	511.596	214.53	10	7	11
GFA_424		CC(=O)N[C@@H]([C@@H](O1)OC)[C@@H](O)[C@@H]([C@H]1CO)O[C@H](O2)[C@H](O)[C@H]([C@@H](O)[C@H]2CO)NC(=S)NCCO	=	49	=	74	Salameh 2006	9	Paper	10.1016/j.bmc.2005.09.050	Disaccharide	No	LacNAc derivatives	499.541	243.55	11	9	11
GFA_425		CC(=O)N[C@@H]([C@@H](O1)OC)[C@@H](O)[C@@H]([C@H]1CO)O[C@H](O2)[C@H](O)[C@H]([C@@H](O)[C@H]2CO)NC(=S)NCCCO	=	23	=	65	Salameh 2006	10	Paper	10.1016/j.bmc.2005.09.050	Disaccharide	No	LacNAc derivatives	513.568	243.55	11	9	12
GFA_426		CC(=O)N[C@@H]([C@@H](O1)OC)[C@@H](O)[C@@H]([C@H]1CO)O[C@H](O2)[C@H](O)[C@H]([C@@H](O)[C@H]2CO)NC(=S)Nc3ccccc3	=	45	=	40	Salameh 2006	11	Paper	10.1016/j.bmc.2005.09.050	Disaccharide	No	LacNAc derivatives	531.586	223.32	10	8	10
GFA_427		CC(=O)N[C@@H]([C@@H](O1)OC)[C@@H](O)[C@@H]([C@H]1CO)O[C@H](O2)[C@H](O)[C@H]([C@@H](O)[C@H]2CO)NC(=S)NCc3ccccc3	=	35	=	15	Salameh 2006	12	Paper	10.1016/j.bmc.2005.09.050	Disaccharide	No	LacNAc derivatives	545.613	223.32	10	8	11
GFA_428		CC(=O)N[C@@H]([C@@H](O1)OC)[C@@H](O)[C@@H]([C@H]1CO)O[C@H](O2)[C@H](O)[C@H]([C@@H](O)[C@H]2CO)NC(=S)NCc3cccnc3	=	43	=	35	Salameh 2006	13	Paper	10.1016/j.bmc.2005.09.050	Disaccharide	No	LacNAc derivatives	546.601	236.21	11	8	11
GFA_429		CC(=O)N[C@@H]([C@@H](O1)OC)[C@@H](O)[C@@H]([C@H]1CO)O[C@H](O2)[C@H](O)[C@H]([C@@H](O)[C@H]2CO)NC(=S)NC3CCCCC3	=	40	=	57	Salameh 2006	14	Paper	10.1016/j.bmc.2005.09.050	Disaccharide	No	LacNAc derivatives	537.634	223.32	10	8	10
GFA_430		CC(=O)N[C@@H]([C@@H](O1)OC)[C@@H](O)[C@@H]([C@H]1CO)O[C@H](O2)[C@H](O)[C@H]([C@@H](O)[C@H]2CO)NC(=S)N3CCOCC3	=	160	=	69	Salameh 2006	15	Paper	10.1016/j.bmc.2005.09.050	Disaccharide	No	LacNAc derivatives	525.579	223.76	11	7	9
GFA_431		CC(=O)N[C@@H]([C@@H](O1)OC)[C@@H](O)[C@@H]([C@H]1CO)O[C@H](O2)[C@H](O)[C@@H]([C@@H](O)[C@H]2CO)NC(=S)N[C@@H]([C@@H](O)[C@H]3CO)[C@@H](O)[C@@H](O3)O[C@H]([C@H]4CO)[C@H](O)[C@H]([C@@H](O4)OC)NC(=O)C	=	58	=	160	Salameh 2006	16	Paper	10.1016/j.bmc.2005.09.050	Disaccharide	No	LacNAc derivatives	834.855	390.49	20	14	16
GFA_432		CS[C@H](O1)[C@H](O)[C@H]([C@@H](O)[C@H]1CO)n2ccnn2	nd	nd	>	5000	Salameh 2010	16	Paper	10.1016/j.bmc.2010.05.040	Monosaccharide	No	Beta-thiogalactosides	261.302	125.93	7	3	3
GFA_433		COC(=O)c1cn(nn1)[C@@H]([C@@H](O)[C@H]2CO)[C@@H](O)[C@@H](O2)SC	nd	nd	=	1300	Salameh 2010	17	Paper	10.1016/j.bmc.2010.05.040	Monosaccharide	No	Beta-thiogalactosides	319.339	152.23	9	3	5
GFA_434		CCCc1cn(nn1)[C@@H]([C@@H](O)[C@H]2CO)[C@@H](O)[C@@H](O2)SC	nd	nd	>	5000	Salameh 2010	18	Paper	10.1016/j.bmc.2010.05.040	Monosaccharide	No	Beta-thiogalactosides	303.383	125.93	7	3	5
GFA_435		OCc1cn(nn1)[C@@H]([C@@H](O)[C@H]2CO)[C@@H](O)[C@@H](O2)SC	nd	nd	>	5000	Salameh 2010	19	Paper	10.1016/j.bmc.2010.05.040	Monosaccharide	No	Beta-thiogalactosides	291.328	146.16	8	4	4
GFA_436		CS[C@H](O1)[C@H](O)[C@H]([C@@H](O)[C@H]1CO)n(nn2)cc2C3(O)CCCCC3	nd	nd	=	1600	Salameh 2010	20	Paper	10.1016/j.bmc.2010.05.040	Monosaccharide	No	Beta-thiogalactosides	359.448	146.16	8	4	4
GFA_437		CS[C@H](O1)[C@H](O)[C@H]([C@@H](O)[C@H]1CO)n(nn2)cc2-c3ccccc3	nd	nd	=	150	Salameh 2010	21	Paper	10.1016/j.bmc.2010.05.040	Monosaccharide	No	Beta-thiogalactosides	337.4	125.93	7	3	4
GFA_438		CS[C@H](O1)[C@H](O)[C@H]([C@@H](O)[C@H]1CO)n(nn2)cc2-c3cc(OC)ccc3	nd	nd	=	130	Salameh 2010	22	Paper	10.1016/j.bmc.2010.05.040	Monosaccharide	No	Beta-thiogalactosides	367.427	135.16	8	3	5
GFA_439		CS[C@H](O1)[C@H](O)[C@H]([C@@H](O)[C@H]1CO)n(nn2)cc2-c3ccc(cc3)OC	nd	nd	=	260	Salameh 2010	23	Paper	10.1016/j.bmc.2010.05.040	Monosaccharide	No	Beta-thiogalactosides	367.427	135.16	8	3	5
GFA_440		CS[C@H](O1)[C@H](O)[C@H]([C@@H](O)[C@H]1CO)n(nn2)cc2-c3c(F)cccc3	nd	nd	=	200	Salameh 2010	24	Paper	10.1016/j.bmc.2010.05.040	Monosaccharide	No	Beta-thiogalactosides	355.391	125.93	7	3	4
GFA_441		CS[C@H](O1)[C@H](O)[C@H]([C@@H](O)[C@H]1CO)n(nn2)cc2-c3cccc(c34)cccc4	nd	nd	=	120	Salameh 2010	25	Paper	10.1016/j.bmc.2010.05.040	Monosaccharide	No	Beta-thiogalactosides	387.461	125.93	7	3	4
GFA_442		CS[C@H](O1)[C@H](O)[C@H]([C@@H](O)[C@H]1CO)n(nn2)cc2-c3cccnc3	nd	nd	=	1900	Salameh 2010	26	Paper	10.1016/j.bmc.2010.05.040	Monosaccharide	No	Beta-thiogalactosides	338.388	138.82	8	3	4
GFA_443		CS[C@H](O1)[C@H](O)[C@H]([C@@H](O)[C@H]1CO)n(nn2)cc2S(=O)(=O)c(cc3)ccc3C	nd	nd	=	130	Salameh 2010	27	Paper	10.1016/j.bmc.2010.05.040	Monosaccharide	No	Beta-thiogalactosides	415.49	168.45	9	3	5
GFA_444		CS[C@H](O1)[C@H](O)[C@H]([C@@H](O)[C@H]1CO)n2nncc2S(=O)(=O)c(cc3)ccc3C	nd	nd	>	5000	Salameh 2010	28	Paper	10.1016/j.bmc.2010.05.040	Monosaccharide	No	Beta-thiogalactosides	415.49	168.45	9	3	5
GFA_445		CNC(=O)c1c(C(=O)NC)n(nn1)[C@@H]([C@@H](O)[C@H]2CO)[C@@H](O)[C@@H](O2)SC	nd	nd	>	5000	Salameh 2010	29	Paper	10.1016/j.bmc.2010.05.040	Monosaccharide	No	Beta-thiogalactosides	375.406	184.13	9	5	5
GFA_446		CNC(=O)c1cn(nn1)[C@@H]([C@@H](O)[C@H]2CO)[C@@H](O)[C@@H](O2)SC	nd	nd	=	230	Salameh 2010	30	Paper	10.1016/j.bmc.2010.05.040	Monosaccharide	No	Beta-thiogalactosides	318.354	155.03	8	4	4
GFA_447		CCCCNC(=O)c1cn(nn1)[C@@H]([C@@H](O)[C@H]2CO)[C@@H](O)[C@@H](O2)SC	nd	nd	=	150	Salameh 2010	31	Paper	10.1016/j.bmc.2010.05.040	Monosaccharide	No	Beta-thiogalactosides	360.435	155.03	8	4	7
GFA_448		OCCCNC(=O)c1cn(nn1)[C@@H]([C@@H](O)[C@H]2CO)[C@@H](O)[C@@H](O2)SC	nd	nd	=	360	Salameh 2010	32	Paper	10.1016/j.bmc.2010.05.040	Monosaccharide	No	Beta-thiogalactosides	362.407	175.26	9	5	7
GFA_449		CS[C@H](O1)[C@H](O)[C@H]([C@@H](O)[C@H]1CO)n(nn2)cc2C(=O)NCCN3CCOCC3	nd	nd	=	520	Salameh 2010	33	Paper	10.1016/j.bmc.2010.05.040	Monosaccharide	No	Beta-thiogalactosides	417.487	167.5	9	4	7
GFA_450		c1ccccc1CNC(=O)c2cn(nn2)[C@@H]([C@@H](O)[C@H]3CO)[C@@H](O)[C@@H](O3)SC	nd	nd	=	150	Salameh 2010	34	Paper	10.1016/j.bmc.2010.05.040	Monosaccharide	No	Beta-thiogalactosides	394.453	155.03	8	4	6
GFA_451		NC(=O)c1c(N)n(nn1)[C@@H]([C@@H](O)[C@H]2CO)[C@@H](O)[C@@H](O2)SC	nd	nd	>	2000	Salameh 2010	35	Paper	10.1016/j.bmc.2010.05.040	Monosaccharide	No	Beta-thiogalactosides	319.341	195.04	8	5	4
GFA_452		CC(=O)N[C@@H]([C@@H](O1)OC)[C@@H](O)[C@@H]([C@H]1CO)O[C@H](O2)[C@H](O)[C@H]([C@@H](O)[C@H]2CO)n(nn3)cc3C(=O)NC	nd	nd	=	3.8	Salameh 2010	39	Paper	10.1016/j.bmc.2010.05.040	Disaccharide	No	LacNAc derivatives	505.486	226.98	13	7	8
GFA_453		CC(=O)N[C@@H]([C@@H](O1)OC)[C@@H](O)[C@@H]([C@H]1CO)O[C@H](O2)[C@H](O)[C@H]([C@@H](O)[C@H]2CO)n(nn3)cc3C(=O)NCc4ccccc4	nd	nd	=	1.5	Salameh 2010	40	Paper	10.1016/j.bmc.2010.05.040	Disaccharide	No	LacNAc derivatives	581.585	226.98	13	7	10
GFA_454		CC(=O)N[C@@H]([C@@H](O1)OC)[C@@H](O)[C@@H]([C@H]1CO)O[C@H](O2)[C@H](O)[C@H]([C@@H](O)[C@H]2CO)n(nn3)cc3-c4cccc(c45)cccc5	nd	nd	=	0.66	Salameh 2010	41	Paper	10.1016/j.bmc.2010.05.040	Disaccharide	No	LacNAc derivatives	574.593	197.88	12	6	8
GFA_455		CNC(=O)c1cn(nn1)[C@@H]([C@@H](O)[C@H]2CO)[C@@H](O)[C@@H](O2)S[C@H](O3)[C@H](O)[C@H]([C@@H](O)[C@H]3CO)n(nn4)cc4C(=O)NC	nd	nd	=	0.12	Salameh 2010	46	Paper	10.1016/j.bmc.2010.05.040	Disaccharide	No	Thiodisaccharide derivatives	574.574	284.76	15	8	8
GFA_456		CCCCNC(=O)c1cn(nn1)[C@@H]([C@@H](O)[C@H]2CO)[C@@H](O)[C@@H](O2)S[C@H](O3)[C@H](O)[C@H]([C@@H](O)[C@H]3CO)n(nn4)cc4C(=O)NCCCC	nd	nd	=	0.029	Salameh 2010	47	Paper	10.1016/j.bmc.2010.05.040	Disaccharide	No	Thiodisaccharide derivatives	658.736	284.76	15	8	14
GFA_457		c1ccccc1CNC(=O)c2cn(nn2)[C@@H]([C@@H](O)[C@H]3CO)[C@@H](O)[C@@H](O3)S[C@H](O4)[C@H](O)[C@H]([C@@H](O)[C@H]4CO)n(nn5)cc5C(=O)NCc6ccccc6	nd	nd	=	0.39	Salameh 2010	48	Paper	10.1016/j.bmc.2010.05.040	Disaccharide	No	Thiodisaccharide derivatives	726.771	284.76	15	8	12
GFA_458		c1ccccc1CCNC(=O)c2cn(nn2)[C@@H]([C@@H](O)[C@H]3CO)[C@@H](O)[C@@H](O3)S[C@H](O4)[C@H](O)[C@H]([C@@H](O)[C@H]4CO)n(nn5)cc5C(=O)NCCc6ccccc6	nd	nd	=	0.15	Salameh 2010	49	Paper	10.1016/j.bmc.2010.05.040	Disaccharide	No	Thiodisaccharide derivatives	754.825	284.76	15	8	14
GFA_459		C=CCNC(=O)c1cn(nn1)[C@@H]([C@@H](O)[C@H]2CO)[C@@H](O)[C@@H](O2)S[C@H](O3)[C@H](O)[C@H]([C@@H](O)[C@H]3CO)n(nn4)cc4C(=O)NCC=C	nd	nd	=	0.065	Salameh 2010	50	Paper	10.1016/j.bmc.2010.05.040	Disaccharide	No	Thiodisaccharide derivatives	626.65	284.76	15	8	12
GFA_460		OCCCNC(=O)c1cn(nn1)[C@@H]([C@@H](O)[C@H]2CO)[C@@H](O)[C@@H](O2)S[C@H](O3)[C@H](O)[C@H]([C@@H](O)[C@H]3CO)n(nn4)cc4C(=O)NCCCO	nd	nd	=	0.12	Salameh 2010	51	Paper	10.1016/j.bmc.2010.05.040	Disaccharide	No	Thiodisaccharide derivatives	662.681	325.22	17	10	14
GFA_461		COCCNC(=O)c1cn(nn1)[C@@H]([C@@H](O)[C@H]2CO)[C@@H](O)[C@@H](O2)S[C@H](O3)[C@H](O)[C@H]([C@@H](O)[C@H]3CO)n(nn4)cc4C(=O)NCCOC	nd	nd	=	0.25	Salameh 2010	52	Paper	10.1016/j.bmc.2010.05.040	Disaccharide	No	Thiodisaccharide derivatives	662.681	303.22	17	8	14
GFA_462		CC(=O)N[C@@H]([C@@H](O1)OC)[C@@H](O)[C@@H]([C@H]1CO)O[C@H](O2)[C@H](O)[C@H]([C@@H](O)[C@H]2CO)NC(=O)c3c(F)c(F)c(F)c(F)c3F	nd	nd	=	55	Sorme 2005	4	Paper	10.1021/ja043475p	Disaccharide	No	LacNAc derivatives	590.459	196.27	11	7	8
GFA_463		CC(=O)N[C@@H]([C@@H](O1)OC)[C@@H](O)[C@@H]([C@H]1CO)O[C@H](O2)[C@H](O)[C@H]([C@@H](O)[C@H]2CO)NC(=O)c3c(F)c(F)c(F)c(F)c3	nd	nd	=	6.7	Sorme 2005	5	Paper	10.1021/ja043475p	Disaccharide	No	LacNAc derivatives	572.469	196.27	11	7	8
GFA_464		CC(=O)N[C@@H]([C@@H](O1)OC)[C@@H](O)[C@@H]([C@H]1CO)O[C@H](O2)[C@H](O)[C@H]([C@@H](O)[C@H]2CO)NC(=O)c3cc(F)cc(F)c3	nd	nd	=	26	Sorme 2005	6	Paper	10.1021/ja043475p	Disaccharide	No	LacNAc derivatives	536.488	196.27	11	7	8
GFA_465		CC(=O)N[C@@H]([C@@H](O1)OC)[C@@H](O)[C@@H]([C@H]1CO)O[C@H](O2)[C@H](O)[C@H]([C@@H](O)[C@H]2CO)NC(=O)c3c(C(=O)O)c(F)c(F)c(F)c3F	nd	nd	=	11	Sorme 2005	7	Paper	10.1021/ja043475p	Disaccharide	No	LacNAc derivatives	616.479	233.57	11	7	9
GFA_466		CC(=O)N[C@@H]([C@@H](O1)OC)[C@@H](O)[C@@H]([C@H]1CO)O[C@H](O2)[C@H](O)[C@H]([C@@H](O)[C@H]2CO)NC(=O)c3c(OC)cccc3	nd	nd	=	13	Sorme 2005	8	Paper	10.1021/ja043475p	Disaccharide	No	LacNAc derivatives	530.534	205.5	12	7	9
GFA_467		CC(=O)N[C@@H]([C@@H](O1)OC)[C@@H](O)[C@@H]([C@H]1CO)O[C@H](O2)[C@H](O)[C@H]([C@@H](O)[C@H]2CO)NC(=O)c3ccc(cc3)OC	nd	nd	=	3.6	Sorme 2005	10	Paper	10.1021/ja043475p	Disaccharide	No	LacNAc derivatives	530.534	205.5	12	7	9
GFA_468		COc(cc1)ccc1CC(=O)N[C@@H]([C@@H](O)[C@H]2CO)[C@@H](O)[C@@H](O2)O[C@H]([C@H]3CO)[C@H](O)[C@H]([C@@H](O3)OC)NC(=O)C	nd	nd	=	18	Sorme 2005	11	Paper	10.1021/ja043475p	Disaccharide	No	LacNAc derivatives	544.561	205.5	12	7	10
GFA_469		CC(=O)N[C@@H]([C@@H](O1)OC)[C@@H](O)[C@@H]([C@H]1CO)O[C@H](O2)[C@H](O)[C@H]([C@@H](O)[C@H]2CO)NC(=O)c3c(OC)cccc3OC	nd	nd	=	29	Sorme 2005	12	Paper	10.1021/ja043475p	Disaccharide	No	LacNAc derivatives	560.56	214.73	13	7	10
GFA_470		CC(=O)N[C@@H]([C@@H](O1)OC)[C@@H](O)[C@@H]([C@H]1CO)O[C@H](O2)[C@H](O)[C@H]([C@@H](O)[C@H]2CO)NC(=O)c3c(OC)cc(cc3)OC	nd	nd	=	7.9	Sorme 2005	13	Paper	10.1021/ja043475p	Disaccharide	No	LacNAc derivatives	560.56	214.73	13	7	10
GFA_471		CC(=O)N[C@@H]([C@@H](O1)OC)[C@@H](O)[C@@H]([C@H]1CO)O[C@H](O2)[C@H](O)[C@H]([C@@H](O)[C@H]2CO)NC(=O)c3cc(OC)c(cc3)OC	nd	nd	=	4	Sorme 2005	14	Paper	10.1021/ja043475p	Disaccharide	No	LacNAc derivatives	560.56	214.73	13	7	10
GFA_472		CC(=O)N[C@@H]([C@@H](O1)OC)[C@@H](O)[C@@H]([C@H]1CO)O[C@H](O2)[C@H](O)[C@H]([C@@H](O)[C@H]2CO)NC(=O)c3c(OC)cc(OC)cc3OC	nd	nd	=	17	Sorme 2005	16	Paper	10.1021/ja043475p	Disaccharide	No	LacNAc derivatives	590.587	223.96	14	7	11
GFA_473		CC(=O)N[C@@H]([C@@H](O1)OC)[C@@H](O)[C@@H]([C@H]1CO)O[C@H](O2)[C@H](O)[C@H]([C@@H](O)[C@H]2CO)NC(=O)c3cc(OC)c(OC)c(c3)OC	nd	nd	=	7.8	Sorme 2005	17	Paper	10.1021/ja043475p	Disaccharide	No	LacNAc derivatives	590.587	223.96	14	7	11
GFA_474		CC(=O)N[C@@H]([C@@H](O1)OC)[C@@H](O)[C@@H]([C@H]1CO)O[C@H](O2)[C@H](O)[C@H]([C@@H](O)[C@H]2CO)NC(=O)c3c(O)cc(cc3)OC	nd	nd	=	10	Sorme 2005	18	Paper	10.1021/ja043475p	Disaccharide	No	LacNAc derivatives	546.533	225.73	13	8	9
GFA_475		CC(=O)N[C@@H]([C@@H](O1)OC)[C@@H](O)[C@@H]([C@H]1CO)O[C@H](O2)[C@H](O)[C@H]([C@@H](O)[C@H]2CO)NC(=O)c3c(O)ccc(c3)OC	nd	nd	=	7.5	Sorme 2005	19	Paper	10.1021/ja043475p	Disaccharide	No	LacNAc derivatives	546.533	225.73	13	8	9
GFA_476		CC(=O)N[C@@H]([C@@H](O1)OC)[C@@H](O)[C@@H]([C@H]1CO)O[C@H](O2)[C@H](O)[C@H]([C@@H](O)[C@H]2CO)NC(=O)c3c(C(=O)O)cc(OC)c(c3)OC	nd	nd	=	4.6	Sorme 2005	20	Paper	10.1021/ja043475p	Disaccharide	No	LacNAc derivatives	604.57	252.03	13	7	11
GFA_477		CC(=O)N[C@@H]([C@@H](O1)OC)[C@@H](O)[C@@H]([C@H]1CO)O[C@H](O2)[C@H](O)[C@H]([C@@H](O)[C@H]2CO)NC(=O)c(c3)ccc(c34)OCO4	nd	nd	=	2.7	Sorme 2005	21	Paper	10.1021/ja043475p	Disaccharide	No	LacNAc derivatives	544.517	214.73	13	7	8
GFA_478		CC(=O)N[C@@H]([C@@H](O1)OC)[C@@H](O)[C@@H]([C@H]1CO)O[C@H](O2)[C@H](O)[C@H]([C@@H](O)[C@H]2CO)NC(=O)c3c([N+]([O-])=O)cccc3	nd	nd	=	4.2	Sorme 2005	22	Paper	10.1021/ja043475p	Disaccharide	No	LacNAc derivatives	545.505	239.41	11	7	9
GFA_479		CC(=O)N[C@@H]([C@@H](O1)OC)[C@@H](O)[C@@H]([C@H]1CO)O[C@H](O2)[C@H](O)[C@H]([C@@H](O)[C@H]2CO)NC(=O)c3cc([N+]([O-])=O)ccc3	nd	nd	=	2.9	Sorme 2005	23	Paper	10.1021/ja043475p	Disaccharide	No	LacNAc derivatives	545.505	239.41	11	7	9
GFA_480		CC(=O)N[C@@H]([C@@H](O1)OC)[C@@H](O)[C@@H]([C@H]1CO)O[C@H](O2)[C@H](O)[C@H]([C@@H](O)[C@H]2CO)NC(=O)c3cc(N(C)C)ccc3	nd	nd	=	7.3	Sorme 2005	25	Paper	10.1021/ja043475p	Disaccharide	No	LacNAc derivatives	543.576	199.51	11	7	9
GFA_481		CC(=O)N[C@@H]([C@@H](O1)OC)[C@@H](O)[C@@H]([C@H]1CO)O[C@H](O2)[C@H](O)[C@H]([C@@H](O)[C@H]2CO)NC(=O)c3ccc(cc3)N(C)C	nd	nd	=	3.7	Sorme 2005	26	Paper	10.1021/ja043475p	Disaccharide	No	LacNAc derivatives	543.576	199.51	11	7	9
GFA_482		CC(=O)N[C@@H]([C@@H](O1)OC)[C@@H](O)[C@@H]([C@H]1CO)O[C@H](O2)[C@H](O)[C@H]([C@@H](O)[C@H]2CO)NC(=O)c3ccc[nH]3	nd	nd	=	30	Sorme 2005	27	Paper	10.1021/ja043475p	Disaccharide	No	LacNAc derivatives	489.484	212.06	11	8	8
GFA_483		CC(=O)N[C@@H]([C@@H](O1)OC)[C@@H](O)[C@@H]([C@H]1CO)O[C@H](O2)[C@H](O)[C@H]([C@@H](O)[C@H]2CO)NC(=O)c3cc[nH]c3	nd	nd	=	33	Sorme 2005	28	Paper	10.1021/ja043475p	Disaccharide	No	LacNAc derivatives	489.484	212.06	11	8	8
GFA_484		CC(=O)N[C@@H]([C@@H](O1)OC)[C@@H](O)[C@@H]([C@H]1CO)O[C@H](O2)[C@H](O)[C@H]([C@@H](O)[C@H]2CO)NC(=O)c(c3)[nH]c(c34)ccc(c4)OC	nd	nd	=	6.1	Sorme 2005	29	Paper	10.1021/ja043475p	Disaccharide	No	LacNAc derivatives	569.571	221.29	12	8	9
GFA_485		CC(=O)N[C@@H]([C@@H](O1)OC)[C@@H](O)[C@@H]([C@H]1CO)O[C@H](O2)[C@H](O)[C@H]([C@@H](O)[C@H]2CO)NC(=O)c3ccc(O)cc3	nd	nd	=	8.2	Sorme 2005	30	Paper	10.1021/ja043475p	Disaccharide	No	LacNAc derivatives	516.507	216.5	12	8	8
GFA_486		N#Cc1ccc(cc1)C(=O)N[C@@H]([C@@H](O)[C@H]2CO)[C@@H](O)[C@@H](O2)O[C@H]([C@H]3CO)[C@H](O)[C@H]([C@@H](O3)OC)NC(=O)C	nd	nd	=	3.9	Sorme 2005	31	Paper	10.1021/ja043475p	Disaccharide	No	LacNAc derivatives	525.517	220.06	12	7	9
GFA_487		CC(=O)N[C@@H]([C@@H](O1)OC)[C@@H](O)[C@@H]([C@H]1CO)O[C@H](O2)[C@H](O)[C@H]([C@@H](O)[C@H]2CO)NC(=O)c3ccc(C)cc3	nd	nd	=	1.3	Sorme 2005	32	Paper	10.1021/ja043475p	Disaccharide	No	LacNAc derivatives	514.534	196.27	11	7	8
GFA_488		CC(=O)N[C@@H]([C@@H](O1)OC)[C@@H](O)[C@@H]([C@H]1CO)O[C@H](O2)[C@H](O)[C@H]([C@@H](O)[C@H]2CO)NC(=O)c3ccc(Cl)cc3	nd	nd	=	2.5	Sorme 2005	33	Paper	10.1021/ja043475p	Disaccharide	No	LacNAc derivatives	534.952	196.27	11	7	8
GFA_489		CC(=O)N[C@@H]([C@@H](O1)OC)[C@@H](O)[C@@H]([C@H]1CO)O[C@H](O2)[C@H](O)[C@H]([C@@H](O)[C@H]2CO)NC(=O)c3ccc(C(C)(C)C)cc3	nd	nd	=	0.95	Sorme 2005	34	Paper	10.1021/ja043475p	Disaccharide	No	LacNAc derivatives	556.615	196.27	11	7	9
GFA_490		CC(=O)N[C@@H]([C@@H](O1)OC)[C@@H](O)[C@@H]([C@H]1CO)O[C@H](O2)[C@H](O)[C@H]([C@@H](O)[C@H]2CO)NC(=O)c3ccc(cc3)CCCCCC	nd	nd	=	11	Sorme 2005	35	Paper	10.1021/ja043475p	Disaccharide	No	LacNAc derivatives	584.67	196.27	11	7	13
GFA_491		CC(=O)N[C@@H]([C@@H](O1)OC)[C@@H](O)[C@@H]([C@H]1CO)O[C@H](O2)[C@H](O)[C@H]([C@@H](O)[C@H]2CO)NC(=O)c3ccc(cc3)-c4ccccc4	nd	nd	=	3.8	Sorme 2005	36	Paper	10.1021/ja043475p	Disaccharide	No	LacNAc derivatives	576.606	196.27	11	7	9
GFA_492		CC(=O)c1ccc(cc1)C(=O)N[C@@H]([C@@H](O)[C@H]2CO)[C@@H](O)[C@@H](O2)O[C@H]([C@H]3CO)[C@H](O)[C@H]([C@@H](O3)OC)NC(=O)C	nd	nd	=	1.2	Sorme 2005	37	Paper	10.1021/ja043475p	Disaccharide	No	LacNAc derivatives	542.545	213.34	12	7	9
GFA_493		CC(=O)N[C@@H]([C@@H](O1)OC)[C@@H](O)[C@@H]([C@H]1CO)O[C@H](O2)[C@H](O)[C@H]([C@@H](O)[C@H]2CO)NC(=O)c3ccc(cc3)C(=O)OC	nd	nd	=	3.5	Sorme 2005	38	Paper	10.1021/ja043475p	Disaccharide	No	LacNAc derivatives	558.544	222.57	13	7	10
GFA_494		CC(=O)N[C@@H]([C@@H](O1)OC)[C@@H](O)[C@@H]([C@H]1CO)O[C@H](O2)[C@H](O)[C@H]([C@@H](O)[C@H]2CO)NC(=O)c3ccc(C(=O)O)cc3	nd	nd	=	4.6	Sorme 2005	39	Paper	10.1021/ja043475p	Disaccharide	No	LacNAc derivatives	544.517	233.57	11	7	9
GFA_495		CC(=O)N[C@@H]([C@@H](O1)OC)[C@@H](O)[C@@H]([C@H]1CO)O[C@H](O2)[C@H](O)[C@H]([C@@H](O)[C@H]2CO)NC(=O)c3cc(C(=O)O)ccc3	nd	nd	=	3	Sorme 2005	40	Paper	10.1021/ja043475p	Disaccharide	No	LacNAc derivatives	544.517	233.57	11	7	9
GFA_496		c1cccc(c12)cccc2CC(=O)N[C@@H]([C@@H](O)[C@H]3CO)[C@@H](O)[C@@H](O3)O[C@H]([C@H]4CO)[C@H](O)[C@H]([C@@H](O4)OC)NC(=O)C	nd	nd	=	9.6	Sorme 2005	43	Paper	10.1021/ja043475p	Disaccharide	No	LacNAc derivatives	564.595	196.27	11	7	9
GFA_497		CC(=O)N[C@@H]([C@@H](O1)OC)[C@@H](O)[C@@H]([C@H]1CO)O[C@H](O2)[C@H](O)[C@H]([C@@H](O)[C@H]2CO)NC(=O)c(c3)c(C(=O)O)cc(c34)cccc4	nd	nd	=	0.32	Sorme 2005	44	Paper	10.1021/ja043475p	Disaccharide	No	LacNAc derivatives	594.578	233.57	11	7	9
GFA_498		CC(=O)N[C@@H]([C@@H](O1)OC)[C@@H](O)[C@@H]([C@H]1CO)O[C@H](O2)[C@H](O)[C@H]([C@@H](O)[C@H]2CO)NC(=O)c3ccc(cc3)C(=O)N[C@@H]([C@@H](O)[C@H]4CO)[C@@H](O)[C@@H](O4)O[C@H]([C@H]5CO)[C@H](O)[C@H]([C@@H](O5)OC)NC(=O)C	nd	nd	=	8.9	Sorme 2005	45	Paper	10.1021/ja043475p	Disaccharide	No	LacNAc derivatives	922.9	392.54	22	14	16
GFA_499		CC(=O)N[C@@H]([C@@H](O1)OC)[C@@H](O)[C@@H]([C@H]1CO)O[C@H](O2)[C@H](O)[C@H]([C@@H](O)[C@H]2CO)NC(=O)c3cc(ccc3)C(=O)N[C@@H]([C@@H](O)[C@H]4CO)[C@@H](O)[C@@H](O4)O[C@H]([C@H]5CO)[C@H](O)[C@H]([C@@H](O5)OC)NC(=O)C	nd	nd	=	5.7	Sorme 2005	46	Paper	10.1021/ja043475p	Disaccharide	No	LacNAc derivatives	922.9	392.54	22	14	16
GFA_500		CC(=O)N[C@@H]([C@@H](O1)OC)[C@@H](O)[C@@H]([C@H]1CO)O[C@H](O2)[C@H](O)[C@H]([C@@H](O)[C@H]2CO)NC(=O)c3cc(O)cc(c3)O	nd	nd	=	4.2	Sorme 2005	47	Paper	10.1021/ja043475p	Disaccharide	No	LacNAc derivatives	532.506	236.73	13	9	8
GFA_501		CC(=O)N[C@@H]([C@@H](O1)OC)[C@@H](O)[C@@H]([C@H]1CO)O[C@H](O2)[C@H](O)[C@H]([C@@H](O)[C@H]2CO)NC(=O)c3cc(cc(c3)O)OCc4ccccc4	nd	nd	=	2.1	Sorme 2005	48	Paper	10.1021/ja043475p	Disaccharide	No	LacNAc derivatives	622.632	225.73	13	8	11
GFA_502		CC(=O)N[C@@H]([C@@H](O1)OC)[C@@H](O)[C@@H]([C@H]1CO)O[C@H](O2)[C@H](O)[C@H]([C@@H](O)[C@H]2CO)NC(=O)c3cc(OCc4ccccc4)cc(c3)OCc5ccccc5	nd	nd	=	2.3	Sorme 2005	49	Paper	10.1021/ja043475p	Disaccharide	No	LacNAc derivatives	712.758	214.73	13	7	14
GFA_503		CC(=O)N[C@@H]([C@@H](O1)OC)[C@@H](O)[C@@H]([C@H]1CO)O[C@H](O2)[C@H](O)[C@H]([C@@H](O)[C@H]2CO)NC(=O)c3cc(cc(c3)OC)OCc4ccccc4	nd	nd	=	1.6	Sorme 2005	50	Paper	10.1021/ja043475p	Disaccharide	No	LacNAc derivatives	636.659	214.73	13	7	12
GFA_504		CC(=O)N[C@@H]([C@@H](O1)OC)[C@@H](O)[C@@H]([C@H]1CO)O[C@H](O2)[C@H](O)[C@H]([C@@H](O)[C@H]2CO)NC(=O)c3cc(cc(c3)OCc4ccccc4)OCCCCCCCCC	nd	nd	=	1.6	Sorme 2005	51	Paper	10.1021/ja043475p	Disaccharide	No	LacNAc derivatives	748.876	214.73	13	7	20
GFA_505		CC(=O)N[C@@H]([C@@H](O1)OC)[C@@H](O)[C@@H]([C@H]1CO)O[C@H](O2)[C@H](O)[C@H]([C@@H](O)[C@H]2CO)NC(=O)c3cc(OC)cc(c3)O	nd	nd	=	1.6	Sorme 2005	52	Paper	10.1021/ja043475p	Disaccharide	No	LacNAc derivatives	546.533	225.73	13	8	9
GFA_506		CC(=O)N[C@@H]([C@@H](O1)OC)[C@@H](O)[C@@H]([C@H]1CO)O[C@H](O2)[C@H](O)[C@H]([C@@H](O)[C@H]2CO)NC(=O)c3cc(cc(c3)OC)OCCCCCCCCC	nd	nd	=	9.1	Sorme 2005	53	Paper	10.1021/ja043475p	Disaccharide	No	LacNAc derivatives	672.777	214.73	13	7	18
GFA_507		CC(=O)N[C@@H]([C@@H](O1)OC)[C@@H](O)[C@@H]([C@H]1CO)O[C@H](O2)[C@H](O)[C@H]([C@@H](O)[C@H]2CO)NC(=O)c3cc(cc(c3)O)OCCCCCCCCC	nd	nd	=	2.6	Sorme 2005	54	Paper	10.1021/ja043475p	Disaccharide	No	LacNAc derivatives	658.75	225.73	13	8	17
GFA_508		CC(=O)N[C@@H]([C@@H](O1)OC)[C@@H](O)[C@@H]([C@H]1CO)O[C@H](O2)[C@H](O)[C@H]([C@@H](O)[C@H]2CO)NC(=O)c3cc(OCCCCCCCCC)cc(c3)OCCCCCCCCC	nd	nd	>	100	Sorme 2005	55	Paper	10.1021/ja043475p	Disaccharide	No	LacNAc derivatives	784.994	214.73	13	7	26
GFA_509		CC(=O)N[C@@H]([C@@H](O1)OC)[C@@H](O)[C@@H]([C@H]1CO)O[C@H](O2)[C@H](O)[C@H]([C@@H](O)[C@H]2CO)NC(=O)c3cc(OCc4ccc(F)cc4)cc(c3)OCc5ccccc5	nd	nd	=	2.8	Sorme 2005	56	Paper	10.1021/ja043475p	Disaccharide	No	LacNAc derivatives	730.748	214.73	13	7	14
GFA_510		CC(=O)N[C@@H]([C@@H](O1)OC)[C@@H](O)[C@@H]([C@H]1CO)O[C@H](O2)[C@H](O)[C@H]([C@@H](O)[C@H]2CO)NC(=O)c3cc(cc(c3)OC)OCc4ccc(C)cc4	nd	nd	=	2.5	Sorme 2005	57	Paper	10.1021/ja043475p	Disaccharide	No	LacNAc derivatives	650.686	214.73	13	7	12
GFA_511		CC(=O)N[C@@H]([C@@H](O1)OC)[C@@H](O)[C@@H]([C@H]1CO)O[C@H](O2)[C@H](O)[C@H]([C@@H](O)[C@H]2CO)NC(=O)c3cc(cc(c3)O)OCC=C	nd	nd	=	1.9	Sorme 2005	58	Paper	10.1021/ja043475p	Disaccharide	No	LacNAc derivatives	572.571	225.73	13	8	11
GFA_512		CC(=O)N[C@@H]([C@@H](O1)OC)[C@@H](O)[C@@H]([C@H]1CO)O[C@H](O2)[C@H](O)[C@H]([C@@H](O)[C@H]2CO)NC(=O)c3cc(OCC=C)cc(c3)OCc4ccccc4	nd	nd	=	3.4	Sorme 2005	59	Paper	10.1021/ja043475p	Disaccharide	No	LacNAc derivatives	662.697	214.73	13	7	14
GFA_513		n1cc(F)ccc1-c2cn(nn2)[C@@H]([C@@H](O)[C@H]3CO)[C@@H](O)[C@@H](O3)S[C@H](O4)[C@H](O)[C@H]([C@@H](O)[C@H]4CO)n(nn5)cc5-c6ccc(F)cn6	=	0.021	=	0.01	Zetterberg 2016 WO2016113335A1	S4a	Patent	WO2016113335A1	Disaccharide	No	Thiodisaccharide derivatives	650.623	252.34	15	6	8
GFA_514		COc(nc1)ccc1-c2cn(nn2)[C@@H]([C@@H](O)[C@H]3CO)[C@@H](O)[C@@H](O3)S[C@H](O4)[C@H](O)[C@H]([C@@H](O)[C@H]4CO)n(nn5)cc5-c6ccc(nc6)OC	=	0.12	=	0.012	Zetterberg 2016 WO2016113335A1	S4b	Patent	WO2016113335A1	Disaccharide	No	Thiodisaccharide derivatives	674.695	270.8	17	6	10
GFA_515		Cn1cncc1-c2cn(nn2)[C@@H]([C@@H](O)[C@H]3CO)[C@@H](O)[C@@H](O3)S[C@H](O4)[C@H](O)[C@H]([C@@H](O)[C@H]4CO)n(nn5)cc5-c6cncn6C	=	0.6	=	0.131	Zetterberg 2016 WO2016113335A1	S4c	Patent	WO2016113335A1	Disaccharide	No	Thiodisaccharide derivatives	620.649	262.2	15	6	8
GFA_516		FC(F)(F)c1cc(Cl)c(nc1)-c2cn(nn2)[C@@H]([C@@H](O)[C@H]3CO)[C@@H](O)[C@@H](O3)S[C@H](O4)[C@H](O)[C@H]([C@@H](O)[C@H]4CO)n(nn5)cc5-c(nc6)c(Cl)cc6C(F)(F)F	=	0.74	=	0.025	Zetterberg 2016 WO2016113335A1	S4d	Patent	WO2016113335A1	Disaccharide	No	Thiodisaccharide derivatives	819.529	252.34	15	6	10
GFA_517		c1ncncc1-c2cn(nn2)[C@@H]([C@@H](O)[C@H]3CO)[C@@H](O)[C@@H](O3)S[C@H](O4)[C@H](O)[C@H]([C@@H](O)[C@H]4CO)n(nn5)cc5-c6cncnc6	=	0.39	=	0.044	Zetterberg 2016 WO2016113335A1	S4e	Patent	WO2016113335A1	Disaccharide	No	Thiodisaccharide derivatives	616.617	278.12	17	6	8
GFA_518		n1ccccc1-c2cn(nn2)[C@@H]([C@@H](O)[C@H]3CO)[C@@H](O)[C@@H](O3)S[C@H](O4)[C@H](O)[C@H]([C@@H](O)[C@H]4CO)n(nn5)cc5-c6ccccn6	=	0.21	=	0.042	Zetterberg 2016 WO2016113335A1	S4f	Patent	WO2016113335A1	Disaccharide	No	Thiodisaccharide derivatives	614.642	252.34	15	6	8
GFA_519		c1c(F)c(F)c(F)cc1-c2cn(nn2)[C@@H]([C@@H](O)[C@H]3CO)[C@@H](O)[C@@H](O3)S[C@H](O4)[C@H](O)[C@H]([C@@H](O)[C@H]4CO)n(nn5)cc5-c6ccc(F)cn6	=	0.04	<	0.005	Zetterberg 2016 WO2016113335A1	S7	Patent	WO2016113335A1	Disaccharide	No	Thiodisaccharide derivatives	685.616	239.45	14	6	8
GFA_520		c1c(F)c(F)c(F)cc1-c2cn(nn2)[C@@H]([C@@H](O)[C@H]3CO)[C@@H](O)[C@@H](O3)S[C@H](O4)[C@H](O)[C@H]([C@@H](O)[C@H]4CO)n(nn5)cc5-c6cccnc6	=	0.038	=	0.002	Zetterberg 2016 WO2016113335A1	S8a	Patent	WO2016113335A1	Disaccharide	No	Thiodisaccharide derivatives	667.626	239.45	14	6	8
GFA_521		c1c(F)c(F)c(F)cc1-c2cn(nn2)[C@@H]([C@@H](O)[C@H]3CO)[C@@H](O)[C@@H](O3)S[C@H](O4)[C@H](O)[C@H]([C@@H](O)[C@H]4CO)n(nn5)cc5-c6cncnc6	=	0.08	<	0.002	Zetterberg 2016 WO2016113335A1	S8b	Patent	WO2016113335A1	Disaccharide	No	Thiodisaccharide derivatives	668.613	252.34	15	6	8
GFA_522		c1c(F)c(F)c(F)cc1-c2cn(nn2)[C@@H]([C@@H](O)[C@H]3CO)[C@@H](O)[C@@H](O3)S[C@H](O4)[C@H](O)[C@H]([C@@H](O)[C@H]4CO)n(nn5)cc5-c6ncccn6	=	0.07	<	0.002	Zetterberg 2016 WO2016113335A1	S8c	Patent	WO2016113335A1	Disaccharide	No	Thiodisaccharide derivatives	668.613	252.34	15	6	8
GFA_523		c1c(F)c(F)c(F)cc1-c2cn(nn2)[C@@H]([C@@H](O)[C@H]3CO)[C@@H](O)[C@@H](O3)S[C@H](O4)[C@H](O)[C@H]([C@@H](O)[C@H]4CO)n(nn5)cc5-c6ccccn6	=	0.038	=	0.001	Zetterberg 2016 WO2016113335A1	S8d	Patent	WO2016113335A1	Disaccharide	No	Thiodisaccharide derivatives	667.626	239.45	14	6	8
GFA_524		c1c(F)c(F)c(F)cc1-c2cn(nn2)[C@@H]([C@@H](O)[C@H]3CO)[C@@H](O)[C@@H](O3)S[C@H](O4)[C@H](O)[C@H]([C@@H](O)[C@H]4CO)n(nn5)cc5-c6ccncc6	=	0.072	=	0.001	Zetterberg 2016 WO2016113335A1	S8e	Patent	WO2016113335A1	Disaccharide	No	Thiodisaccharide derivatives	667.626	239.45	14	6	8
GFA_525		CC(=O)Nc(nc1)ccc1-c2cn(nn2)[C@@H]([C@@H](O)[C@H]3CO)[C@@H](O)[C@@H](O3)S[C@H](O4)[C@H](O)[C@H]([C@@H](O)[C@H]4CO)n(nn5)cc5-c6cc(F)c(F)c(F)c6	=	0.149	=	0.005	Zetterberg 2016 WO2016113335A1	S8f	Patent	WO2016113335A1	Disaccharide	No	Thiodisaccharide derivatives	724.678	268.55	15	7	9
GFA_526		c1c(F)c(F)c(F)cc1-c2cn(nn2)[C@@H]([C@@H](O)[C@H]3CO)[C@@H](O)[C@@H](O3)S[C@H](O4)[C@H](O)[C@H]([C@@H](O)[C@H]4CO)n(nn5)cc5-c6ccc(N)nc6	=	0.034	<	0.002	Zetterberg 2016 WO2016113335A1	S8g	Patent	WO2016113335A1	Disaccharide	No	Thiodisaccharide derivatives	682.64	265.47	14	7	8
GFA_527		c1c(F)c(F)c(F)cc1-c2cn(nn2)[C@@H]([C@@H](O)[C@H]3CO)[C@@H](O)[C@@H](O3)S[C@H](O4)[C@H](O)[C@H]([C@@H](O)[C@H]4CO)n(nn5)cc5-c6ncc(F)cn6	=	0.055	<	0.002	Zetterberg 2016 WO2016113335A1	S8h	Patent	WO2016113335A1	Disaccharide	No	Thiodisaccharide derivatives	686.604	252.34	15	6	8
GFA_528		c1c(F)c(F)c(F)cc1-c2cn(nn2)[C@@H]([C@@H](O)[C@H]3CO)[C@@H](O)[C@@H](O3)S[C@H](O4)[C@H](O)[C@H]([C@@H](O)[C@H]4CO)n(nn5)cc5N6CCOCC6	=	0.11	=	0.002	Zetterberg 2016 WO2017080973A1	1	Patent	WO2017080973A1	Disaccharide	No	Thiodisaccharide derivatives	675.646	239.03	14	6	8
GFA_529		c1c(F)c(F)c(F)cc1-c2cn(nn2)[C@@H]([C@@H](O)[C@H]3CO)[C@@H](O)[C@@H](O3)S[C@H](O4)[C@H](O)[C@H]([C@@H](O)[C@H]4CO)n(nn5)cc5N(CC6)CCN6C	=	0.035	=	0.007	Zetterberg 2016 WO2017080973A1	2	Patent	WO2017080973A1	Disaccharide	No	Thiodisaccharide derivatives	688.688	233.04	13	6	8
GFA_530		c1c(F)c(F)c(F)cc1-c2cn(nn2)[C@@H]([C@@H](O)[C@H]3CO)[C@@H](O)[C@@H](O3)S[C@H](O4)[C@H](O)[C@H]([C@@H](O)[C@H]4CO)n(nn5)cc5C6CCNCC6	=	0.029	=	0.005	Zetterberg 2016 WO2017080973A1	3	Patent	WO2017080973A1	Disaccharide	No	Thiodisaccharide derivatives	673.673	238.59	13	6	8
GFA_531		c1c(F)c(F)c(F)cc1-c2cn(nn2)[C@@H]([C@@H](O)[C@H]3CO)[C@@H](O)[C@@H](O3)S[C@H](O4)[C@H](O)[C@H]([C@@H](O)[C@H]4CO)n(nn5)cc5C6CCOCC6	=	0.058	=	0.001	Zetterberg 2016 WO2017080973A1	4	Patent	WO2017080973A1	Disaccharide	No	Thiodisaccharide derivatives	674.658	235.79	14	6	8
GFA_532		CC(C)c1cn(nn1)[C@@H]([C@@H](O)[C@H]2CO)[C@@H](O)[C@@H](O2)S[C@H](O3)[C@H](O)[C@H]([C@@H](O)[C@H]3CO)n(nn4)cc4-c5cc(F)c(F)c(F)c5	=	0.07	=	0.002	Zetterberg 2016 WO2017080973A1	5	Patent	WO2017080973A1	Disaccharide	No	Thiodisaccharide derivatives	632.62	226.56	13	6	8
GFA_533		CCS[C@H](O1)[C@H](O)[C@H]([C@@H](O)[C@H]1CO)n(nn2)cc2-c3cc(F)c(F)c(F)c3	nd	nd	=	5.1	Zetterberg 2017	1b	Paper	10.1002/cmdc.201700744	Monosaccharide	No	Beta-thiogalactosides	405.399	125.93	7	3	5
GFA_534		N#Cc1c(Br)cc(nc1)S[C@@H](O2)[C@H](O)[C@H]([C@@H](O)[C@H]2CO)n(nn3)cc3-c4cc(F)c(F)c(F)c4	=	2.6	=	0.027	Zetterberg 2017 US10889610B2	1	Patent	US10889610B2	Monosaccharide	Yes	Alpha-thiogalactosides	558.342	162.61	8	3	6
GFA_535		N#Cc1c(Cl)cc(nc1)S[C@@H](O2)[C@H](O)[C@H]([C@@H](O)[C@H]2CO)n(nn3)cc3-c4cc(F)c(F)c(F)c4	nd	nd	=	0.057	Zetterberg 2017 US10889610B2	2	Patent	US10889610B2	Monosaccharide	Yes	Alpha-thiogalactosides	513.886	162.61	8	3	6
GFA_536		c1cnc(Cl)cc1S[C@@H](O2)[C@H](O)[C@H]([C@@H](O)[C@H]2CO)n(nn3)cc3-c4cc(F)c(F)c(F)c4	nd	nd	=	0.086	Zetterberg 2017 US10889610B2	3	Patent	US10889610B2	Monosaccharide	Yes	Alpha-thiogalactosides	488.876	138.82	7	3	5
GFA_537		n1cc(Cl)cc(c1C#N)S[C@@H](O2)[C@H](O)[C@H]([C@@H](O)[C@H]2CO)n(nn3)cc3-c4cc(F)c(F)c(F)c4	nd	nd	=	0.029	Zetterberg 2017 US10889610B2	4	Patent	US10889610B2	Monosaccharide	Yes	Alpha-thiogalactosides	513.886	162.61	8	3	5
GFA_538		N#Cc1c(Br)cc(cn1)S[C@@H](O2)[C@H](O)[C@H]([C@@H](O)[C@H]2CO)n(nn3)cc3-c4cc(F)c(F)c(F)c4	nd	nd	=	0.022	Zetterberg 2017 US10889610B2	5	Patent	US10889610B2	Monosaccharide	Yes	Alpha-thiogalactosides	558.342	162.61	8	3	6
GFA_539		n1cc(Br)cc(c1C#N)S[C@@H](O2)[C@H](O)[C@H]([C@@H](O)[C@H]2CO)n(nn3)cc3-c4cc(F)c(F)c(F)c4	nd	nd	=	0.022	Zetterberg 2017 US10889610B2	6	Patent	US10889610B2	Monosaccharide	Yes	Alpha-thiogalactosides	558.342	162.61	8	3	5
GFA_540		c1cnc(cc1Cl)S[C@@H](O2)[C@H](O)[C@H]([C@@H](O)[C@H]2CO)n(nn3)cc3-c4cc(F)c(F)c(F)c4	=	6.9	=	0.12	Zetterberg 2017 US10889610B2	7	Patent	US10889610B2	Monosaccharide	Yes	Alpha-thiogalactosides	488.876	138.82	7	3	5
GFA_541		c1ncc(Br)cc1S[C@@H](O2)[C@H](O)[C@H]([C@@H](O)[C@H]2CO)n(nn3)cc3-c4cc(F)c(Cl)c(F)c4	nd	nd	=	0.015	Zetterberg 2017 US10889610B2	8	Patent	US10889610B2	Monosaccharide	Yes	Alpha-thiogalactosides	549.787	138.82	7	3	5
GFA_542		c1ncc(Cl)cc1S[C@@H](O2)[C@H](O)[C@H]([C@@H](O)[C@H]2CO)n(nn3)cc3-c4cc(F)c(Cl)c(F)c4	nd	nd	=	0.022	Zetterberg 2017 US10889610B2	9	Patent	US10889610B2	Monosaccharide	Yes	Alpha-thiogalactosides	505.331	138.82	7	3	5
GFA_543		N#Cc1c(Cl)cc(cn1)S[C@@H](O2)[C@H](O)[C@H]([C@@H](O)[C@H]2CO)n(nn3)cc3-c4cc(F)c(Cl)c(F)c4	nd	nd	=	0.018	Zetterberg 2017 US10889610B2	10	Patent	US10889610B2	Monosaccharide	Yes	Alpha-thiogalactosides	530.34	162.61	8	3	6
GFA_544		n1cc(Br)cc(c1C#N)S[C@@H](O2)[C@H](O)[C@H]([C@@H](O)[C@H]2CO)n(nn3)cc3-c4cc(F)c(Cl)c(F)c4	nd	nd	=	0.011	Zetterberg 2017 US10889610B2	11	Patent	US10889610B2	Monosaccharide	Yes	Alpha-thiogalactosides	574.796	162.61	8	3	5
GFA_545		N#Cc1c(Br)cc(cn1)S[C@@H](O2)[C@H](O)[C@H]([C@@H](O)[C@H]2CO)n(nn3)cc3-c4cc(F)c(Cl)c(F)c4	=	7	=	0.016	Zetterberg 2017 US10889610B2	12	Patent	US10889610B2	Monosaccharide	Yes	Alpha-thiogalactosides	574.796	162.61	8	3	6
GFA_546		n1cc(Cl)cc(c1C#N)S[C@@H](O2)[C@H](O)[C@H]([C@@H](O)[C@H]2CO)n(nn3)cc3-c4cc(F)c(Cl)c(F)c4	nd	nd	=	0.011	Zetterberg 2017 US10889610B2	13	Patent	US10889610B2	Monosaccharide	Yes	Alpha-thiogalactosides	530.34	162.61	8	3	5
GFA_547		N#Cc1c(F)cc(cc1F)-c2cn(nn2)[C@@H]([C@@H](O)[C@H]3CO)[C@@H](O)[C@H](O3)Sc4cc(Cl)cnc4	nd	nd	=	0.18	Zetterberg 2017 US10889610B2	14	Patent	US10889610B2	Monosaccharide	Yes	Alpha-thiogalactosides	495.895	162.61	8	3	6
GFA_548		FC(F)(F)c1c(F)cc(cc1F)-c2cn(nn2)[C@@H]([C@@H](O)[C@H]3CO)[C@@H](O)[C@H](O3)Sc4cc(Cl)cnc4	nd	nd	=	0.097	Zetterberg 2017 US10889610B2	15	Patent	US10889610B2	Monosaccharide	Yes	Alpha-thiogalactosides	538.884	138.82	7	3	6
GFA_549		Cc1c(F)cc(cc1F)-c2cn(nn2)[C@@H]([C@@H](O)[C@H]3CO)[C@@H](O)[C@H](O3)Sc4cc(Cl)cnc4	nd	nd	=	0.018	Zetterberg 2017 US10889610B2	16	Patent	US10889610B2	Monosaccharide	Yes	Alpha-thiogalactosides	484.913	138.82	7	3	5
GFA_550		c1ncc(Cl)cc1S[C@@H](O2)[C@H](O)[C@H]([C@@H](O)[C@H]2CO)n(nn3)cc3-c4cc(F)c(Br)c(F)c4	nd	nd	=	0.028	Zetterberg 2017 US10889610B2	17	Patent	US10889610B2	Monosaccharide	Yes	Alpha-thiogalactosides	549.787	138.82	7	3	5
GFA_551		c1ncc(Cl)cc1S[C@@H](O2)[C@H](O)[C@H]([C@@H](O)[C@H]2CO)n(nn3)cc3-c4cc(F)c(Cl)c(Cl)c4	nd	nd	=	0.027	Zetterberg 2017 US10889610B2	18	Patent	US10889610B2	Monosaccharide	Yes	Alpha-thiogalactosides	521.785	138.82	7	3	5
GFA_552		c1ncc(Cl)cc1S[C@@H](O2)[C@H](O)[C@H]([C@@H](O)[C@H]2CO)n(nn3)cc3-c4cc(F)c(Cl)cc4	nd	nd	=	0.034	Zetterberg 2017 US10889610B2	19	Patent	US10889610B2	Monosaccharide	Yes	Alpha-thiogalactosides	487.34	138.82	7	3	5
GFA_553		Clc1c(Cl)ccc(c1)S[C@@H](O2)[C@H](O)[C@H]([C@@H](O)[C@H]2CO)n(nn3)cc3-c4cc(F)cnc4	nd	nd	=	0.75	Zetterberg 2017 US10889610B2	20	Patent	US10889610B2	Monosaccharide	Yes	Alpha-thiogalactosides	487.34	138.82	7	3	5
GFA_554		c1ncc(Cl)cc1S[C@@H](O2)[C@H](O)[C@H]([C@@H](O)[C@H]2CO)n(nn3)cc3-c4cc(Cl)c(Cl)cc4	nd	nd	=	0.031	Zetterberg 2017 US10889610B2	21	Patent	US10889610B2	Monosaccharide	Yes	Alpha-thiogalactosides	503.795	138.82	7	3	5
GFA_555		Clc1c(Cl)ccc(c1)S[C@@H](O2)[C@H](O)[C@H]([C@@H](O)[C@H]2CO)n(nn3)cc3-c4cc(Cl)cnc4	nd	nd	=	0.694	Zetterberg 2017 US10889610B2	22	Patent	US10889610B2	Monosaccharide	Yes	Alpha-thiogalactosides	503.795	138.82	7	3	5
GFA_556		c1sccc1-c2cn(nn2)[C@@H]([C@@H](O)[C@H]3CO)[C@@H](O)[C@H](O3)Sc(c4)ccc(Cl)c4Cl	=	0.14	=	2.6	Zetterberg 2017 US10988502B2	1	Patent	US10988502B2	Monosaccharide	Yes	Alpha-thiogalactosides	474.388	154.17	6	3	5
GFA_557		N#Cc1c(Cl)cc(c(F)c1)S[C@@H](O2)[C@H](O)[C@H]([C@@H](O)[C@H]2CO)n(nn3)cc3-c4ccsc4	=	0.19	=	1.95	Zetterberg 2017 US10988502B2	2	Patent	US10988502B2	Monosaccharide	Yes	Alpha-thiogalactosides	482.943	177.96	7	3	6
GFA_558		c1sccc1-c2cn(nn2)[C@@H]([C@@H](O)[C@H]3CO)[C@@H](O)[C@H](O3)Sc4cc(Br)cnc4	=	0.68	=	1.7	Zetterberg 2017 US10988502B2	3	Patent	US10988502B2	Monosaccharide	Yes	Alpha-thiogalactosides	485.386	167.06	7	3	5
GFA_559		FC(F)(F)c1c(Br)cc(cn1)S[C@@H](O2)[C@H](O)[C@H]([C@@H](O)[C@H]2CO)n(nn3)cc3-c4ccsc4	=	0.38	=	1.2	Zetterberg 2017 US10988502B2	4	Patent	US10988502B2	Monosaccharide	Yes	Alpha-thiogalactosides	553.385	167.06	7	3	6
GFA_560		s1ccnc1-c2cn(nn2)[C@@H]([C@@H](O)[C@H]3CO)[C@@H](O)[C@H](O3)Sc(cc4Cl)cc(Cl)c4F	=	0.28	=	10	Zetterberg 2017 US10988502B2	5	Patent	US10988502B2	Monosaccharide	Yes	Alpha-thiogalactosides	493.366	167.06	7	3	5
GFA_561		Clc1c(Cl)ccc(c1)S[C@@H](O2)[C@H](O)[C@H]([C@@H](O)[C@H]2CO)n(nn3)cc3-c4ccc(F)cn4	=	0.24	=	0.69	Zetterberg 2017 US10988502B2	6	Patent	US10988502B2	Monosaccharide	Yes	Alpha-thiogalactosides	487.34	138.82	7	3	5
GFA_562		s1cccc1-c2cn(nn2)[C@@H]([C@@H](O)[C@H]3CO)[C@@H](O)[C@H](O3)Sc4cc(Br)cnc4	=	0.45	=	1.25	Zetterberg 2017 US10988502B2	7	Patent	US10988502B2	Monosaccharide	Yes	Alpha-thiogalactosides	485.386	167.06	7	3	5
GFA_563		s1cccc1-c2cn(nn2)[C@@H]([C@@H](O)[C@H]3CO)[C@@H](O)[C@H](O3)Sc(cc4Cl)cc(Cl)c4F	=	0.92	=	2.3	Zetterberg 2017 US10988502B2	8	Patent	US10988502B2	Monosaccharide	Yes	Alpha-thiogalactosides	492.378	154.17	6	3	5
GFA_564		Fc(s1)ccc1-c2cn(nn2)[C@@H]([C@@H](O)[C@H]3CO)[C@@H](O)[C@H](O3)Sc(c4)ccc(Cl)c4Cl	=	0.55	=	0.97	Zetterberg 2017 US10988502B2	9	Patent	US10988502B2	Monosaccharide	Yes	Alpha-thiogalactosides	492.378	154.17	6	3	5
GFA_565		n1cscc1-c2cn(nn2)[C@@H]([C@@H](O)[C@H]3CO)[C@@H](O)[C@H](O3)Sc4cc(Br)cnc4	=	0.25	=	4.1	Zetterberg 2017 US10988502B2	10	Patent	US10988502B2	Monosaccharide	Yes	Alpha-thiogalactosides	486.374	179.95	8	3	5
GFA_566		FC(F)(F)c1c(Br)cc(cn1)S[C@@H](O2)[C@H](O)[C@H]([C@@H](O)[C@H]2CO)n(nn3)cc3-c4cscn4	=	0.17	=	2.9	Zetterberg 2017 US10988502B2	11	Patent	US10988502B2	Monosaccharide	Yes	Alpha-thiogalactosides	554.372	179.95	8	3	6
GFA_567		n1cscc1-c2cn(nn2)[C@@H]([C@@H](O)[C@H]3CO)[C@@H](O)[C@H](O3)Sc(c4)ccc(Cl)c4Cl	=	0.31	=	5.3	Zetterberg 2017 US10988502B2	12	Patent	US10988502B2	Monosaccharide	Yes	Alpha-thiogalactosides	475.375	167.06	7	3	5
GFA_568		N#Cc1c(Cl)cc(cc1)S[C@@H](O2)[C@H](O)[C@H]([C@@H](O)[C@H]2CO)n(nn3)cc3-c4cscn4	=	0.37	=	6.1	Zetterberg 2017 US10988502B2	13	Patent	US10988502B2	Monosaccharide	Yes	Alpha-thiogalactosides	465.94	190.85	8	3	6
GFA_569		Fc1c(Cl)cc(cc1Cl)S[C@@H](O2)[C@H](O)[C@H]([C@@H](O)[C@H]2CO)n(nn3)cc3-c4cscn4	=	0.23	=	6.2	Zetterberg 2017 US10988502B2	14	Patent	US10988502B2	Monosaccharide	Yes	Alpha-thiogalactosides	493.366	167.06	7	3	5
GFA_570		Cc(n1)scc1-c2cn(nn2)[C@@H]([C@@H](O)[C@H]3CO)[C@@H](O)[C@H](O3)Sc4cc(Br)cnc4	=	0.64	=	3.2	Zetterberg 2017 US10988502B2	15	Patent	US10988502B2	Monosaccharide	Yes	Alpha-thiogalactosides	500.401	179.95	8	3	5
GFA_571		N#Cc1c(Cl)cc(cc1Cl)S[C@@H](O2)[C@H](O)[C@H]([C@@H](O)[C@H]2CO)n(nn3)cc3-c4nccs4	=	0.8	=	12	Zetterberg 2017 US10988502B2	16	Patent	US10988502B2	Monosaccharide	Yes	Alpha-thiogalactosides	500.385	190.85	8	3	6
GFA_572		Clc1c(Cl)cc(cc1Cl)S[C@@H](O2)[C@H](O)[C@H]([C@@H](O)[C@H]2CO)n(nn3)cc3-c4nccs4	=	0.61	=	1.3	Zetterberg 2017 US10988502B2	17	Patent	US10988502B2	Monosaccharide	Yes	Alpha-thiogalactosides	509.82	167.06	7	3	5
GFA_573		s1ccnc1-c2cn(nn2)[C@@H]([C@@H](O)[C@H]3CO)[C@@H](O)[C@H](O3)Sc(c4)ccc(Cl)c4Cl	=	0.24	=	4.1	Zetterberg 2017 US10988502B2	18	Patent	US10988502B2	Monosaccharide	Yes	Alpha-thiogalactosides	475.375	167.06	7	3	5
GFA_574		Clc1c(Cl)cc(cc1Cl)S[C@@H](O2)[C@H](O)[C@H]([C@@H](O)[C@H]2CO)n(nn3)cc3-c4nncs4	=	0.35	=	4.4	Zetterberg 2017 US10988502B2	19	Patent	US10988502B2	Monosaccharide	Yes	Alpha-thiogalactosides	510.808	179.95	8	3	5
GFA_575		s1ccnc1-c2cn(nn2)[C@@H]([C@@H](O)[C@H]3CO)[C@@H](O)[C@H](O3)Sc4cc(Br)c[nH+]c4	=	0.55	=	4.6	Zetterberg 2017 US10988502B2	20	Patent	US10988502B2	Monosaccharide	Yes	Alpha-thiogalactosides	487.382	181.2	7	4	5
GFA_576		s1ccnc1-c2cn(nn2)[C@@H]([C@@H](O)[C@H]3CO)[C@@H](O)[C@H](O3)Sc4cc(Cl)c[nH+]c4	=	0.22	=	1.8	Zetterberg 2017 US10988502B2	21	Patent	US10988502B2	Monosaccharide	Yes	Alpha-thiogalactosides	442.926	181.2	7	4	5
GFA_577		[nH+]1cc(Br)cc(c1C#N)S[C@@H](O2)[C@H](O)[C@H]([C@@H](O)[C@H]2CO)n(nn3)cc3-c4nccs4	=	0.2	=	1.2	Zetterberg 2017 US10988502B2	22	Patent	US10988502B2	Monosaccharide	Yes	Alpha-thiogalactosides	512.392	204.99	8	4	5
GFA_578		N#Cc1c(Cl)cc(c[nH+]1)S[C@@H](O2)[C@H](O)[C@H]([C@@H](O)[C@H]2CO)n(nn3)cc3-c4nccs4	=	0.44	=	4.4	Zetterberg 2017 US10988502B2	23	Patent	US10988502B2	Monosaccharide	Yes	Alpha-thiogalactosides	467.936	204.99	8	4	6
GFA_579		s1ccnc1-c2cn(nn2)[C@@H]([C@@H](O)[C@H]3CO)[C@@H](O)[C@H](O3)Sc4cc(Cl)cc(Cl)c4	=	0.34	=	1.6	Zetterberg 2017 US10988502B2	24	Patent	US10988502B2	Monosaccharide	Yes	Alpha-thiogalactosides	475.375	167.06	7	3	5
GFA_580		Clc1c(Br)cc(cc1)S[C@@H](O2)[C@H](O)[C@H]([C@@H](O)[C@H]2CO)n(nn3)cc3-c4nccs4	=	0.44	=	4.4	Zetterberg 2017 US10988502B2	25	Patent	US10988502B2	Monosaccharide	Yes	Alpha-thiogalactosides	519.831	167.06	7	3	5
GFA_581		FC(F)(F)c1c(Br)cc(cn1)S[C@@H](O2)[C@H](O)[C@H]([C@@H](O)[C@H]2CO)n(nn3)cc3-c4nccs4	=	0.31	=	2	Zetterberg 2017 US10988502B2	26	Patent	US10988502B2	Monosaccharide	Yes	Alpha-thiogalactosides	554.372	179.95	8	3	6
GFA_582		s1ccnc1-c2cn(nn2)[C@@H]([C@@H](O)[C@H]3CO)[C@@H](O)[C@H](O3)Sc(cc4)cc(Br)c4F	=	0.49	=	4.7	Zetterberg 2017 US10988502B2	27	Patent	US10988502B2	Monosaccharide	Yes	Alpha-thiogalactosides	503.377	167.06	7	3	5
GFA_583		s1ccnc1-c2cn(nn2)[C@@H]([C@@H](O)[C@H]3CO)[C@@H](O)[C@H](O3)Sc4c(Cl)ccc(Cl)c4	=	0.91	=	8.2	Zetterberg 2017 US10988502B2	28	Patent	US10988502B2	Monosaccharide	No	Alpha-thiogalactosides	475.375	167.06	7	3	5
GFA_584		s1cc(Br)nc1-c2cn(nn2)[C@@H]([C@@H](O)[C@H]3CO)[C@@H](O)[C@H](O3)Sc(c4)ccc(Cl)c4Cl	=	0.15	=	0.81	Zetterberg 2017 US10988502B2	29	Patent	US10988502B2	Monosaccharide	Yes	Alpha-thiogalactosides	554.276	167.06	7	3	5
GFA_585		Fc(s1)cnc1-c2cn(nn2)[C@@H]([C@@H](O)[C@H]3CO)[C@@H](O)[C@H](O3)Sc(c4)ccc(Cl)c4Cl	=	0.4	=	1.6	Zetterberg 2017 US10988502B2	30	Patent	US10988502B2	Monosaccharide	Yes	Alpha-thiogalactosides	493.366	167.06	7	3	5
GFA_586		s1cc(Cl)nc1-c2cn(nn2)[C@@H]([C@@H](O)[C@H]3CO)[C@@H](O)[C@H](O3)Sc(c4)ccc(Cl)c4Cl	=	0.12	=	0.46	Zetterberg 2017 US10988502B2	31	Patent	US10988502B2	Monosaccharide	Yes	Alpha-thiogalactosides	509.82	167.06	7	3	5
GFA_587		FC(F)(F)c1csc(n1)-c2cn(nn2)[C@@H]([C@@H](O)[C@H]3CO)[C@@H](O)[C@H](O3)Sc(c4)ccc(Cl)c4Cl	=	0.79	=	0.21	Zetterberg 2017 US10988502B2	32	Patent	US10988502B2	Monosaccharide	Yes	Alpha-thiogalactosides	543.374	167.06	7	3	6
GFA_588		c1ncc(Br)cc1S[C@@H](O2)[C@H](OP(=O)(O)O)[C@H]([C@@H](O)[C@H]2CO)n(nn3)cc3-c4cc(F)c(F)c(F)c4	=	5.4	=	0.006	Zetterberg 2019 US20210380624A1	1	Patent	US20210380624A1	Monosaccharide	Yes	Alpha-thiogalactosides	613.312	195.16	10	2	7
GFA_589		Clc1c(Cl)ccc(c1)S[C@@H](O2)[C@H](OP(=O)(O)O)[C@H]([C@@H](O)[C@H]2CO)n(nn3)cc3-c4cc(F)c(F)c(F)c4	nd	nd	=	0.007	Zetterberg 2019 US20210380624A1	2	Patent	US20210380624A1	Monosaccharide	Yes	Alpha-thiogalactosides	602.313	182.27	9	2	7
GFA_590		Clc1c(Cl)ccc(c1)S[C@@H](O2)[C@H](OS(=O)(=O)O)[C@H]([C@@H](O)[C@H]2CO)n(nn3)cc3-c4cc(F)c(F)c(F)c4	nd	nd	=	0.014	Zetterberg 2019 US20210380624A1	3	Patent	US20210380624A1	Monosaccharide	Yes	Alpha-thiogalactosides	602.396	177.68	7	2	7
GFA_591		c1ncc(Br)cc1S[C@@H](O2)[C@H](OS(=O)(=O)O)[C@H]([C@@H](O)[C@H]2CO)n(nn3)cc3-c4cc(F)c(F)c(F)c4	=	3.15	=	0.003	Zetterberg 2019 US20210380624A1	4	Patent	US20210380624A1	Monosaccharide	Yes	Alpha-thiogalactosides	613.394	190.57	8	2	7
GFA_592		c1ncc(Br)cc1S[C@@H](O2)[C@H](OCOP(=O)(O)O)[C@H]([C@@H](O)[C@H]2CO)n(nn3)cc3-c4cc(F)c(F)c(F)c4	=	3.83	=	0.012	Zetterberg 2019 US20210380624A1	5	Patent	US20210380624A1	Monosaccharide	Yes	Alpha-thiogalactosides	643.338	204.39	11	2	9
GFA_593		Clc1c(Cl)ccc(c1)S[C@@H](O2)[C@H](OCC(=O)O)[C@H]([C@@H](O)[C@H]2CO)n(nn3)cc3-c4cc(F)c(F)c(F)c4	nd	nd	=	0.017	Zetterberg 2019 US20210380624A1	6	Patent	US20210380624A1	Monosaccharide	Yes	Alpha-thiogalactosides	580.37	152.23	6	2	8
GFA_594		Clc1c(Cl)ccc(c1)S[C@@H](O2)[C@H](OCC(=O)O)[C@H]([C@@H](O)[C@H]2CO)n(nn3)cc3-c4cc(F)c(Cl)c(F)c4	=	2	=	0.0085	Zetterberg 2019 US20210380624A1	7	Patent	US20210380624A1	Monosaccharide	Yes	Alpha-thiogalactosides	596.825	152.23	6	2	8
GFA_595		c1ncc(Br)cc1S[C@@H](O2)[C@H](OCC(=O)O)[C@H]([C@@H](O)[C@H]2CO)n(nn3)cc3-c4cc(F)c(F)c(F)c4	=	1.8	=	0.007	Zetterberg 2019 US20210380624A1	8	Patent	US20210380624A1	Monosaccharide	Yes	Alpha-thiogalactosides	591.369	165.12	7	2	8
GFA_596		Clc1c(Cl)ccc(c1)S[C@@H](O2)[C@H](OCC(=O)NS(=O)(=O)C)[C@H]([C@@H](O)[C@H]2CO)n(nn3)cc3-c4cc(F)c(Cl)c(F)c4	=	3	=	0.023	Zetterberg 2019 US20210380624A1	9	Patent	US20210380624A1	Monosaccharide	Yes	Alpha-thiogalactosides	673.93	186.55	9	3	9
GFA_597		c1ncc(Br)cc1S[C@@H](O2)[C@H](OCc3cocn3)[C@H]([C@@H](O)[C@H]2CO)n(nn4)cc4-c5cc(F)c(F)c(F)c5	=	9.2	=	0.024	Zetterberg 2019 US20210380624A1	10	Patent	US20210380624A1	Monosaccharide	Yes	Alpha-thiogalactosides	614.407	153.85	9	2	8
GFA_598		c1c(F)c(O)c(F)cc1CO[C@@H]([C@H](O2)Sc3cc(Br)cnc3)[C@H]([C@@H](O)[C@H]2CO)n(nn4)cc4-c5cc(F)c(F)c(F)c5	=	0.26	=	0.017	Zetterberg 2019 US20210380624A1	11	Patent	US20210380624A1	Monosaccharide	Yes	Alpha-thiogalactosides	675.438	148.05	8	3	8
GFA_599		c1ncc(Br)cc1S[C@@H](O2)[C@H](OCc3nnn[nH]3)[C@H]([C@@H](O)[C@H]2CO)n(nn4)cc4-c5cc(F)c(F)c(F)c5	=	2.4	=	0.016	Zetterberg 2019 US20210380624A1	12	Patent	US20210380624A1	Monosaccharide	Yes	Alpha-thiogalactosides	615.397	182.28	10	2	8
GFA_600		Clc1c(Cl)ccc(c1)S[C@@H](O2)[C@H](OCc3nnn[nH]3)[C@H]([C@@H](O)[C@H]2CO)n(nn4)cc4-c5cc(F)c(Cl)c(F)c5	=	1.4	=	0.064	Zetterberg 2019 US20210380624A1	13	Patent	US20210380624A1	Monosaccharide	Yes	Alpha-thiogalactosides	620.853	169.39	9	2	8
GFA_601		Clc1c(Cl)ccc(c1)S[C@@H](O2)[C@H](OCc3nnn[nH]3)[C@H]([C@@H](O)[C@H]2CO)n(nn4)cc4-c5cc(F)c(F)c(F)c5	=	1.8	=	0.008	Zetterberg 2019 US20210380624A1	14	Patent	US20210380624A1	Monosaccharide	Yes	Alpha-thiogalactosides	604.398	169.39	9	2	8
GFA_602		c1ncc(Br)cc1S[C@@H](O2)[C@H](OCc3ncc[nH]3)[C@H]([C@@H](O)[C@H]2CO)n(nn4)cc4-c5cc(F)c(F)c(F)c5	=	9.5	=	0.007	Zetterberg 2019 US20210380624A1	15	Patent	US20210380624A1	Monosaccharide	Yes	Alpha-thiogalactosides	613.422	156.5	8	3	8
GFA_603		Cn1ccnc1CO[C@@H]([C@H](O2)Sc3cc(Br)cnc3)[C@H]([C@@H](O)[C@H]2CO)n(nn4)cc4-c5cc(F)c(F)c(F)c5	=	6.4	=	0.057	Zetterberg 2019 US20210380624A1	16	Patent	US20210380624A1	Monosaccharide	Yes	Alpha-thiogalactosides	627.449	145.64	8	2	8
GFA_604		c1ncc(Br)cc1S[C@@H](O2)[C@H](OCc3ncco3)[C@H]([C@@H](O)[C@H]2CO)n(nn4)cc4-c5cc(F)c(F)c(F)c5	=	2.8	=	0.024	Zetterberg 2019 US20210380624A1	17	Patent	US20210380624A1	Monosaccharide	Yes	Alpha-thiogalactosides	614.407	153.85	9	2	8
GFA_605		c1ncc(Br)cc1S[C@@H](O2)[C@H](OCc3cnco3)[C@H]([C@@H](O)[C@H]2CO)n(nn4)cc4-c5cc(F)c(F)c(F)c5	=	14.8	=	0.13	Zetterberg 2019 US20210380624A1	18	Patent	US20210380624A1	Monosaccharide	Yes	Alpha-thiogalactosides	614.407	153.85	9	2	8
GFA_606		c1ncc(Br)cc1S[C@@H](O2)[C@H](OCc3ccon3)[C@H]([C@@H](O)[C@H]2CO)n(nn4)cc4-c5cc(F)c(F)c(F)c5	=	2.9	=	0.032	Zetterberg 2019 US20210380624A1	19	Patent	US20210380624A1	Monosaccharide	Yes	Alpha-thiogalactosides	614.407	153.85	9	2	8
GFA_607		Clc1c(Cl)ccc(c1)S[C@@H](O2)[C@H](OCc3cocn3)[C@H]([C@@H](O)[C@H]2CO)n(nn4)cc4-c5cc(F)c(Cl)c(F)c5	=	29.7	=	0.087	Zetterberg 2019 US20210380624A1	20	Patent	US20210380624A1	Monosaccharide	Yes	Alpha-thiogalactosides	619.863	140.96	8	2	8
GFA_608		c1ncc(Br)cc1S[C@@H](O2)[C@H](OCc3cscn3)[C@H]([C@@H](O)[C@H]2CO)n(nn4)cc4-c5cc(F)c(F)c(F)c5	=	8.6	=	0.018	Zetterberg 2019 US20210380624A1	21	Patent	US20210380624A1	Monosaccharide	Yes	Alpha-thiogalactosides	630.471	168.95	8	2	8
GFA_609		c1ncc(Br)cc1S[C@@H](O2)[C@H](OCc3cncs3)[C@H]([C@@H](O)[C@H]2CO)n(nn4)cc4-c5cc(F)c(F)c(F)c5	=	1.9	=	0.021	Zetterberg 2019 US20210380624A1	22	Patent	US20210380624A1	Monosaccharide	Yes	Alpha-thiogalactosides	630.471	168.95	8	2	8
GFA_610		c1ncc(Br)cc1S[C@@H](O2)[C@H](OCc3nccs3)[C@H]([C@@H](O)[C@H]2CO)n(nn4)cc4-c5cc(F)c(F)c(F)c5	=	2.6	=	0.041	Zetterberg 2019 US20210380624A1	23	Patent	US20210380624A1	Monosaccharide	Yes	Alpha-thiogalactosides	630.471	168.95	8	2	8
GFA_611		CN(C)C(=O)c1c(cc(Cl)cc1)S[C@@H](O2)[C@H](OCc3cscn3)[C@H]([C@@H](O)[C@H]2CO)n(nn4)cc4-c5cc(F)c(F)c(F)c5	=	3.7	=	0.014	Zetterberg 2019 US20210380624A1	24	Patent	US20210380624A1	Monosaccharide	Yes	Alpha-thiogalactosides	656.107	176.37	8	2	9
GFA_612		CN(C)C(=O)c1c(cc(Cl)cc1)S[C@@H](O2)[C@H](OCc3nnn[nH]3)[C@H]([C@@H](O)[C@H]2CO)n(nn4)cc4-c5cc(F)c(F)c(F)c5	=	1.2	=	0.004	Zetterberg 2019 US20210380624A1	25	Patent	US20210380624A1	Monosaccharide	Yes	Alpha-thiogalactosides	641.033	189.7	10	2	9
GFA_613		c1ncc(Br)cc1S[C@@H](O2)[C@H](OCCCC(=O)O)[C@H]([C@@H](O)[C@H]2CO)n(nn3)cc3-c4cc(F)c(F)c(F)c4	=	1.5	=	0.01	Zetterberg 2019 US20210380624A1	26	Patent	US20210380624A1	Monosaccharide	Yes	Alpha-thiogalactosides	619.423	165.12	7	2	10
GFA_614		s1cc(Cl)nc1-c2cn(nn2)[C@@H]([C@@H](O)[C@H]3CO)[C@@H](O)[C@@H](O3)c4nncn4-c(cc5)cc(c56)sc(n6)C	=	0.75	=	0.15	Zetterberg 2020 US20220259251A1	1	Patent	US20220259251A1	Monosaccharide	No	(Het)aryl-C-galactosides	547.018	213.6	10	3	5
GFA_615		Nc(n1)scc1-c2cn(nn2)[C@@H]([C@@H](O)[C@H]3CO)[C@@H](O)[C@@H](O3)c4nncn4-c(cc5)cc(c56)sc(n6)C	=	1.6	=	1.9	Zetterberg 2020 US20220259251A1	6	Patent	US20220259251A1	Monosaccharide	No	(Het)aryl-C-galactosides	527.587	239.62	10	4	5
GFA_616		n1c(O)scc1-c2cn(nn2)[C@@H]([C@@H](O)[C@H]3CO)[C@@H](O)[C@@H](O3)c4nncn4-c(cc5)cc(c56)sc(n6)C	=	0.32	=	1.9	Zetterberg 2020 US20220259251A1	8	Patent	US20220259251A1	Monosaccharide	No	(Het)aryl-C-galactosides	528.572	233.83	11	4	5
GFA_617		c1cc(Cl)cc(c1C(F)(F)F)-n2c(nnc2C)[C@H](O3)[C@H](O)[C@H]([C@@H](O)[C@H]3CO)n(nn4)cc4-c5nc(Cl)cs5	=	0.29	=	0.041	Zetterberg 2020 US20220259251A1	9	Patent	US20220259251A1	Monosaccharide	Yes	(Het)aryl-C-galactosides	592.387	172.47	9	3	6
GFA_618		s1ccnc1-c2cn(nn2)[C@@H]([C@@H](O)[C@H]3CO)[C@@H](O)[C@@H](O3)c(nc4C)n(n4)-c(cc5)cc(c56)sc(n6)C	=	5.2	=	2.3	Zetterberg 2020 US20220259251A1	10	Patent	US20220259251A1	Monosaccharide	No	(Het)aryl-C-galactosides	526.6	213.6	10	3	5
GFA_619		c1cc(Cl)cc(c1C(F)(F)F)-n2c(nnc2C)[C@H](O3)[C@H](O)[C@H]([C@@H](O)[C@H]3CO)n(nn4)cc4-c(n5)scc5C	=	2.1	=	0.7	Zetterberg 2020 US20220259251A1	11	Patent	US20220259251A1	Monosaccharide	Yes	(Het)aryl-C-galactosides	571.969	172.47	9	3	6
GFA_620		c1cc(Cl)cc(c1C(F)(F)F)-n2c(nnc2C)[C@H](O3)[C@H](O)[C@H]([C@@H](O)[C@H]3CO)n(nn4)cc4-c5csc(n5)O	=	0.19	=	0.52	Zetterberg 2020 US20220259251A1	12	Patent	US20220259251A1	Monosaccharide	Yes	(Het)aryl-C-galactosides	573.942	192.7	10	4	6
GFA_621		Cc1nc(cs1)-c2cn(nn2)[C@@H]([C@@H](O)[C@H]3CO)[C@@H](O)[C@@H](O3)c(nc4C)n(n4)-c(cc5)cc(c56)sc(n6)C	=	9	=	1.8	Zetterberg 2020 US20220259251A1	13	Patent	US20220259251A1	Monosaccharide	No	(Het)aryl-C-galactosides	540.627	213.6	10	3	5
GFA_622		s1cncc1-c2cn(nn2)[C@@H]([C@@H](O)[C@H]3CO)[C@@H](O)[C@@H](O3)c(nc4C)n(n4)-c(cc5)cc(c56)sc(n6)C	=	19.5	=	2.3	Zetterberg 2020 US20220259251A1	14	Patent	US20220259251A1	Monosaccharide	No	(Het)aryl-C-galactosides	526.6	213.6	10	3	5
GFA_623		c1cc(Cl)cc(c1C(F)(F)F)-n(n2)c(nc2C)[C@H](O3)[C@H](O)[C@H]([C@@H](O)[C@H]3CO)n(nn4)cc4-c5csc(n5)N	=	1.5	=	1.3	Zetterberg 2020 US20220259251A1	15	Patent	US20220259251A1	Monosaccharide	Yes	(Het)aryl-C-galactosides	572.957	198.49	9	4	6
GFA_624		c1cc(Cl)cc(c1C(F)(F)F)-n(n2)c(nc2C)[C@H](O3)[C@H](O)[C@H]([C@@H](O)[C@H]3CO)n(nn4)cc4-c5nc(Cl)cs5	=	0.9	=	0.039	Zetterberg 2020 US20220259251A1	16	Patent	US20220259251A1	Monosaccharide	Yes	(Het)aryl-C-galactosides	592.387	172.47	9	3	6
GFA_625		c1cc(Cl)cc(c1C(F)(F)F)-n2c(nnc2C)[C@H](O3)[C@H](OC)[C@H]([C@@H](O)[C@H]3CO)n(nn4)cc4-c5nc(Cl)cs5	=	0.52	=	0.026	Zetterberg 2020 US20220259251A1	17	Patent	US20220259251A1	Monosaccharide	Yes	(Het)aryl-C-galactosides	606.414	161.47	9	2	7
GFA_626		s1cc(Cl)nc1-c2cn(nn2)[C@@H]([C@@H](O)[C@H]3CO)[C@@H](O)[C@@H](O3)c(nc4C)n(n4)-c(cc(Cl)cn5)c5C6CC6	=	0.66	=	0.13	Zetterberg 2020 US20220259251A1	18	Patent	US20220259251A1	Monosaccharide	Yes	(Het)aryl-C-galactosides	565.442	185.36	10	3	6
GFA_627		c1cc(Cl)cc(c1C(F)(F)F)-n2c(nnc2C)[C@H](O3)[C@H](O)[C@H]([C@@H](O)[C@H]3CO)n(nn4)cc4-c5csc(n5)N	=	0.73	=	0.82	Zetterberg 2020 US20220259251A1	19	Patent	US20220259251A1	Monosaccharide	Yes	(Het)aryl-C-galactosides	572.957	198.49	9	4	6
GFA_628		c1cc(Cl)cc(c1C(F)(F)F)-n2c(nnc2C)[C@H](O3)[C@H](O)[C@H]([C@@H](O)[C@H]3CO)n(nn4)cc4-c5nccs5	=	0.69	=	0.15	Zetterberg 2020 US20220259251A1	20	Patent	US20220259251A1	Monosaccharide	Yes	(Het)aryl-C-galactosides	557.942	172.47	9	3	6
GFA_629		s1ccnc1-c2cn(nn2)[C@@H]([C@@H](O)[C@H]3CO)[C@@H](O)[C@@H](O3)c4nncn4-c(cc5)cc(c56)sc(n6)C	=	3	=	1.2	Zetterberg 2020 US20220259251A1	21	Patent	US20220259251A1	Monosaccharide	No	(Het)aryl-C-galactosides	512.573	213.6	10	3	5
GFA_630		Cc1csc(n1)-c2cn(nn2)[C@@H]([C@@H](O)[C@H]3CO)[C@@H](O)[C@@H](O3)c4nncn4-c(cc5)cc(c56)sc(n6)C	=	2.4	=	1.8	Zetterberg 2020 US20220259251A1	22	Patent	US20220259251A1	Monosaccharide	No	(Het)aryl-C-galactosides	526.6	213.6	10	3	5
GFA_631		s1cc(Cl)nc1-c2cn(nn2)[C@@H]([C@@H](O)[C@H]3CO)[C@@H](O)[C@@H](O3)c(nc4C)n(n4)-c(cc5)cc(c56)sc(n6)C	=	2.1	=	0.14	Zetterberg 2020 US20220259251A1	23	Patent	US20220259251A1	Monosaccharide	No	(Het)aryl-C-galactosides	561.045	213.6	10	3	5
GFA_632		Nc(n1)scc1-c2cn(nn2)[C@@H]([C@@H](O)[C@H]3CO)[C@@H](O)[C@@H](O3)c(nc4C)n(n4)-c(cc5)cc(c56)sc(n6)C	=	3.2	=	2.6	Zetterberg 2020 US20220259251A1	24	Patent	US20220259251A1	Monosaccharide	No	(Het)aryl-C-galactosides	541.615	239.62	10	4	5
GFA_633		s1cc(Cl)nc1-c2cn(nn2)[C@@H]([C@@H](O)[C@H]3CO)[C@@H](OC)[C@@H](O3)c(nnc4C)n4-c(cc5)cc(c56)sc(n6)C	=	0.34	=	0.07	Zetterberg 2020 US20220259251A1	25	Patent	US20220259251A1	Monosaccharide	No	(Het)aryl-C-galactosides	575.072	202.6	10	2	6
GFA_634		s1cc(Cl)nc1-c2cn(nn2)[C@@H]([C@@H](O)[C@H]3CO)[C@@H](O)[C@@H](O3)c(nnc4C)n4-c(cc5)cc(c56)sc(n6)C	=	0.59	=	0.065	Zetterberg 2020 US20220259251A1	26	Patent	US20220259251A1	Monosaccharide	No	(Het)aryl-C-galactosides	561.045	213.6	10	3	5
GFA_635		s1cc(Cl)nc1-c2cn(nn2)[C@@H]([C@@H](O)[C@H]3CO)[C@@H](O)[C@@H](O3)c(nnc4C)n4-c(cc5)cc(c56)n(C)cn6	=	2.6	=	0.036	Zetterberg 2020 US20220259251A1	27	Patent	US20220259251A1	Monosaccharide	No	(Het)aryl-C-galactosides	543.996	190.29	10	3	5
GFA_636		s1cc(Cl)nc1-c2cn(nn2)[C@@H]([C@@H](O)[C@H]3CO)[C@@H](O)[C@@H](O3)c4ccnn4-c(cc5)cc(c56)sc(n6)C	=	0.033	=	0.6	Zetterberg 2020 US20220259251A1	29	Patent	US20220259251A1	Monosaccharide	No	(Het)aryl-C-galactosides	546.03	200.71	9	3	5
GFA_637		c1ccc(Cl)cc1S[C@@H](O2)[C@H](O)[C@H]([C@@H](O)[C@H]2CO)n(c3)ncc3-c4cc(F)ccc4	=	19.9	=	0.27	Zetterberg 2020 US20220281909A1	1	Patent	US20220281909A1	Monosaccharide	Yes	Alpha-thiogalactosides	450.92	113.04	5	3	5
GFA_638		c1ncc(Cl)cc1S[C@@H](O2)[C@H](O)[C@H]([C@@H](O)[C@H]2CO)n(c3)ncc3-c4cc(F)c(Cl)c(F)c4	=	27.6	=	0.02	Zetterberg 2020 US20220281909A1	2	Patent	US20220281909A1	Monosaccharide	Yes	Alpha-thiogalactosides	504.343	125.93	6	3	5
GFA_639		c1ncc(Cl)cc1S[C@@H](O2)[C@H](O)[C@H]([C@@H](O)[C@H]2CO)n(c3)ncc3-c4cc(F)c(F)c(F)c4	=	12.8	=	0.028	Zetterberg 2020 US20220281909A1	3	Patent	US20220281909A1	Monosaccharide	Yes	Alpha-thiogalactosides	487.888	125.93	6	3	5
GFA_640		c1ncc(Cl)cc1S[C@@H](O2)[C@H](O)[C@H]([C@@H](O)[C@H]2CO)n(c3)ncc3-c(cc4F)cc(F)c4C	=	43	=	0.009	Zetterberg 2020 US20220281909A1	4	Patent	US20220281909A1	Monosaccharide	Yes	Alpha-thiogalactosides	483.925	125.93	6	3	5
GFA_641		c1ncc(Br)cc1S[C@@H](O2)[C@H](O)[C@H]([C@@H](O)[C@H]2CO)n(c3)ncc3-c4cc(F)c(F)c(F)c4	=	14.8	=	0.025	Zetterberg 2020 US20220281909A1	5	Patent	US20220281909A1	Monosaccharide	Yes	Alpha-thiogalactosides	532.344	125.93	6	3	5
GFA_642		c1ncc(Br)cc1S[C@@H](O2)[C@H](O)[C@H]([C@@H](O)[C@H]2CO)n(c3)ncc3-c4cc(F)c(Cl)c(F)c4	=	23	=	0.016	Zetterberg 2020 US20220281909A1	6	Patent	US20220281909A1	Monosaccharide	Yes	Alpha-thiogalactosides	548.799	125.93	6	3	5
GFA_643		C#Cc1cc(cnc1)S[C@@H](O2)[C@H](O)[C@H]([C@@H](O)[C@H]2CO)n(c3)ncc3-c4cc(F)c(Cl)c(F)c4	=	30	=	0.014	Zetterberg 2020 US20220281909A1	7	Patent	US20220281909A1	Monosaccharide	No	Alpha-thiogalactosides	493.92	125.93	6	4	6
GFA_644		c1cc(Cl)cc(c1C#N)S[C@@H](O2)[C@H](O)[C@H]([C@@H](O)[C@H]2CO)n(c3)ncc3-c4cc(F)c(Cl)c(F)c4	=	48	=	0.02	Zetterberg 2020 US20220281909A1	8	Patent	US20220281909A1	Monosaccharide	Yes	Alpha-thiogalactosides	528.365	136.83	6	3	5
GFA_645		C1CCN1C(=O)c2c(cc(Cl)cc2)S[C@@H](O3)[C@H](O)[C@H]([C@@H](O)[C@H]3CO)n(c4)ncc4-c5cc(F)c(Cl)c(F)c5	=	19.2	=	0.012	Zetterberg 2020 US20220281909A1	9	Patent	US20220281909A1	Monosaccharide	Yes	Alpha-thiogalactosides	586.446	133.35	6	3	6
GFA_646		C1CCN1C(=O)c2c(cc(Cl)cc2)S[C@@H](O3)[C@H](O)[C@H]([C@@H](O)[C@H]3CO)n(c4)ncc4-c5cc(F)c(F)c(F)c5	=	6.8	=	0.015	Zetterberg 2020 US20220281909A1	10	Patent	US20220281909A1	Monosaccharide	Yes	Alpha-thiogalactosides	569.991	133.35	6	3	6
GFA_647		c1cc(Cl)cc(c1C#N)S[C@@H](O2)[C@H](O)[C@H]([C@@H](O)[C@H]2CO)n(c3)ncc3-c4cc(F)c(F)c(F)c4	=	9.8	=	0.024	Zetterberg 2020 US20220281909A1	11	Patent	US20220281909A1	Monosaccharide	Yes	Alpha-thiogalactosides	511.911	136.83	6	3	5
GFA_648		n1cc(Cl)cc(c1C#N)S[C@@H](O2)[C@H](O)[C@H]([C@@H](O)[C@H]2CO)n(c3)ncc3-c4cc(F)c(F)c(F)c4	=	8.2	=	0.021	Zetterberg 2020 US20220281909A1	12	Patent	US20220281909A1	Monosaccharide	Yes	Alpha-thiogalactosides	512.898	149.72	7	3	5
GFA_649		n1cc(Cl)cc(c1C#N)S[C@@H](O2)[C@H](O)[C@H]([C@@H](O)[C@H]2CO)n(c3)ncc3-c4cc(F)c(Cl)c(F)c4	=	34	=	0.014	Zetterberg 2020 US20220281909A1	13	Patent	US20220281909A1	Monosaccharide	Yes	Alpha-thiogalactosides	529.353	149.72	7	3	5
GFA_650		n1cc(Cl)cc(c1C)S[C@@H](O2)[C@H](O)[C@H]([C@@H](O)[C@H]2CO)n(c3)ncc3-c4cc(F)c(F)c(F)c4	=	51	=	0.08	Zetterberg 2020 US20220281909A1	14	Patent	US20220281909A1	Monosaccharide	Yes	Alpha-thiogalactosides	501.915	125.93	6	3	5
GFA_651		n1cc(Br)cc(c1C#N)S[C@@H](O2)[C@H](O)[C@H]([C@@H](O)[C@H]2CO)n(c3)ncc3-c4cc(F)c(F)c(F)c4	=	4.8	=	0.011	Zetterberg 2020 US20220281909A1	15	Patent	US20220281909A1	Monosaccharide	Yes	Alpha-thiogalactosides	557.354	149.72	7	3	5
GFA_652		C#Cc(cn1)cc(c1C#N)S[C@@H](O2)[C@H](O)[C@H]([C@@H](O)[C@H]2CO)n(c3)ncc3-c4cc(F)c(F)c(F)c4	=	12.7	=	0.021	Zetterberg 2020 US20220281909A1	16	Patent	US20220281909A1	Monosaccharide	No	Alpha-thiogalactosides	502.476	149.72	7	4	6
GFA_653		c1ncc(Cl)cc1S[C@@H](O2)[C@H](O)[C@H]([C@@H](O)[C@H]2CO)n(c3)ncc3-c4cc(F)c(Cl)cc4	=	19.7	=	0.029	Zetterberg 2020 US20220281909A1	17	Patent	US20220281909A1	Monosaccharide	Yes	Alpha-thiogalactosides	486.353	125.93	6	3	5
GFA_654		c1ncc(Cl)cc1S[C@@H](O2)[C@H](O)[C@H]([C@@H](O)[C@H]2CO)n(c3)ncc3-c4cccc(n4)F	=	12.3	=	0.69	Zetterberg 2020 US20220281909A1	18	Patent	US20220281909A1	Monosaccharide	Yes	Alpha-thiogalactosides	452.895	138.82	7	3	5
GFA_655		c1ncc(Cl)cc1S[C@@H](O2)[C@H](O)[C@H]([C@@H](O)[C@H]2CO)n(c3)ncc3-c4ccc(F)cn4	=	4.1	=	1.6	Zetterberg 2020 US20220281909A1	19	Patent	US20220281909A1	Monosaccharide	Yes	Alpha-thiogalactosides	452.895	138.82	7	3	5
GFA_656		c1ncc(Cl)cc1S[C@@H](O2)[C@H](O)[C@H]([C@@H](O)[C@H]2CO)n(c3)ncc3-c4cc(F)ccn4	=	10.2	=	0.63	Zetterberg 2020 US20220281909A1	20	Patent	US20220281909A1	Monosaccharide	Yes	Alpha-thiogalactosides	452.895	138.82	7	3	5
GFA_657		n1[nH]ccc1-c2cnn(c2)[C@@H]([C@@H](O)[C@H]3CO)[C@@H](O)[C@H](O3)Sc4cc(Cl)cnc4	=	8.9	=	12.7	Zetterberg 2020 US20220281909A1	21	Patent	US20220281909A1	Monosaccharide	Yes	Alpha-thiogalactosides	423.881	154.61	7	4	5
GFA_658		c1ncc(Cl)cc1S[C@@H](O2)[C@H](O)[C@H]([C@@H](O)[C@H]2CO)n(c3)ncc3-c4ccn(n4)C	=	14.7	=	9.6	Zetterberg 2020 US20220281909A1	22	Patent	US20220281909A1	Monosaccharide	Yes	Alpha-thiogalactosides	437.908	143.75	7	3	5
GFA_659		[nH]1ccnc1-c2cnn(c2)[C@@H]([C@@H](O)[C@H]3CO)[C@@H](O)[C@H](O3)Sc4cc(Cl)cnc4	=	3.4	=	9	Zetterberg 2020 US20220281909A1	23	Patent	US20220281909A1	Monosaccharide	Yes	Alpha-thiogalactosides	423.881	154.61	7	4	5
GFA_660		o1ccnc1-c2cnn(c2)[C@@H]([C@@H](O)[C@H]3CO)[C@@H](O)[C@H](O3)Sc4cc(Cl)cnc4	=	6.1	=	10.3	Zetterberg 2020 US20220281909A1	24	Patent	US20220281909A1	Monosaccharide	Yes	Alpha-thiogalactosides	424.866	151.96	8	3	5
GFA_661		n1cscc1-c2cnn(c2)[C@@H]([C@@H](O)[C@H]3CO)[C@@H](O)[C@H](O3)Sc4cc(Cl)cnc4	=	1.3	=	9.6	Zetterberg 2020 US20220281909A1	25	Patent	US20220281909A1	Monosaccharide	Yes	Alpha-thiogalactosides	440.93	167.06	7	3	5
GFA_662		s1ccnc1-c2cnn(c2)[C@@H]([C@@H](O)[C@H]3CO)[C@@H](O)[C@H](O3)Sc4cc(Cl)cnc4	=	2.3	=	9.9	Zetterberg 2020 US20220281909A1	26	Patent	US20220281909A1	Monosaccharide	Yes	Alpha-thiogalactosides	440.93	167.06	7	3	5
GFA_663		s1cc(Cl)nc1-c2cnn(c2)[C@@H]([C@@H](O)[C@H]3CO)[C@@H](O)[C@H](O3)Sc4cc(Cl)cnc4	=	0.59	=	1.5	Zetterberg 2020 US20220281909A1	27	Patent	US20220281909A1	Monosaccharide	Yes	Alpha-thiogalactosides	475.375	167.06	7	3	5
GFA_664		s1cc(Cl)nc1-c2cnn(c2)[C@@H]([C@@H](O)[C@H]3CO)[C@@H](O)[C@H](O3)Sc4cc(Br)cnc4	=	0.52	=	1.2	Zetterberg 2020 US20220281909A1	28	Patent	US20220281909A1	Monosaccharide	Yes	Alpha-thiogalactosides	519.831	167.06	7	3	5
GFA_665		c1cc(Cl)cc(c1C#N)S[C@@H](O2)[C@H](O)[C@H]([C@@H](O)[C@H]2CO)n(c3)ncc3-c4nc(Cl)cs4	=	0.49	=	1.5	Zetterberg 2020 US20220281909A1	29	Patent	US20220281909A1	Monosaccharide	Yes	Alpha-thiogalactosides	499.398	177.96	7	3	5
GFA_666		n1cc(Cl)cc(c1C#N)S[C@@H](O2)[C@H](O)[C@H]([C@@H](O)[C@H]2CO)n(c3)ncc3-c4nc(Cl)cs4	=	0.51	=	1.1	Zetterberg 2020 US20220281909A1	30	Patent	US20220281909A1	Monosaccharide	Yes	Alpha-thiogalactosides	500.385	190.85	8	3	5
GFA_667		n1c(O)scc1-c2cnn(c2)[C@@H]([C@@H](O)[C@H]3CO)[C@@H](O)[C@H](O3)Sc4cc(Cl)cnc4	=	0.14	=	3.4	Zetterberg 2020 US20220281909A1	31	Patent	US20220281909A1	Monosaccharide	Yes	Alpha-thiogalactosides	456.93	187.29	8	4	5
GFA_668		c1ncc(Cl)cc1S[C@@H](O2)[C@H](OC)[C@H]([C@@H](O)[C@H]2CO)n(c3)ncc3-c4cc(F)c(F)c(F)c4	=	6.7	=	0.017	Zetterberg 2020 US20220281909A1	32	Patent	US20220281909A1	Monosaccharide	Yes	Alpha-thiogalactosides	501.915	114.93	6	2	6
GFA_669		c1ncc(Br)cc1S[C@@H](O2)[C@H](OC)[C@H]([C@@H](O)[C@H]2CO)n(c3)ncc3-c4cc(F)c(F)c(F)c4	=	3.6	=	0.022	Zetterberg 2020 US20220281909A1	33	Patent	US20220281909A1	Monosaccharide	Yes	Alpha-thiogalactosides	546.371	114.93	6	2	6
GFA_670		C#Cc1cc(cnc1)S[C@@H](O2)[C@H](OC)[C@H]([C@@H](O)[C@H]2CO)n(c3)ncc3-c4cc(F)c(F)c(F)c4	=	16.5	=	0.023	Zetterberg 2020 US20220281909A1	34	Patent	US20220281909A1	Monosaccharide	No	Alpha-thiogalactosides	491.493	114.93	6	3	7
GFA_671		n1cc(Cl)cc(c1C#N)S[C@@H](O2)[C@H](OC)[C@H]([C@@H](O)[C@H]2CO)n(c3)ncc3-c4cc(F)c(F)c(F)c4	=	3.1	=	0.014	Zetterberg 2020 US20220281909A1	35	Patent	US20220281909A1	Monosaccharide	Yes	Alpha-thiogalactosides	526.925	138.72	7	2	6
GFA_672		c1ncc(Cl)cc1S[C@@H](O2)[C@H](O)[C@H]([C@@H](O)[C@H]2CO)n(cn3)cc3-c4cc(F)c(F)c(F)c4	=	12.7	=	0.067	Zetterberg 2020 US20220281909A1	36	Patent	US20220281909A1	Monosaccharide	Yes	Alpha-thiogalactosides	487.888	125.93	6	3	5
GFA_673		OCC1(CO)CN(C1)c(ncc(Cl)c2)c2S[C@@H](O3)[C@H](O)[C@H]([C@@H](O)[C@H]3CO)n(c4)ncc4-c5cc(F)c(F)c(F)c5	=	5.1	=	0.013	Zetterberg 2020 US20220281909A1	37	Patent	US20220281909A1	Monosaccharide	Yes	Alpha-thiogalactosides	603.021	169.63	8	5	8
GFA_674		c1ncc(Cl)cc1S[C@@H](O2)[C@H](OC)[C@H]([C@@H](O)[C@H]2CO)n(n3)ccc3-c4cc(F)c(F)c(F)c4	=	51	=	0.45	Zetterberg 2020 US20220281909A1	38	Patent	US20220281909A1	Monosaccharide	Yes	Alpha-thiogalactosides	501.915	114.93	6	2	6
GFA_675		Clc1c(Cl)ccc(c1)S[C@H]([C@@H]2O)O[C@H](CO)[C@H](O)[C@@H]2c(n3)occ3-c4cc(F)c(F)c(F)c4	>	100	=	0.3	Zetterberg 2020 US20220281909A1	39	Patent	US20220281909A1	Monosaccharide	Yes	Alpha-thiogalactosides	522.331	121.25	6	3	5
GFA_676		Clc1c(Cl)ccc(c1)S[C@H]([C@@H]2O)O[C@H](CO)[C@H](O)[C@@H]2c(n3)scc3-c4cc(F)c(F)c(F)c4	>	100	=	2	Zetterberg 2020 US20220281909A1	40	Patent	US20220281909A1	Monosaccharide	Yes	Alpha-thiogalactosides	538.395	136.35	5	3	5
GFA_677		Clc1c(Cl)ccc(c1)S[C@H]([C@@H]2O)O[C@H](CO)[C@H](O)[C@@H]2c(o3)nnc3-c4cc(F)c(F)c(F)c4	>	100	=	1.2	Zetterberg 2020 US20220281909A1	41	Patent	US20220281909A1	Monosaccharide	Yes	Alpha-thiogalactosides	523.318	134.14	7	3	5
GFA_678		Clc1c(Cl)ccc(c1)S[C@@H](O2)[C@H](OC)[C@H]([C@@H](O)[C@H]2CO)n(c3)ncc3-c4csc(n4)O	=	0.18	=	63	Zetterberg 2020 US20220281909A1	42	Patent	US20220281909A1	Monosaccharide	Yes	Alpha-thiogalactosides	504.414	163.4	7	3	6
GFA_679		Clc1c(Cl)ccc(c1)S[C@@H](O2)[C@H](OC)[C@H]([C@@H](O)[C@H]2CO)n(c3)ncc3-c4csc(n4)N	=	2.1	=	11	Zetterberg 2020 US20220281909A1	43	Patent	US20220281909A1	Monosaccharide	Yes	Alpha-thiogalactosides	503.43	169.19	6	3	6
GFA_680		c1cc(Cl)cc(c1C#N)S[C@@H](O2)[C@H](OC)[C@H]([C@@H](O)[C@H]2CO)n(c3)ncc3-c4cc(F)c(Cl)c(F)c4	=	50	=	0.04	Zetterberg 2020 US20220281909A1	44	Patent	US20220281909A1	Monosaccharide	Yes	Alpha-thiogalactosides	542.392	125.83	6	2	6
GFA_681		c1cc(Cl)cc(c1C#N)S[C@@H](O2)[C@H](OC)[C@H]([C@@H](O)[C@H]2CO)n(c3)ncc3-c4cc(F)c(F)c(F)c4	=	8.5	=	0.03	Zetterberg 2020 US20220281909A1	45	Patent	US20220281909A1	Monosaccharide	Yes	Alpha-thiogalactosides	525.938	125.83	6	2	6
GFA_682		FC(F)(F)c1c(Br)cc(cn1)S[C@@H](O2)[C@H](O)[C@H]([C@@H](O)[C@H]2CO)n(nn3)cc3-c4nc(Cl)cs4	=	0.11	=	0.25	Zetterberg 2021 US20210284678A1	1	Patent	US20210284678A1	Monosaccharide	Yes	Alpha-thiogalactosides	588.817	179.95	8	3	6
GFA_683		FC(F)(F)c1c(Br)cc(cn1)S[C@@H](O2)[C@H](O)[C@H]([C@@H](O)[C@H]2CO)n(nn3)cc3-c4nc(Br)cs4	=	0.16	=	0.58	Zetterberg 2021 US20210284678A1	2	Patent	US20210284678A1	Monosaccharide	Yes	Alpha-thiogalactosides	633.273	179.95	8	3	6
GFA_684		N#Cc1c(Cl)cc(cn1)S[C@@H](O2)[C@H](O)[C@H]([C@@H](O)[C@H]2CO)n(nn3)cc3-c4nc(Cl)cs4	=	0.095	=	0.42	Zetterberg 2021 US20210284678A1	3	Patent	US20210284678A1	Monosaccharide	Yes	Alpha-thiogalactosides	501.373	203.74	9	3	6
GFA_685		n1cc(Br)cc(c1C#N)S[C@@H](O2)[C@H](O)[C@H]([C@@H](O)[C@H]2CO)n(nn3)cc3-c4nc(Cl)cs4	=	0.085	=	0.2	Zetterberg 2021 US20210284678A1	4	Patent	US20210284678A1	Monosaccharide	Yes	Alpha-thiogalactosides	545.829	203.74	9	3	5
GFA_686		n1cc(Cl)cc(c1C#N)S[C@@H](O2)[C@H](O)[C@H]([C@@H](O)[C@H]2CO)n(nn3)cc3-c4nc(Cl)cs4	=	0.095	=	0.22	Zetterberg 2021 US20210284678A1	5	Patent	US20210284678A1	Monosaccharide	Yes	Alpha-thiogalactosides	501.373	203.74	9	3	5
GFA_687		N#Cc1c(Br)cc(cn1)S[C@@H](O2)[C@H](O)[C@H]([C@@H](O)[C@H]2CO)n(nn3)cc3-c4nc(Cl)cs4	=	0.068	=	0.25	Zetterberg 2021 US20210284678A1	6	Patent	US20210284678A1	Monosaccharide	Yes	Alpha-thiogalactosides	545.829	203.74	9	3	6
GFA_688		n1c(Cl)scc1-c2cn(nn2)[C@@H]([C@@H](O)[C@H]3CO)[C@@H](O)[C@H](O3)Sc(c4)ccc(Cl)c4Cl	=	0.49	=	1.4	Zetterberg 2021 US20210284678A1	7	Patent	US20210284678A1	Monosaccharide	Yes	Alpha-thiogalactosides	509.82	167.06	7	3	5
GFA_689		s1cc(O)nc1-c2cn(nn2)[C@@H]([C@@H](O)[C@H]3CO)[C@@H](O)[C@H](O3)Sc(c4)ccc(Cl)c4Cl	=	0.65	=	1.7	Zetterberg 2021 US20210284678A1	11	Patent	US20210284678A1	Monosaccharide	Yes	Alpha-thiogalactosides	491.375	187.29	8	4	5
GFA_690		n1c(O)scc1-c2cn(nn2)[C@@H]([C@@H](O)[C@H]3CO)[C@@H](O)[C@H](O3)Sc(c4)ccc(Cl)c4Cl	=	0.058	=	8.6	Zetterberg 2021 US20210284678A1	12	Patent	US20210284678A1	Monosaccharide	Yes	Alpha-thiogalactosides	491.375	187.29	8	4	5
GFA_691		N#Cc1c(Cl)cc(cn1)S[C@@H](O2)[C@H](O)[C@H]([C@@H](O)[C@H]2CO)n(nn3)cc3-c4csc(n4)O	=	0.038	=	8	Zetterberg 2021 US20210284678A1	13	Patent	US20210284678A1	Monosaccharide	Yes	Alpha-thiogalactosides	482.927	223.97	10	4	6
GFA_692		n1cc(Br)cc(c1C#N)S[C@@H](O2)[C@H](O)[C@H]([C@@H](O)[C@H]2CO)n(nn3)cc3-c4csc(n4)O	=	0.033	=	2.6	Zetterberg 2021 US20210284678A1	14	Patent	US20210284678A1	Monosaccharide	Yes	Alpha-thiogalactosides	527.383	223.97	10	4	5
GFA_693		N#Cc1c(Br)cc(cn1)S[C@@H](O2)[C@H](O)[C@H]([C@@H](O)[C@H]2CO)n(nn3)cc3-c4csc(n4)O	=	0.019	=	2.8	Zetterberg 2021 US20210284678A1	15	Patent	US20210284678A1	Monosaccharide	Yes	Alpha-thiogalactosides	527.383	223.97	10	4	6
GFA_694		n1cc(Cl)cc(c1C#N)S[C@@H](O2)[C@H](O)[C@H]([C@@H](O)[C@H]2CO)n(nn3)cc3-c4csc(n4)O	=	0.006	=	2.2	Zetterberg 2021 US20210284678A1	16	Patent	US20210284678A1	Monosaccharide	Yes	Alpha-thiogalactosides	482.927	223.97	10	4	5
GFA_695		FC(F)(F)c1c(Cl)cc(cn1)S[C@@H](O2)[C@H](O)[C@H]([C@@H](O)[C@H]2CO)n(nn3)cc3-c4csc(n4)O	=	0.028	=	2.8	Zetterberg 2021 US20210284678A1	17	Patent	US20210284678A1	Monosaccharide	Yes	Alpha-thiogalactosides	525.916	200.18	9	4	6
GFA_696		Fc1c(Cl)cc(cc1Cl)S[C@@H](O2)[C@H](O)[C@H]([C@@H](O)[C@H]2CO)n(nn3)cc3-c4csc(n4)O	=	0.027	=	9.7	Zetterberg 2021 US20210284678A1	18	Patent	US20210284678A1	Monosaccharide	Yes	Alpha-thiogalactosides	509.365	187.29	8	4	5
GFA_697		Clc1c(Cl)cc(cc1Cl)S[C@@H](O2)[C@H](O)[C@H]([C@@H](O)[C@H]2CO)n(nn3)cc3-c4csc(n4)O	=	0.056	=	6	Zetterberg 2021 US20210284678A1	20	Patent	US20210284678A1	Monosaccharide	Yes	Alpha-thiogalactosides	525.82	187.29	8	4	5
GFA_698		Fc1c(Br)cc(cc1Br)S[C@@H](O2)[C@H](O)[C@H]([C@@H](O)[C@H]2CO)n(nn3)cc3-c4csc(n4)O	=	0.05	=	4.6	Zetterberg 2021 US20210284678A1	21	Patent	US20210284678A1	Monosaccharide	Yes	Alpha-thiogalactosides	598.277	187.29	8	4	5
GFA_699		N#Cc1c(Br)cc(cc1)S[C@@H](O2)[C@H](O)[C@H]([C@@H](O)[C@H]2CO)n(nn3)cc3-c4csc(n4)O	=	0.063	=	6	Zetterberg 2021 US20210284678A1	22	Patent	US20210284678A1	Monosaccharide	Yes	Alpha-thiogalactosides	526.396	211.08	9	4	6
GFA_700		FC(F)(F)c1c(Br)cc(cn1)S[C@@H](O2)[C@H](O)[C@H]([C@@H](O)[C@H]2CO)n(nn3)cc3-c4csc(n4)O	=	0.032	=	3.1	Zetterberg 2021 US20210284678A1	23	Patent	US20210284678A1	Monosaccharide	Yes	Alpha-thiogalactosides	570.372	200.18	9	4	6
GFA_701		FC(F)(F)c1c(Cl)cc(cc1)S[C@@H](O2)[C@H](O)[C@H]([C@@H](O)[C@H]2CO)n(nn3)cc3-c4csc(n4)O	=	0.071	=	6.5	Zetterberg 2021 US20210284678A1	24	Patent	US20210284678A1	Monosaccharide	Yes	Alpha-thiogalactosides	524.928	187.29	8	4	6
GFA_702		n1c(O)scc1-c2cn(nn2)[C@@H]([C@@H](O)[C@H]3CO)[C@@H](O)[C@H](O3)Sc(cc4)cc(Cl)c4C	=	0.082	=	6.6	Zetterberg 2021 US20210284678A1	26	Patent	US20210284678A1	Monosaccharide	Yes	Alpha-thiogalactosides	470.957	187.29	8	4	5
GFA_703		Cc(n1)c(Cl)cc(c1C(=O)O)S[C@@H](O2)[C@H](O)[C@H]([C@@H](O)[C@H]2CO)n(nn3)cc3-c4csc(n4)O	=	0.046	=	5.7	Zetterberg 2021 US20210284678A1	28	Patent	US20210284678A1	Monosaccharide	Yes	Alpha-thiogalactosides	515.954	237.48	9	4	6
GFA_704		FC(F)(F)c1c(Br)cc(cn1)S[C@@H](O2)[C@H](O)[C@H]([C@@H](O)[C@H]2CO)n(nn3)cc3-c(n4)sc(Cl)c4Cl	=	0.39	=	0.069	Zetterberg 2021 US20210284678A1	29	Patent	US20210284678A1	Monosaccharide	Yes	Alpha-thiogalactosides	623.262	179.95	8	3	6
GFA_705		n1c(O)scc1-c2cn(nn2)[C@@H]([C@@H](O)[C@H]3CO)[C@@H](O)[C@H](O3)Sc(c4F)cc(Cl)c(Cl)c4	=	0.013	=	4.6	Zetterberg 2021 US20210284678A1	31	Patent	US20210284678A1	Monosaccharide	Yes	Alpha-thiogalactosides	509.365	187.29	8	4	5
GFA_706		c1cc(Cl)cc(c1C(=O)N)S[C@@H](O2)[C@H](O)[C@H]([C@@H](O)[C@H]2CO)n(nn3)cc3-c4csc(n4)O	=	0.044	=	2.1	Zetterberg 2021 US20210284678A1	32	Patent	US20210284678A1	Monosaccharide	Yes	Alpha-thiogalactosides	499.955	230.38	9	5	6
GFA_707		n1cc(Cl)cc(c1C(=O)N)S[C@@H](O2)[C@H](O)[C@H]([C@@H](O)[C@H]2CO)n(nn3)cc3-c4csc(n4)O	=	0.054	=	1.7	Zetterberg 2021 US20210284678A1	33	Patent	US20210284678A1	Monosaccharide	Yes	Alpha-thiogalactosides	500.943	243.27	10	5	6
GFA_708		s1ccnc1-c2cn(nn2)[C@@H]([C@@H](O)[C@H]3CO)[C@@H](OC)[C@H](O3)Sc(cc4Cl)cc(Cl)c4F	=	8	=	0.175	Zetterberg 2021 WO2021001528A1	1	Patent	WO2021001528A1	Monosaccharide	Yes	Alpha-thiogalactosides	507.393	156.06	7	2	6
GFA_709		s1ccnc1-c2cn(nn2)[C@@H]([C@@H](O)[C@H]3CO)[C@@H](OC)[C@H](O3)Sc4cc(Br)cnc4	=	3	=	0.23	Zetterberg 2021 WO2021001528A1	2	Patent	WO2021001528A1	Monosaccharide	Yes	Alpha-thiogalactosides	500.401	168.95	8	2	6
GFA_710		n1cc(Br)cc(c1C#N)S[C@@H](O2)[C@H](OC)[C@H]([C@@H](O)[C@H]2CO)n(nn3)cc3-c4nccs4	=	1.1	=	0.11	Zetterberg 2021 WO2021001528A1	3	Patent	WO2021001528A1	Monosaccharide	Yes	Alpha-thiogalactosides	525.411	192.74	9	2	6
GFA_711		n1cc(Cl)cc(c1C#N)S[C@@H](O2)[C@H](OC)[C@H]([C@@H](O)[C@H]2CO)n(nn3)cc3-c4nccs4	=	1.2	=	0.11	Zetterberg 2021 WO2021001528A1	4	Patent	WO2021001528A1	Monosaccharide	Yes	Alpha-thiogalactosides	480.955	192.74	9	2	6
GFA_712		c1ccccc1CO[C@@H]([C@H](O2)Sc(c3C#N)cc(Cl)cn3)[C@H]([C@@H](O)[C@H]2CO)n(nn4)cc4-c5nccs5	=	1.8	=	0.19	Zetterberg 2021 WO2021001528A1	5	Patent	WO2021001528A1	Monosaccharide	Yes	Alpha-thiogalactosides	557.054	192.74	9	2	8
GFA_713		c1c(F)c(O)c(F)cc1CO[C@@H]([C@H](O2)Sc(c3C#N)cc(Cl)cn3)[C@H]([C@@H](O)[C@H]2CO)n(nn4)cc4-c5nccs5	=	0.95	=	0.096	Zetterberg 2021 WO2021001528A1	6	Patent	WO2021001528A1	Monosaccharide	Yes	Alpha-thiogalactosides	609.034	212.97	10	3	8
GFA_714		Fc1c(Cl)cc(cc1Cl)S[C@@H](O2)[C@H](OC)[C@H]([C@@H](O)[C@H]2CO)n(nn3)cc3-c4csc(n4)O	=	2.6	=	0.029	Zetterberg 2021 WO2021001528A1	7	Patent	WO2021001528A1	Monosaccharide	Yes	Alpha-thiogalactosides	523.392	176.29	8	3	6
GFA_715		Clc1c(Cl)ccc(c1)S[C@@H](O2)[C@H](OC(C)C)[C@H]([C@@H](O)[C@H]2CO)n(nn3)cc3-c4csc(n4)O	>	100	=	0.1	Zetterberg 2021 WO2021001528A1	8	Patent	WO2021001528A1	Monosaccharide	Yes	Alpha-thiogalactosides	533.456	176.29	8	3	7
GFA_716		n1c(O)scc1-c2cn(nn2)[C@@H]([C@@H](O)[C@H]3CO)[C@@H](OC)[C@H](O3)Sc(c4)ccc(Cl)c4Cl	=	4.6	=	0.041	Zetterberg 2021 WO2021001528A1	9	Patent	WO2021001528A1	Monosaccharide	Yes	Alpha-thiogalactosides	505.402	176.29	8	3	6
GFA_717		n1c(O)scc1-c2cn(nn2)[C@@H]([C@@H](O)[C@H]3CO)C[C@H](O3)Sc(c4)ccc(Cl)c4Cl	=	5.3	=	0.082	Zetterberg 2021 WO2021001528A1	10	Patent	WO2021001528A1	Monosaccharide	Yes	Alpha-thiogalactosides	475.375	167.06	7	3	5
GFA_718		n1cc(Br)cc(c1C#N)S[C@@H](O2)[C@H](OC)[C@H]([C@@H](O)[C@H]2CO)n(nn3)cc3-c4nc(Cl)cs4	=	0.17	=	0.019	Zetterberg 2021 WO2021001528A1	11	Patent	WO2021001528A1	Monosaccharide	Yes	Alpha-thiogalactosides	559.856	192.74	9	2	6
GFA_719		N#Cc1c(Br)cc(cn1)S[C@@H](O2)[C@H](OC)[C@H]([C@@H](O)[C@H]2CO)n(nn3)cc3-c4nc(Cl)cs4	=	0.27	=	0.024	Zetterberg 2021 WO2021001528A1	12	Patent	WO2021001528A1	Monosaccharide	Yes	Alpha-thiogalactosides	559.856	192.74	9	2	7
GFA_720		n1cc(Cl)cc(c1C#N)S[C@@H](O2)[C@H](OC)[C@H]([C@@H](O)[C@H]2CO)n(nn3)cc3-c4nc(Cl)cs4	=	0.16	=	0.025	Zetterberg 2021 WO2021001528A1	13	Patent	WO2021001528A1	Monosaccharide	Yes	Alpha-thiogalactosides	515.4	192.74	9	2	6
GFA_721		N#Cc1c(Cl)cc(cn1)S[C@@H](O2)[C@H](OC)[C@H]([C@@H](O)[C@H]2CO)n(nn3)cc3-c4nc(Cl)cs4	=	0.37	=	0.03	Zetterberg 2021 WO2021001528A1	14	Patent	WO2021001528A1	Monosaccharide	Yes	Alpha-thiogalactosides	515.4	192.74	9	2	7
GFA_722		n1cc(Cl)cc(c1C#N)S[C@@H](O2)[C@H](OC)[C@H]([C@@H](O)[C@H]2CO)n(nn3)cc3-c4csc(n4)Cl	=	0.2	=	0.056	Zetterberg 2021 WO2021001528A1	15	Patent	WO2021001528A1	Monosaccharide	Yes	Alpha-thiogalactosides	515.4	192.74	9	2	6
GFA_723		Fc1c(Cl)cc(cc1Cl)S[C@@H](O2)[C@H](OC)[C@H]([C@@H](O)[C@H]2CO)n(nn3)cc3-c4csc(n4)N	=	8.4	=	0.069	Zetterberg 2021 WO2021001528A1	16	Patent	WO2021001528A1	Monosaccharide	Yes	Alpha-thiogalactosides	522.408	182.08	7	3	6
GFA_724		n1cc(Cl)cc(c1C#N)S[C@@H](O2)[C@H](OC)[C@H]([C@@H](O)[C@H]2CO)n(nn3)cc3-c4csc(n4)N	=	1.9	=	0.033	Zetterberg 2021 WO2021001528A1	17	Patent	WO2021001528A1	Monosaccharide	Yes	Alpha-thiogalactosides	495.97	218.76	9	3	6
GFA_725		n1cc(Cl)cc(c1C)S[C@@H](O2)[C@H](OC)[C@H]([C@@H](O)[C@H]2CO)n(nn3)cc3-c4csc(n4)N	=	5.4	=	0.12	Zetterberg 2021 WO2021001528A1	18	Patent	WO2021001528A1	Monosaccharide	Yes	Alpha-thiogalactosides	484.987	194.97	8	3	6
GFA_726		c1ccccc1CO[C@@H]([C@H](O2)Sc(c3C#N)cc(Cl)cn3)[C@H]([C@@H](O)[C@H]2CO)n(nn4)cc4-c5csc(n5)N	=	1.8	=	0.079	Zetterberg 2021 WO2021001528A1	19	Patent	WO2021001528A1	Monosaccharide	Yes	Alpha-thiogalactosides	572.068	218.76	9	3	8
GFA_727		n1cc(Cl)cc(c1C)S[C@@H](O2)[C@H](OCC)[C@H]([C@@H](O)[C@H]2CO)n(nn3)cc3-c4csc(n4)N	=	6.2	=	0.067	Zetterberg 2021 WO2021001528A1	20	Patent	WO2021001528A1	Monosaccharide	Yes	Alpha-thiogalactosides	499.014	194.97	8	3	7
GFA_728		Nc(n1)scc1-c2cn(nn2)[C@@H]([C@@H](O)[C@H]3CO)[C@@H](OC)[C@H](O3)Sc(cc(Cl)cn4)c4-c5cncnc5	=	2.3	=	0.045	Zetterberg 2021 WO2021001528A1	21	Patent	WO2021001528A1	Monosaccharide	Yes	Alpha-thiogalactosides	549.034	220.75	10	3	7
GFA_729		Nc(n1)scc1-c2cn(nn2)[C@@H]([C@@H](O)[C@H]3CO)[C@@H](OC)[C@H](O3)Sc(cc(Cl)cn4)c4-c5ccncc5	=	4.1	=	0.026	Zetterberg 2021 WO2021001528A1	22	Patent	WO2021001528A1	Monosaccharide	Yes	Alpha-thiogalactosides	548.046	207.86	9	3	7
GFA_730		Nc(n1)scc1-c2cn(nn2)[C@@H]([C@@H](O)[C@H]3CO)[C@@H](OC)[C@H](O3)Sc(cc(Cl)cn4)c4-c5cccnc5	=	4.2	=	0.03	Zetterberg 2021 WO2021001528A1	23	Patent	WO2021001528A1	Monosaccharide	Yes	Alpha-thiogalactosides	548.046	207.86	9	3	7
GFA_731		Nc(n1)scc1-c2cn(nn2)[C@@H]([C@@H](O)[C@H]3CO)[C@@H](OC)[C@H](O3)Sc(cc(Cl)cn4)c4C5=CCNCC5	=	3.3	=	0.15	Zetterberg 2021 WO2021001528A1	24	Patent	WO2021001528A1	Monosaccharide	Yes	Alpha-thiogalactosides	552.078	207	8	3	7
GFA_732		c1c(F)c(O)c(F)cc1CO[C@@H]([C@H](O2)Sc(c3C#N)cc(Cl)cn3)[C@H]([C@@H](O)[C@H]2CO)n(nn4)cc4-c5csc(n5)N	=	0.74	=	0.024	Zetterberg 2021 WO2021001528A1	25	Patent	WO2021001528A1	Monosaccharide	Yes	Alpha-thiogalactosides	624.049	238.99	10	4	8
GFA_733		Nc(n1)scc1-c2cn(nn2)[C@@H]([C@@H](O)[C@H]3CO)[C@@H](OC)[C@H](O3)Sc(cc(Cl)cn4)c4-c5ccccn5	=	1.7	=	0.017	Zetterberg 2021 WO2021001528A1	26	Patent	WO2021001528A1	Monosaccharide	Yes	Alpha-thiogalactosides	548.046	207.86	9	3	7
GFA_734		Nc(n1)scc1-c2cn(nn2)[C@@H]([C@@H](O)[C@H]3CO)[C@@H](OC)[C@H](O3)Sc(cc(Cl)cn4)c4-c5ncco5	=	3.2	=	0.028	Zetterberg 2021 WO2021001528A1	27	Patent	WO2021001528A1	Monosaccharide	Yes	Alpha-thiogalactosides	538.007	221	10	3	7
GFA_735		Nc(n1)scc1-c2cn(nn2)[C@@H]([C@@H](O)[C@H]3CO)[C@@H](OC)[C@H](O3)Sc(c4)ccc(Cl)c4Cl	=	2.4	=	0.063	Zetterberg 2021 WO2021001528A1	28	Patent	WO2021001528A1	Monosaccharide	Yes	Alpha-thiogalactosides	504.417	182.08	7	3	6
GFA_736		Nc(n1)scc1-c2cn(nn2)[C@@H]([C@@H](O)[C@H]3CO)[C@@H](OC)[C@H](O3)Sc(cc(Cl)cn4)c4-c5nccs5	=	8.7	=	0.048	Zetterberg 2021 WO2021001528A1	29	Patent	WO2021001528A1	Monosaccharide	Yes	Alpha-thiogalactosides	554.072	236.1	9	3	7
GFA_737		FC(F)(F)c1c(Cl)cc(cc1)S[C@@H](O2)[C@H](OC)[C@H]([C@@H](O)[C@H]2CO)n(nn3)cc3-c4csc(n4)N	=	2.5	=	0.12	Zetterberg 2021 WO2021001528A1	30	Patent	WO2021001528A1	Monosaccharide	Yes	Alpha-thiogalactosides	537.971	182.08	7	3	7
GFA_738		Nc(n1)scc1-c2cn(nn2)[C@@H]([C@@H](O)[C@H]3CO)[C@@H](OC)[C@H](O3)Sc4cc(Cl)ccc4	=	5.6	=	0.2	Zetterberg 2021 WO2021001528A1	31	Patent	WO2021001528A1	Monosaccharide	Yes	Alpha-thiogalactosides	469.972	182.08	7	3	6
GFA_739		Fc1c(Cl)cc(cc1Cl)S[C@@H](O2)[C@H](O)[C@H]([C@@H](O)[C@H]2CO)n(nn3)cc3-c4csc(n4)N	=	5	=	0.15	Zetterberg 2021 WO2021001528A1	32	Patent	WO2021001528A1	Monosaccharide	Yes	Alpha-thiogalactosides	508.381	193.08	7	4	5
GFA_740		FC(F)(F)c1c(Br)cc(cn1)S[C@@H](O2)[C@H](O)[C@H]([C@@H](O)[C@H]2CO)n(nn3)cc3-c4c(C)sc(n4)N	=	3	=	0.5	Zetterberg 2021 WO2021001528A1	33	Patent	WO2021001528A1	Monosaccharide	Yes	Alpha-thiogalactosides	583.414	205.97	8	4	6
GFA_741		n1cc(Br)cc(c1C#N)S[C@@H](O2)[C@H](OC)[C@H]([C@@H](O)[C@H]2CO)n(nn3)cc3-c(n4)scc4C	=	1.4	=	0.053	Zetterberg 2021 WO2021001528A1	34	Patent	WO2021001528A1	Monosaccharide	Yes	Alpha-thiogalactosides	539.438	192.74	9	2	6
GFA_742		n1cc(C)cc(c1C#N)S[C@@H](O2)[C@H](OC)[C@H]([C@@H](O)[C@H]2CO)n(nn3)cc3-c(n4)scc4C	=	9	=	0.49	Zetterberg 2021 WO2021001528A1	35	Patent	WO2021001528A1	Monosaccharide	No	Alpha-thiogalactosides	474.564	192.74	9	2	6
GFA_743		n1cc(C)cc(c1C#N)S[C@@H](O2)[C@H](OC)[C@H]([C@@H](O)[C@H]2CO)n(nn3)cc3-c4nc(Cl)cs4	=	0.7	=	0.19	Zetterberg 2021 WO2021001528A1	36	Patent	WO2021001528A1	Monosaccharide	No	Alpha-thiogalactosides	494.982	192.74	9	2	6
GFA_744		C#Cc1cc(cnc1)S[C@@H](O2)[C@H](OC)[C@H]([C@@H](O)[C@H]2CO)n(nn3)cc3-c4nc(Cl)cs4	=	0.39	=	0.2	Zetterberg 2021 WO2021001528A1	37	Patent	WO2021001528A1	Monosaccharide	No	Alpha-thiogalactosides	479.967	168.95	8	3	7
GFA_745		Nc(n1)scc1-c2cn(nn2)[C@@H]([C@@H](O)[C@H]3CO)[C@@H](OC)[C@H](O3)Sc4c(ncc(Cl)c4)N(C5)CC56COC6	=	6.1	=	0.1	Zetterberg 2021 WO2021001528A1	38	Patent	WO2021001528A1	Monosaccharide	Yes	Alpha-thiogalactosides	568.077	207.44	9	3	7
GFA_746		N#Cc1c(Cl)cc(cc1)S[C@@H](O2)[C@H](OC)[C@H]([C@@H](O)[C@H]2CO)n(nn3)cc3-c4csc(n4)N	=	3.6	=	0.071	Zetterberg 2021 WO2021001528A1	39	Patent	WO2021001528A1	Monosaccharide	Yes	Alpha-thiogalactosides	494.982	205.87	8	3	7
GFA_747		N#Cc1cc(cnc1)S[C@@H](O2)[C@H](OC)[C@H]([C@@H](O)[C@H]2CO)n(nn3)cc3-c4csc(n4)N	=	10.7	=	0.24	Zetterberg 2021 WO2021001528A1	40	Patent	WO2021001528A1	Monosaccharide	No	Alpha-thiogalactosides	461.525	218.76	9	3	7
GFA_748		Fc1c(Cl)cc(cc1Cl)S[C@@H](O2)C[C@H]([C@@H](O)[C@H]2CO)n(nn3)cc3-c4csc(n4)O	=	9.3	=	0.13	Zetterberg 2021 WO2021001528A1	41	Patent	WO2021001528A1	Monosaccharide	Yes	Alpha-thiogalactosides	493.366	167.06	7	3	5
GFA_749		N#Cc1c(Cl)cc(cc1)S[C@@H](O2)C[C@H]([C@@H](O)[C@H]2CO)n(nn3)cc3-c4csc(n4)N	=	10.3	=	0.73	Zetterberg 2021 WO2021001528A1	42	Patent	WO2021001528A1	Monosaccharide	Yes	Alpha-thiogalactosides	464.956	196.64	7	3	6
GFA_750		c1cc(Cl)cc(c1C#N)S[C@@H](O2)C[C@H]([C@@H](O)[C@H]2CO)n(nn3)cc3-c4nc(Cl)cs4	=	1.2	=	0.13	Zetterberg 2021 WO2021001528A1	43	Patent	WO2021001528A1	Monosaccharide	Yes	Alpha-thiogalactosides	484.386	170.62	7	2	5
GFA_751		N#Cc1c(C(F)(F)F)ncc(c1)S[C@@H](O2)[C@H](OC)[C@H]([C@@H](O)[C@H]2CO)n(nn3)cc3-c4csc(n4)N	=	16.7	=	0.36	Zetterberg 2021 WO2021001528A1	44	Patent	WO2021001528A1	Monosaccharide	No	Alpha-thiogalactosides	529.523	218.76	9	3	8
GFA_752		C1CCN1C(=O)c2c(cc(Cl)cn2)S[C@@H](O3)[C@H](OC)[C@H]([C@@H](O)[C@H]3CO)n(nn4)cc4-c5nc(Cl)cs5	=	0.074	=	0.022	Zetterberg 2021 WO2021001528A1	45	Patent	WO2021001528A1	Monosaccharide	Yes	Alpha-thiogalactosides	573.481	189.26	9	2	7
GFA_753		Cc1csc(n1)-c2cn(nn2)[C@@H]([C@@H](O)[C@H]3CO)[C@@H](OC)[C@H](O3)Sc(cc(Cl)cn4)c4-c5ccccn5	=	2.53	=	0.035	Zetterberg 2021 WO2021001528A1	46	Patent	WO2021001528A1	Monosaccharide	Yes	Alpha-thiogalactosides	547.059	181.84	9	2	7
GFA_754		C#Cc1cc(cnc1)S[C@@H](O2)[C@H](OC)[C@H]([C@@H](O)[C@H]2CO)n(nn3)cc3-c4nccs4	=	3.2	=	0.57	Zetterberg 2021 WO2021001528A1	47	Patent	WO2021001528A1	Monosaccharide	No	Alpha-thiogalactosides	445.522	168.95	8	3	7
GFA_755		s1cc(Cl)nc1-c2cn(nn2)[C@@H]([C@@H](O)[C@H]3CO)[C@@H](O)[C@H](O3)Sc4cc(Cl)cnc4	=	0.42	=	0.15	Zetterberg 2021 WO2021001528A1	48	Patent	WO2021001528A1	Monosaccharide	Yes	Alpha-thiogalactosides	476.363	179.95	8	3	5
GFA_756		s1cc(Cl)nc1-c2cn(nn2)[C@@H]([C@@H](O)[C@H]3CO)[C@@H](O)[C@H](O3)Sc4cc(Br)cnc4	=	0.19	=	0.15	Zetterberg 2021 WO2021001528A1	49	Patent	WO2021001528A1	Monosaccharide	Yes	Alpha-thiogalactosides	520.819	179.95	8	3	5
GFA_757		c1cc(Cl)cc(c1C#N)S[C@@H](O2)[C@H](O)[C@H]([C@@H](O)[C@H]2CO)n(nn3)cc3-c4nc(Cl)cs4	=	0.23	=	0.11	Zetterberg 2021 WO2021001528A1	50	Patent	WO2021001528A1	Monosaccharide	Yes	Alpha-thiogalactosides	500.385	190.85	8	3	5
GFA_758		N#Cc1cc(cc(Cl)c1)S[C@@H](O2)[C@H](O)[C@H]([C@@H](O)[C@H]2CO)n(nn3)cc3-c4nc(Cl)cs4	=	0.37	=	0.25	Zetterberg 2021 WO2021001528A1	51	Patent	WO2021001528A1	Monosaccharide	Yes	Alpha-thiogalactosides	500.385	190.85	8	3	6
GFA_759		N#Cc1c(Cl)cc(cc1)S[C@@H](O2)[C@H](O)[C@H]([C@@H](O)[C@H]2CO)n(nn3)cc3-c4nc(Cl)cs4	=	0.41	=	0.17	Zetterberg 2021 WO2021001528A1	52	Patent	WO2021001528A1	Monosaccharide	Yes	Alpha-thiogalactosides	500.385	190.85	8	3	6
GFA_760		s1cc(Cl)nc1-c2cn(nn2)[C@@H]([C@@H](O)[C@H]3CO)[C@@H](OC)[C@H](O3)Sc4cc(Cl)cnc4	=	0.34	=	0.054	Zetterberg 2021 WO2021001528A1	53	Patent	WO2021001528A1	Monosaccharide	Yes	Alpha-thiogalactosides	490.39	168.95	8	2	6
GFA_761		s1cc(Cl)nc1-c2cn(nn2)[C@@H]([C@@H](O)[C@H]3CO)[C@@H](OC)[C@H](O3)Sc4cc(Br)cnc4	=	0.19	=	0.09	Zetterberg 2021 WO2021001528A1	54	Patent	WO2021001528A1	Monosaccharide	Yes	Alpha-thiogalactosides	534.846	168.95	8	2	6
GFA_762		n1cc(Br)cc(c1C#N)S[C@@H](O2)[C@H](OC)[C@H]([C@@H](O)[C@H]2CO)n(nn3)cc3-c(n4)sc(Cl)c4Cl	=	0.028	=	0.15	Zetterberg 2021 WO2021001528A1	55	Patent	WO2021001528A1	Monosaccharide	Yes	Alpha-thiogalactosides	594.301	192.74	9	2	6
GFA_763		c1cc(Br)cc(c1C#N)S[C@@H](O2)[C@H](OC)[C@H]([C@@H](O)[C@H]2CO)n(nn3)cc3-c4nccs4	=	2.1	=	0.096	Zetterberg 2021 WO2021001528A1	56	Patent	WO2021001528A1	Monosaccharide	Yes	Alpha-thiogalactosides	524.423	179.85	8	2	6
GFA_764		c1cc(Br)cc(c1C#N)S[C@@H](O2)[C@H](OC)[C@H]([C@@H](O)[C@H]2CO)n(nn3)cc3-c4nc(Cl)cs4	=	0.14	=	0.021	Zetterberg 2021 WO2021001528A1	57	Patent	WO2021001528A1	Monosaccharide	Yes	Alpha-thiogalactosides	558.868	179.85	8	2	6
GFA_765		c1cc(Br)cc(c1C#N)S[C@@H](O2)[C@H](OC)[C@H]([C@@H](O)[C@H]2CO)n(nn3)cc3-c4csc(n4)O	=	2	=	0.022	Zetterberg 2021 WO2021001528A1	58	Patent	WO2021001528A1	Monosaccharide	Yes	Alpha-thiogalactosides	540.423	200.08	9	3	6
GFA_766		c1cc(Br)cc(c1C#N)S[C@@H](O2)[C@H](OC)[C@H]([C@@H](O)[C@H]2CO)n(nn3)cc3-c4csc(n4)N	=	2.2	=	0.054	Zetterberg 2021 WO2021001528A1	59	Patent	WO2021001528A1	Monosaccharide	Yes	Alpha-thiogalactosides	539.438	205.87	8	3	6
GFA_767		CNC(=O)c1c(cc(Br)cc1)S[C@@H](O2)[C@H](OC)[C@H]([C@@H](O)[C@H]2CO)n(nn3)cc3-c4nc(Cl)cs4	=	0.18	=	0.039	Zetterberg 2021 WO2021001528A1	60	Patent	WO2021001528A1	Monosaccharide	Yes	Alpha-thiogalactosides	590.911	185.16	8	3	7
GFA_768		CNC(=O)c1c(cc(Br)cc1)S[C@@H](O2)[C@H](OC)[C@H]([C@@H](O)[C@H]2CO)n(nn3)cc3-c4nccs4	=	3	=	0.08	Zetterberg 2021 WO2021001528A1	61	Patent	WO2021001528A1	Monosaccharide	Yes	Alpha-thiogalactosides	556.466	185.16	8	3	7
GFA_769		CNC(=O)c1c(cc(Cl)cc1)S[C@@H](O2)[C@H](OC)[C@H]([C@@H](O)[C@H]2CO)n(nn3)cc3-c4nccs4	=	3.1	=	0.078	Zetterberg 2021 WO2021001528A1	62	Patent	WO2021001528A1	Monosaccharide	Yes	Alpha-thiogalactosides	512.01	185.16	8	3	7
GFA_770		c1cc(Br)cc(c1C#N)S[C@@H](O2)[C@H](OC)[C@H]([C@@H](O)[C@H]2CO)n(nn3)cc3-c(n4)scc4C	=	2.9	=	0.054	Zetterberg 2021 WO2021001528A1	63	Patent	WO2021001528A1	Monosaccharide	Yes	Alpha-thiogalactosides	538.45	179.85	8	2	6
GFA_771		n1cc(Br)cc(c1C#N)S[C@@H](O2)[C@H](OC)[C@H]([C@@H](O)[C@H]2CO)n(nn3)cc3-c(n4)sc(Cl)c4C	=	0.22	=	0.28	Zetterberg 2021 WO2021001528A1	64	Patent	WO2021001528A1	Monosaccharide	Yes	Alpha-thiogalactosides	573.883	192.74	9	2	6
GFA_772		c1cc(Br)cc(c1C#N)S[C@@H](O2)[C@H](OC)[C@H]([C@@H](O)[C@H]2CO)n(nn3)cc3-c(n4)sc(Cl)c4C	=	0.24	=	0.46	Zetterberg 2021 WO2021001528A1	65	Patent	WO2021001528A1	Monosaccharide	Yes	Alpha-thiogalactosides	572.896	179.85	8	2	6
GFA_773		s1ccnc1-c2cn(nn2)[C@@H]([C@@H](O)[C@H]3CO)[C@@H](OC)[C@H](O3)Sc4c(Cl)ccc(Cl)c4	=	4.1	=	0.22	Zetterberg 2021 WO2021001528A1	66	Patent	WO2021001528A1	Monosaccharide	Yes	Alpha-thiogalactosides	489.403	156.06	7	2	6
GFA_774		s1ccnc1-c2cn(nn2)[C@@H]([C@@H](O)[C@H]3CO)[C@@H](OC)[C@H](O3)Sc4c(Cl)ccc(Br)c4	=	3.5	=	0.26	Zetterberg 2021 WO2021001528A1	67	Patent	WO2021001528A1	Monosaccharide	Yes	Alpha-thiogalactosides	533.859	156.06	7	2	6
GFA_775		s1ccnc1-c2cn(nn2)[C@@H]([C@@H](O)[C@H]3CO)[C@@H](OC)[C@H](O3)Sc(c4F)cc(Cl)cc4	=	4.4	=	0.25	Zetterberg 2021 WO2021001528A1	68	Patent	WO2021001528A1	Monosaccharide	Yes	Alpha-thiogalactosides	472.948	156.06	7	2	6
GFA_776		c1cc(Br)cc(c1F)S[C@@H](O2)[C@H](OC)[C@H]([C@@H](O)[C@H]2CO)n(nn3)cc3-c(n4)scc4C	=	12	=	0.65	Zetterberg 2021 WO2021001528A1	69	Patent	WO2021001528A1	Monosaccharide	Yes	Alpha-thiogalactosides	531.431	156.06	7	2	6
GFA_777		n1cc(Cl)cc(c1C#N)S[C@@H](O2)[C@H](O)[C@H]([C@@H](O)[C@H]2CO)n(nn3)cc3-c4csc(n4)Cl	=	0.42	=	0.33	Zetterberg 2021 WO2021001528A1	70	Patent	WO2021001528A1	Monosaccharide	Yes	Alpha-thiogalactosides	501.373	203.74	9	3	5
GFA_778		n1cc(Cl)cc(c1C#N)S[C@@H](O2)[C@H](OCC)[C@H]([C@@H](O)[C@H]2CO)n(nn3)cc3-c4nccs4	=	3.6	=	0.12	Zetterberg 2021 WO2021001528A1	71	Patent	WO2021001528A1	Monosaccharide	Yes	Alpha-thiogalactosides	494.982	192.74	9	2	7
GFA_779		n1cc(Cl)cc(c1C#N)S[C@@H](O2)[C@H](OCC)[C@H]([C@@H](O)[C@H]2CO)n(nn3)cc3-c4csc(n4)N	=	3	=	0.44	Zetterberg 2021 WO2021001528A1	72	Patent	WO2021001528A1	Monosaccharide	Yes	Alpha-thiogalactosides	509.997	218.76	9	3	7
GFA_780		c1cc(Cl)cc(c1C#N)S[C@@H](O2)[C@H](OC)[C@H]([C@@H](O)[C@H]2CO)n(nn3)cc3-c4csc(n4)N	=	3.2	=	0.056	Zetterberg 2021 WO2021001528A1	73	Patent	WO2021001528A1	Monosaccharide	Yes	Alpha-thiogalactosides	494.982	205.87	8	3	6
GFA_781		Nc(n1)scc1-c2cn(nn2)[C@@H]([C@@H](O)[C@H]3CO)[C@@H](O)[C@H](O3)Sc(cc(Cl)cn4)c4-c5ncc[nH]5	=	11.3	=	0.36	Zetterberg 2021 WO2021001528A1	74	Patent	WO2021001528A1	Monosaccharide	Yes	Alpha-thiogalactosides	522.995	234.65	9	5	6
GFA_782		n1c(O)scc1-c2cn(nn2)[C@@H]([C@@H](O)[C@H]3CO)[C@@H](O)[C@H](O3)Sc(cc(Cl)cn4)c4-c5ncc[nH]5	=	7.7	=	0.13	Zetterberg 2021 WO2021001528A1	75	Patent	WO2021001528A1	Monosaccharide	Yes	Alpha-thiogalactosides	523.98	228.86	10	5	6
GFA_783		s1cc(Cl)nc1-c2cn(nn2)[C@@H]([C@@H](O)[C@H]3CO)[C@@H](OC)[C@H](O3)Sc(cc(Cl)cn4)c4-c5ccccn5	=	0.15	=	0.01	Zetterberg 2021 WO2021001528A1	76	Patent	WO2021001528A1	Monosaccharide	Yes	Alpha-thiogalactosides	567.476	181.84	9	2	7
GFA_784		n1cc(C)cc(c1C#N)S[C@@H](O2)[C@H](O)[C@H]([C@@H](O)[C@H]2CO)n(nn3)cc3-c4nc(Cl)cs4	=	0.86	=	0.83	Zetterberg 2021 WO2021001528A1	77	Patent	WO2021001528A1	Monosaccharide	No	Alpha-thiogalactosides	480.955	203.74	9	3	5
GFA_785		Clc1c(Cl)ccc(c1)S[C@@H](O2)[C@H](OCC(F)(F)F)[C@H]([C@@H](O)[C@H]2CO)n(nn3)cc3-c4csc(n4)N	=	7.2	=	0.52	Zetterberg 2021 WO2021001528A1	78	Patent	WO2021001528A1	Monosaccharide	Yes	Alpha-thiogalactosides	572.416	182.08	7	3	8
GFA_786		Clc1c(Cl)ccc(c1)S[C@@H](O2)[C@H](OCC(F)(F)F)[C@H]([C@@H](O)[C@H]2CO)n(nn3)cc3-c4csc(n4)O	=	6.8	=	0.46	Zetterberg 2021 WO2021001528A1	79	Patent	WO2021001528A1	Monosaccharide	Yes	Alpha-thiogalactosides	573.4	176.29	8	3	8
GFA_787		C#Cc1cc(cnc1)S[C@@H](O2)[C@H](O)[C@H]([C@@H](O)[C@H]2CO)n(nn3)cc3-c4nc(Cl)cs4	=	0.36	=	0.31	Zetterberg 2021 WO2021001528A1	80	Patent	WO2021001528A1	Monosaccharide	No	Alpha-thiogalactosides	465.94	179.95	8	4	6
GFA_788		C#Cc1cc(cnc1)S[C@@H](O2)[C@H](OC)[C@H]([C@@H](O)[C@H]2CO)n(nn3)cc3-c4csc(n4)N	=	6.6	=	0.19	Zetterberg 2021 WO2021001528A1	81	Patent	WO2021001528A1	Monosaccharide	No	Alpha-thiogalactosides	460.537	194.97	8	4	7
GFA_789		N#Cc1cc(cnc1)S[C@@H](O2)[C@H](OC)[C@H]([C@@H](O)[C@H]2CO)n(nn3)cc3-c4nc(Cl)cs4	=	0.52	=	0.17	Zetterberg 2021 WO2021001528A1	82	Patent	WO2021001528A1	Monosaccharide	No	Alpha-thiogalactosides	480.955	192.74	9	2	7
GFA_790		N#Cc1cc(cnc1)S[C@@H](O2)[C@H](OC)[C@H]([C@@H](O)[C@H]2CO)n(nn3)cc3-c4csc(n4)O	=	5.7	=	0.15	Zetterberg 2021 WO2021001528A1	83	Patent	WO2021001528A1	Monosaccharide	No	Alpha-thiogalactosides	462.509	212.97	10	3	7
GFA_791		C#Cc1cc(c(C#N)nc1)S[C@@H](O2)[C@H](O)[C@H]([C@@H](O)[C@H]2CO)n(nn3)cc3-c4csc(n4)N	=	4.1	=	0.54	Zetterberg 2021 WO2021001528A1	84	Patent	WO2021001528A1	Monosaccharide	No	Alpha-thiogalactosides	471.52	229.76	9	5	6
GFA_792		C#Cc1cc(c(C#N)nc1)S[C@@H](O2)[C@H](OC)[C@H]([C@@H](O)[C@H]2CO)n(nn3)cc3-c4csc(n4)N	=	7.7	=	0.11	Zetterberg 2021 WO2021001528A1	85	Patent	WO2021001528A1	Monosaccharide	No	Alpha-thiogalactosides	485.547	218.76	9	4	7
GFA_793		n1cc(Br)cc(c1C#N)S[C@@H](O2)[C@H](OCC)[C@H]([C@@H](O)[C@H]2CO)n(nn3)cc3-c4nc(Cl)cs4	=	0.17	=	0.022	Zetterberg 2021 WO2021001528A1	86	Patent	WO2021001528A1	Monosaccharide	Yes	Alpha-thiogalactosides	573.883	192.74	9	2	7
GFA_794		Clc1c(Cl)ccc(c1)S[C@@H](O2)[C@H](OCC)[C@H]([C@@H](O)[C@H]2CO)n(nn3)cc3-c4csc(n4)N	=	5.5	=	0.11	Zetterberg 2021 WO2021001528A1	87	Patent	WO2021001528A1	Monosaccharide	Yes	Alpha-thiogalactosides	518.444	182.08	7	3	7
GFA_795		N#Cc1c(Cl)cc(cc1)S[C@@H](O2)[C@H](OCC)[C@H]([C@@H](O)[C@H]2CO)n(nn3)cc3-c4csc(n4)N	=	7.7	=	0.13	Zetterberg 2021 WO2021001528A1	88	Patent	WO2021001528A1	Monosaccharide	Yes	Alpha-thiogalactosides	509.009	205.87	8	3	8
GFA_796		N#Cc1c(Cl)cc(cc1)S[C@@H](O2)C[C@H]([C@@H](O)[C@H]2CO)n(nn3)cc3-c4csc(n4)O	=	10.5	=	0.21	Zetterberg 2021 WO2021001528A1	89	Patent	WO2021001528A1	Monosaccharide	Yes	Alpha-thiogalactosides	465.94	190.85	8	3	6
GFA_797		CN(C)C(=O)c1c(cc(Br)cn1)S[C@@H](O2)[C@H](OCC)[C@H]([C@@H](O)[C@H]2CO)n(nn3)cc3-c4nc(Cl)cs4	=	0.044	=	0.0085	Zetterberg 2021 WO2021001528A1	90	Patent	WO2021001528A1	Monosaccharide	Yes	Alpha-thiogalactosides	619.953	189.26	9	2	8
GFA_798		C#Cc1cc(c(nc1)C(=O)N(C)C)S[C@@H](O2)[C@H](OC)[C@H]([C@@H](O)[C@H]2CO)n(nn3)cc3-c4nc(Cl)cs4	=	0.051	=	0.024	Zetterberg 2021 WO2021001528A1	91	Patent	WO2021001528A1	Monosaccharide	No	Alpha-thiogalactosides	551.047	189.26	9	3	8
GFA_799		C1CCN1C(=O)c(nc2)c(cc2C#C)S[C@@H](O3)[C@H](OC)[C@H]([C@@H](O)[C@H]3CO)n(nn4)cc4-c5nc(Cl)cs5	=	0.099	=	0.032	Zetterberg 2021 WO2021001528A1	92	Patent	WO2021001528A1	Monosaccharide	No	Alpha-thiogalactosides	563.058	189.26	9	3	7
GFA_800		CNC(=O)c1c(cc(Cl)cn1)S[C@@H](O2)[C@H](OC)[C@H]([C@@H](O)[C@H]2CO)n(nn3)cc3-c4nc(Cl)cs4	=	0.048	=	0.015	Zetterberg 2021 WO2021001528A1	93	Patent	WO2021001528A1	Monosaccharide	Yes	Alpha-thiogalactosides	547.442	198.05	9	3	7
GFA_801		CCNC(=O)c1c(cc(Cl)cn1)S[C@@H](O2)[C@H](OC)[C@H]([C@@H](O)[C@H]2CO)n(nn3)cc3-c4nc(Cl)cs4	=	0.074	=	0.012	Zetterberg 2021 WO2021001528A1	94	Patent	WO2021001528A1	Monosaccharide	Yes	Alpha-thiogalactosides	561.47	198.05	9	3	8
GFA_802		CNC(=O)c1c(cc(Cl)cn1)S[C@@H](O2)[C@H](OCC)[C@H]([C@@H](O)[C@H]2CO)n(nn3)cc3-c4nc(Cl)cs4	=	0.093	=	0.008	Zetterberg 2021 WO2021001528A1	95	Patent	WO2021001528A1	Monosaccharide	Yes	Alpha-thiogalactosides	561.47	198.05	9	3	8
GFA_803		c1cc(Cl)cc(c1C#N)S[C@@H](O2)[C@H](OC)[C@H]([C@@H](O)[C@H]2CO)n(nn3)cc3-c4nc(Cl)cs4	=	0.21	=	0.022	Zetterberg 2021 WO2021001528A1	96	Patent	WO2021001528A1	Monosaccharide	Yes	Alpha-thiogalactosides	514.412	179.85	8	2	6
GFA_804		s1cc(Cl)nc1-c2cn(nn2)[C@@H]([C@@H](O)[C@H]3CO)[C@@H](OC)[C@H](O3)Sc(cc4)cc(c45)scn5	=	0.32	=	0.083	Zetterberg 2021 WO2021001528A1	97	Patent	WO2021001528A1	Monosaccharide	No	Alpha-thiogalactosides	512.031	197.19	8	2	6
GFA_805		n1c(O)scc1-c2cn(nn2)[C@@H]([C@@H](O)[C@H]3CO)[C@@H](OC)[C@H](O3)Sc(cc4)cc(c45)scn5	=	6.5	=	0.064	Zetterberg 2021 WO2021001528A1	98	Patent	WO2021001528A1	Monosaccharide	No	Alpha-thiogalactosides	493.586	217.42	9	3	6
GFA_806		Nc(n1)scc1-c2cn(nn2)[C@@H]([C@@H](O)[C@H]3CO)[C@@H](OC)[C@H](O3)Sc(cc4)cc(c45)scn5	=	7.5	=	0.18	Zetterberg 2021 WO2021001528A1	99	Patent	WO2021001528A1	Monosaccharide	No	Alpha-thiogalactosides	492.601	223.21	8	3	6
GFA_807		n1csc(c12)cc(c(C#N)c2)S[C@@H](O3)[C@H](OC)[C@H]([C@@H](O)[C@H]3CO)n(nn4)cc4-c5nc(Cl)cs5	=	0.18	=	0.032	Zetterberg 2021 WO2021001528A1	100	Patent	WO2021001528A1	Monosaccharide	No	Alpha-thiogalactosides	537.041	220.98	9	2	6
GFA_808		s1cc(Cl)nc1-c2cn(nn2)[C@@H]([C@@H](O)[C@H]3CO)[C@@H](OC)[C@H](O3)Sc(c4)cnc(c45)ncs5	=	0.4	=	0.11	Zetterberg 2021 WO2021001528A1	101	Patent	WO2021001528A1	Monosaccharide	No	Alpha-thiogalactosides	513.019	210.08	9	2	6
GFA_809		s1cc(Cl)nc1-c2cn(nn2)[C@@H]([C@@H](O)[C@H]3CO)[C@@H](OC)[C@H](O3)Sc(cnc4)cc4SC	=	0.42	=	0.19	Zetterberg 2021 WO2021001528A1	102	Patent	WO2021001528A1	Monosaccharide	No	Alpha-thiogalactosides	502.036	194.25	8	2	7
GFA_810		FC(F)(F)Sc1cc(cnc1)S[C@@H](O2)[C@H](OC)[C@H]([C@@H](O)[C@H]2CO)n(nn3)cc3-c4nc(Cl)cs4	=	1	=	0.33	Zetterberg 2021 WO2021001528A1	103	Patent	WO2021001528A1	Monosaccharide	No	Alpha-thiogalactosides	556.007	194.25	8	2	8
GFA_811		CNC(=O)c1c(cc(Br)cc1)S[C@@H](O2)[C@H](OC)[C@H]([C@@H](O)[C@H]2CO)n(nn3)cc3-n(n4)ccc4Cl	=	0.057	=	0.16	Zetterberg 2021 WO2022136307A1	1	Patent	WO2022136307A1	Monosaccharide	Yes	Alpha-thiogalactosides	573.862	161.85	8	3	7
GFA_812		c1cc(Br)cc(c1C#N)S[C@@H](O2)[C@H](OC)[C@H]([C@@H](O)[C@H]2CO)n(nn3)cc3-n(n4)ccc4Cl	=	0.085	=	0.13	Zetterberg 2021 WO2022136307A1	2	Patent	WO2022136307A1	Monosaccharide	Yes	Alpha-thiogalactosides	541.819	156.54	8	2	6
GFA_813		n1cc(Br)cc(c1C#N)S[C@@H](O2)[C@H](OC)[C@H]([C@@H](O)[C@H]2CO)n(nn3)cc3-n(n4)ccc4Cl	=	0.13	=	0.12	Zetterberg 2021 WO2022136307A1	3	Patent	WO2022136307A1	Monosaccharide	Yes	Alpha-thiogalactosides	542.807	169.43	9	2	6
GFA_814		Fc1ccn(n1)-c2cn(nn2)[C@@H]([C@@H](O)[C@H]3CO)[C@@H](O)[C@H](O3)Sc4cc(Cl)cnc4	=	1.7	=	0.36	Zetterberg 2021 WO2022136307A1	4	Patent	WO2022136307A1	Monosaccharide	Yes	Alpha-thiogalactosides	442.859	156.64	8	3	5
GFA_815		Clc1ccn(n1)-c2cn(nn2)[C@@H]([C@@H](O)[C@H]3CO)[C@@H](O)[C@H](O3)Sc4cc(Cl)cnc4	=	0.5	=	0.31	Zetterberg 2021 WO2022136307A1	5	Patent	WO2022136307A1	Monosaccharide	Yes	Alpha-thiogalactosides	459.314	156.64	8	3	5
GFA_816		n1cc(Cl)cc(c1C(F)(F)F)S[C@@H](O2)[C@H](OC)[C@H]([C@@H](O)[C@H]2CO)n(nn3)cc3-n(n4)ccc4Cl	=	0.2	=	0.27	Zetterberg 2021 WO2022136307A1	6	Patent	WO2022136307A1	Monosaccharide	Yes	Alpha-thiogalactosides	541.339	145.64	8	2	7
GFA_817		n1cc(Br)cc(c1C(F)(F)F)S[C@@H](O2)[C@H](OC)[C@H]([C@@H](O)[C@H]2CO)n(nn3)cc3-n(n4)ccc4Cl	=	0.15	=	0.21	Zetterberg 2021 WO2022136307A1	7	Patent	WO2022136307A1	Monosaccharide	Yes	Alpha-thiogalactosides	585.795	145.64	8	2	7
GFA_818		FC(F)(F)c1c(Cl)cc(cn1)S[C@@H](O2)[C@H](OC)[C@H]([C@@H](O)[C@H]2CO)n(nn3)cc3-n(n4)ccc4Cl	=	0.36	=	0.54	Zetterberg 2021 WO2022136307A1	8	Patent	WO2022136307A1	Monosaccharide	Yes	Alpha-thiogalactosides	541.339	145.64	8	2	7
GFA_819		FC(F)(F)c1c(Br)cc(cn1)S[C@@H](O2)[C@H](OC)[C@H]([C@@H](O)[C@H]2CO)n(nn3)cc3-n(n4)ccc4Cl	=	0.21	=	0.39	Zetterberg 2021 WO2022136307A1	9	Patent	WO2022136307A1	Monosaccharide	Yes	Alpha-thiogalactosides	585.795	145.64	8	2	7
GFA_820		CN(C)C(=O)c1c(cc(Br)cn1)S[C@@H](O2)[C@H](OC)[C@H]([C@@H](O)[C@H]2CO)n(nn3)cc3-n(n4)ccc4Cl	=	0.054	=	0.073	Zetterberg 2021 WO2022136307A1	10	Patent	WO2022136307A1	Monosaccharide	Yes	Alpha-thiogalactosides	588.876	165.95	9	2	7
GFA_821		n1cc(Br)cc(c1C#N)S[C@@H](O2)[C@H](OC)[C@H]([C@@H](O)[C@H]2CO)n(nn3)cc3-n(c4)ncc4Cl	=	0.52	=	0.42	Zetterberg 2021 WO2022136307A1	11	Patent	WO2022136307A1	Monosaccharide	Yes	Alpha-thiogalactosides	542.807	169.43	9	2	6
GFA_822		n1cc(Br)cc(c1C#N)S[C@@H](O2)[C@H](OC)[C@H]([C@@H](O)[C@H]2CO)n(nn3)cc3-n(n4)ccc4F	=	0.18	=	0.16	Zetterberg 2021 WO2022136307A1	12	Patent	WO2022136307A1	Monosaccharide	Yes	Alpha-thiogalactosides	526.352	169.43	9	2	6
GFA_823		n1cc(Br)cc(c1C#N)S[C@@H](O2)[C@H](OC)[C@H]([C@@H](O)[C@H]2CO)n(nn3)cc3-n(c4)ncc4F	=	0.18	=	1.7	Zetterberg 2021 WO2022136307A1	13	Patent	WO2022136307A1	Monosaccharide	Yes	Alpha-thiogalactosides	526.352	169.43	9	2	6
GFA_824		n1cc(Br)cc(c1C#N)S[C@@H](O2)[C@H](OC)[C@H]([C@@H](O)[C@H]2CO)n(nn3)cc3-n(n4)ccc4C	=	0.18	=	1.4	Zetterberg 2021 WO2022136307A1	14	Patent	WO2022136307A1	Monosaccharide	Yes	Alpha-thiogalactosides	522.389	169.43	9	2	6
GFA_825		n1cc(Br)cc(c1C#N)S[C@@H](O2)[C@H](OC)[C@H]([C@@H](O)[C@H]2CO)n(nn3)cc3-n4nccc4C	=	0.89	=	4.3	Zetterberg 2021 WO2022136307A1	15	Patent	WO2022136307A1	Monosaccharide	Yes	Alpha-thiogalactosides	522.389	169.43	9	2	6
GFA_826		n1cc(Br)cc(c1C#N)S[C@@H](O2)[C@H](OC)[C@H]([C@@H](O)[C@H]2CO)n(nn3)cc3-n4nc(Cl)cc4C	=	0.35	=	0.4	Zetterberg 2021 WO2022136307A1	16	Patent	WO2022136307A1	Monosaccharide	Yes	Alpha-thiogalactosides	556.834	169.43	9	2	6
GFA_827		n1cc(Br)cc(c1C#N)S[C@@H](O2)[C@H](OC)[C@H]([C@@H](O)[C@H]2CO)n(nn3)cc3-n(n4)c(Cl)cc4C(F)(F)F	=	2	=	0.56	Zetterberg 2021 WO2022136307A1	17	Patent	WO2022136307A1	Monosaccharide	Yes	Alpha-thiogalactosides	610.805	169.43	9	2	7
GFA_828		n1cc(Br)cc(c1C#N)S[C@@H](O2)[C@H](OC)[C@H]([C@@H](O)[C@H]2CO)n(nn3)cc3-n(c4)nc(Cl)c4C	=	0.35	=	0.041	Zetterberg 2021 WO2022136307A1	18	Patent	WO2022136307A1	Monosaccharide	Yes	Alpha-thiogalactosides	556.834	169.43	9	2	6
GFA_829		CC(C)N(CC)C(=O)c1c(cc(Br)cn1)S[C@@H](O2)[C@H](OC)[C@H]([C@@H](O)[C@H]2CO)n(nn3)cc3-n(n4)ccc4Cl	=	0.11	=	0.092	Zetterberg 2021 WO2022136307A1	19	Patent	WO2022136307A1	Monosaccharide	Yes	Alpha-thiogalactosides	630.957	165.95	9	2	9
GFA_830		CC(C)CN(CC(C)C)C(=O)c1c(cc(Br)cn1)S[C@@H](O2)[C@H](OC)[C@H]([C@@H](O)[C@H]2CO)n(nn3)cc3-n(n4)ccc4Cl	=	0.36	=	0.36	Zetterberg 2021 WO2022136307A1	20	Patent	WO2022136307A1	Monosaccharide	Yes	Alpha-thiogalactosides	673.039	165.95	9	2	11
GFA_831		C1CC1CN(CC)C(=O)c2c(cc(Br)cn2)S[C@@H](O3)[C@H](OC)[C@H]([C@@H](O)[C@H]3CO)n(nn4)cc4-n(n5)ccc5Cl	=	0.1	=	0.1	Zetterberg 2021 WO2022136307A1	21	Patent	WO2022136307A1	Monosaccharide	Yes	Alpha-thiogalactosides	642.969	165.95	9	2	10
GFA_832		CC(F)(C)CN(C)C(=O)c1c(cc(Br)cn1)S[C@@H](O2)[C@H](OC)[C@H]([C@@H](O)[C@H]2CO)n(nn3)cc3-n(n4)ccc4Cl	=	0.098	=	0.076	Zetterberg 2021 WO2022136307A1	22	Patent	WO2022136307A1	Monosaccharide	Yes	Alpha-thiogalactosides	648.948	165.95	9	2	9
GFA_833		CC(C)(C)N(CC)C(=O)c1c(cc(Br)cn1)S[C@@H](O2)[C@H](OC)[C@H]([C@@H](O)[C@H]2CO)n(nn3)cc3-n(n4)ccc4Cl	=	0.087	=	0.072	Zetterberg 2021 WO2022136307A1	23	Patent	WO2022136307A1	Monosaccharide	Yes	Alpha-thiogalactosides	644.985	165.95	9	2	9
GFA_834		C1CC1CN(CC2CC2)C(=O)c3c(cc(Br)cn3)S[C@@H](O4)[C@H](OC)[C@H]([C@@H](O)[C@H]4CO)n(nn5)cc5-n(n6)ccc6Cl	=	0.12	=	0.083	Zetterberg 2021 WO2022136307A1	24	Patent	WO2022136307A1	Monosaccharide	Yes	Alpha-thiogalactosides	669.007	165.95	9	2	11
GFA_835		C1CCC1CN(CC)C(=O)c2c(cc(Br)cn2)S[C@@H](O3)[C@H](OC)[C@H]([C@@H](O)[C@H]3CO)n(nn4)cc4-n(n5)ccc5Cl	=	0.14	=	0.075	Zetterberg 2021 WO2022136307A1	25	Patent	WO2022136307A1	Monosaccharide	Yes	Alpha-thiogalactosides	656.996	165.95	9	2	10
GFA_836		C1CCC1CN(C(C)C)C(=O)c2c(cc(Br)cn2)S[C@@H](O3)[C@H](OC)[C@H]([C@@H](O)[C@H]3CO)n(nn4)cc4-n(n5)ccc5Cl	=	0.16	=	0.11	Zetterberg 2021 WO2022136307A1	26	Patent	WO2022136307A1	Monosaccharide	Yes	Alpha-thiogalactosides	671.023	165.95	9	2	10
GFA_837		C1CCC1CN(CC2CCC2)C(=O)c3c(cc(Br)cn3)S[C@@H](O4)[C@H](OC)[C@H]([C@@H](O)[C@H]4CO)n(nn5)cc5-n(n6)ccc6Cl	=	0.38	=	0.26	Zetterberg 2021 WO2022136307A1	27	Patent	WO2022136307A1	Monosaccharide	Yes	Alpha-thiogalactosides	697.061	165.95	9	2	11
GFA_838		C1CCCN1C(=O)c2c(cc(Br)cn2)S[C@@H](O3)[C@H](OC)[C@H]([C@@H](O)[C@H]3CO)n(nn4)cc4-n(n5)ccc5Cl	=	0.069	=	0.052	Zetterberg 2021 WO2022136307A1	28	Patent	WO2022136307A1	Monosaccharide	Yes	Alpha-thiogalactosides	614.914	165.95	9	2	7
GFA_839		FC(F)(F)CN(CC)C(=O)c1c(cc(Br)cn1)S[C@@H](O2)[C@H](OC)[C@H]([C@@H](O)[C@H]2CO)n(nn3)cc3-n(n4)ccc4Cl	=	0.1	=	0.06	Zetterberg 2021 WO2022136307A1	29	Patent	WO2022136307A1	Monosaccharide	Yes	Alpha-thiogalactosides	670.902	165.95	9	2	10
GFA_840		CC(F)(C)CN(CC)C(=O)c1c(cc(Br)cn1)S[C@@H](O2)[C@H](OC)[C@H]([C@@H](O)[C@H]2CO)n(nn3)cc3-n(n4)ccc4Cl	=	0.14	=	0.062	Zetterberg 2021 WO2022136307A1	30	Patent	WO2022136307A1	Monosaccharide	Yes	Alpha-thiogalactosides	662.975	165.95	9	2	10
GFA_841		C1CC1CN(C(C)C)C(=O)c2c(cc(Br)cn2)S[C@@H](O3)[C@H](OC)[C@H]([C@@H](O)[C@H]3CO)n(nn4)cc4-n(n5)ccc5Cl	=	0.072	=	0.06	Zetterberg 2021 WO2022136307A1	31	Patent	WO2022136307A1	Monosaccharide	Yes	Alpha-thiogalactosides	656.996	165.95	9	2	10
GFA_842		CC(C)CN(C(C)C)C(=O)c1c(cc(Br)cn1)S[C@@H](O2)[C@H](OC)[C@H]([C@@H](O)[C@H]2CO)n(nn3)cc3-n(n4)ccc4Cl	=	0.11	=	0.063	Zetterberg 2021 WO2022136307A1	32	Patent	WO2022136307A1	Monosaccharide	Yes	Alpha-thiogalactosides	659.012	165.95	9	2	10
GFA_843		C1CC1CN(OC)C(=O)c2c(cc(Br)cn2)S[C@@H](O3)[C@H](OC)[C@H]([C@@H](O)[C@H]3CO)n(nn4)cc4-n(n5)ccc5Cl	=	0.074	=	0.068	Zetterberg 2021 WO2022136307A1	33	Patent	WO2022136307A1	Monosaccharide	Yes	Alpha-thiogalactosides	644.941	175.18	10	2	10
GFA_844		CNC(=O)c1c(cc(Br)cn1)S[C@@H](O2)[C@H](OC)[C@H]([C@@H](O)[C@H]2CO)n(nn3)cc3-n(n4)ccc4Cl	=	0.063	=	0.14	Zetterberg 2021 WO2022136307A1	34	Patent	WO2022136307A1	Monosaccharide	Yes	Alpha-thiogalactosides	574.849	174.74	9	3	7
GFA_845		CCNC(=O)c1c(cc(Br)cn1)S[C@@H](O2)[C@H](OC)[C@H]([C@@H](O)[C@H]2CO)n(nn3)cc3-n(n4)ccc4Cl	=	0.063	=	0.14	Zetterberg 2021 WO2022136307A1	35	Patent	WO2022136307A1	Monosaccharide	Yes	Alpha-thiogalactosides	588.876	174.74	9	3	8
GFA_846		CCCCNC(=O)c1c(cc(Br)cn1)S[C@@H](O2)[C@H](OC)[C@H]([C@@H](O)[C@H]2CO)n(nn3)cc3-n(n4)ccc4Cl	=	0.11	=	0.14	Zetterberg 2021 WO2022136307A1	36	Patent	WO2022136307A1	Monosaccharide	Yes	Alpha-thiogalactosides	616.93	174.74	9	3	10
GFA_847		CC(C)CNC(=O)c1c(cc(Br)cn1)S[C@@H](O2)[C@H](OC)[C@H]([C@@H](O)[C@H]2CO)n(nn3)cc3-n(n4)ccc4Cl	=	0.092	=	0.11	Zetterberg 2021 WO2022136307A1	37	Patent	WO2022136307A1	Monosaccharide	Yes	Alpha-thiogalactosides	616.93	174.74	9	3	9
GFA_848		FCCNC(=O)c1c(cc(Br)cn1)S[C@@H](O2)[C@H](OC)[C@H]([C@@H](O)[C@H]2CO)n(nn3)cc3-n(n4)ccc4Cl	=	0.08	=	0.18	Zetterberg 2021 WO2022136307A1	38	Patent	WO2022136307A1	Monosaccharide	Yes	Alpha-thiogalactosides	606.867	174.74	9	3	9
GFA_849		C1C(C2)CC12NC(=O)c3c(cc(Br)cn3)S[C@@H](O4)[C@H](OC)[C@H]([C@@H](O)[C@H]4CO)n(nn5)cc5-n(n6)ccc6Cl	=	0.064	=	0.18	Zetterberg 2021 WO2022136307A1	39	Patent	WO2022136307A1	Monosaccharide	Yes	Alpha-thiogalactosides	626.926	174.74	9	3	8
GFA_850		C1CCC1NC(=O)c2c(cc(Br)cn2)S[C@@H](O3)[C@H](OC)[C@H]([C@@H](O)[C@H]3CO)n(nn4)cc4-n(n5)ccc5Cl	=	0.082	=	0.16	Zetterberg 2021 WO2022136307A1	40	Patent	WO2022136307A1	Monosaccharide	Yes	Alpha-thiogalactosides	614.914	174.74	9	3	8
GFA_851		C1CC1NC(=O)c2c(cc(Br)cn2)S[C@@H](O3)[C@H](OC)[C@H]([C@@H](O)[C@H]3CO)n(nn4)cc4-n(n5)ccc5Cl	=	0.073	=	0.16	Zetterberg 2021 WO2022136307A1	41	Patent	WO2022136307A1	Monosaccharide	Yes	Alpha-thiogalactosides	600.887	174.74	9	3	8
GFA_852		n1cc(Br)cc(c1C#N)S[C@@H](O2)[C@H](OC)[C@H]([C@@H](O)[C@H]2CO)n(nn3)cc3-n(c4)nc(Cl)c4Cl	=	0.29	=	0.03	Zetterberg 2021 WO2022136307A1	42	Patent	WO2022136307A1	Monosaccharide	Yes	Alpha-thiogalactosides	577.252	169.43	9	2	6
GFA_853		n1cc(Br)cc(c1C#N)S[C@@H](O2)[C@H](OC)[C@H]([C@@H](O)[C@H]2CO)n(nn3)cc3-n(c4)nc(Cl)c4F	=	0.27	=	0.14	Zetterberg 2021 WO2022136307A1	43	Patent	WO2022136307A1	Monosaccharide	Yes	Alpha-thiogalactosides	560.797	169.43	9	2	6
GFA_854		c1cc(Cl)cc(c1C(F)(F)F)-n2nccc2[C@H](O3)[C@H](OC)[C@H]([C@@H](O)[C@H]3CO)n(nn4)cc4-c5nc(Cl)cs5	=	0.036	=	0.45	Zetterberg 2021 WO2022136365A1	1	Patent	WO2022136365A1	Monosaccharide	Yes	(Het)aryl-C-galactosides	591.4	148.58	8	2	7
GFA_855		c1cc(Cl)cc(c1C(F)(F)F)-n2nccc2[C@H](O3)[C@H](OC)[C@H]([C@@H](O)[C@H]3CO)n(nn4)cc4-c5nccs5	=	0.17	=	7.56	Zetterberg 2021 WO2022136365A1	2	Patent	WO2022136365A1	Monosaccharide	Yes	(Het)aryl-C-galactosides	556.955	148.58	8	2	7
GFA_856		c1cc(Cl)cc(c1C(F)(F)F)-n2nccc2[C@H](O3)[C@H](OC)[C@H]([C@@H](O)[C@H]3CO)n(nn4)cc4-c(s5)ncc5C	=	0.47	=	0.44	Zetterberg 2021 WO2022136365A1	3	Patent	WO2022136365A1	Monosaccharide	Yes	(Het)aryl-C-galactosides	570.982	148.58	8	2	7
GFA_857		c1cc(Cl)cc(c1C(F)(F)F)-n2nccc2[C@H](O3)[C@H](OC)[C@H]([C@@H](O)[C@H]3CO)n(nn4)cc4-c(n5)scc5C	=	0.26	=	3.26	Zetterberg 2021 WO2022136365A1	4	Patent	WO2022136365A1	Monosaccharide	Yes	(Het)aryl-C-galactosides	570.982	148.58	8	2	7
GFA_858		c1cc(Cl)cc(c1C(F)(F)F)-n2nccc2[C@H](O3)[C@H](O)[C@H]([C@@H](O)[C@H]3CO)n(nn4)cc4-c5nccs5	=	0.21	=	4.83	Zetterberg 2021 WO2022136365A1	5	Patent	WO2022136365A1	Monosaccharide	Yes	(Het)aryl-C-galactosides	542.928	159.58	8	3	6
GFA_859		c1cc(Cl)cc(c1C(F)(F)F)-n2nccc2[C@H](O3)[C@H](O)[C@H]([C@@H](O)[C@H]3CO)n(nn4)cc4-c5csc(n5)N	=	0.12	=	10.8	Zetterberg 2021 WO2022136365A1	6	Patent	WO2022136365A1	Monosaccharide	Yes	(Het)aryl-C-galactosides	557.942	185.6	8	4	6
GFA_860		c1cc(Cl)cc(c1C(F)(F)F)-n2nccc2[C@H](O3)[C@H](O)[C@H]([C@@H](O)[C@H]3CO)n(nn4)cc4-c5csc(n5)O	=	0.029	=	5.83	Zetterberg 2021 WO2022136365A1	7	Patent	WO2022136365A1	Monosaccharide	Yes	(Het)aryl-C-galactosides	558.927	179.81	9	4	6
GFA_861		c1cc(Cl)cc(c1C(F)(F)F)-n2nccc2[C@H](O3)[C@H](O)[C@H]([C@@H](O)[C@H]3CO)n(nn4)cc4-n(n5)ccc5Cl	=	0.27	=	0.88	Zetterberg 2021 WO2022136365A1	8	Patent	WO2022136365A1	Monosaccharide	Yes	(Het)aryl-C-galactosides	560.323	136.27	8	3	6
GFA_862		c1cc(Cl)cc(c1C(F)(F)F)-n(n2)c(cc2C)[C@H](O3)[C@H](O)[C@H]([C@@H](O)[C@H]3CO)n(nn4)cc4-c5nc(Cl)cs5	=	0.037	=	0.37	Zetterberg 2021 WO2022136365A1	9	Patent	WO2022136365A1	Monosaccharide	Yes	(Het)aryl-C-galactosides	591.4	159.58	8	3	6
GFA_863		c1cc(Cl)cc(c1C(F)(F)F)-n2nccc2[C@H](O3)[C@H](O)[C@H]([C@@H](O)[C@H]3CO)n(nn4)cc4-c5ncc(s5)Cl	=	0.043	=	0.33	Zetterberg 2021 WO2022136365A1	10	Patent	WO2022136365A1	Monosaccharide	Yes	(Het)aryl-C-galactosides	577.373	159.58	8	3	6
GFA_864		c1cc(Cl)cc(c1C(F)(F)F)-n2nccc2[C@H](O3)[C@H](O)[C@H]([C@@H](O)[C@H]3CO)n(nn4)cc4-c5nc(Cl)cs5	=	0.048	=	0.43	Zetterberg 2021 WO2022136365A1	11	Patent	WO2022136365A1	Monosaccharide	Yes	(Het)aryl-C-galactosides	577.373	159.58	8	3	6
GFA_865		c1cc(Cl)cc(c1C(F)(F)F)-n2nccc2[C@H](O3)[C@H](OC)[C@H]([C@@H](O)[C@H]3CO)n(nn4)cc4-c5ncc(s5)Cl	=	0.024	=	0.39	Zetterberg 2021 WO2022136365A1	12	Patent	WO2022136365A1	Monosaccharide	Yes	(Het)aryl-C-galactosides	591.4	148.58	8	2	7
GFA_866		c1cc(Cl)cc(c1C(F)(F)F)-n(n2)c(cc2C)[C@H](O3)[C@H](OC)[C@H]([C@@H](O)[C@H]3CO)n(nn4)cc4-c5nc(Cl)cs5	=	0.036	=	0.29	Zetterberg 2021 WO2022136365A1	13	Patent	WO2022136365A1	Monosaccharide	Yes	(Het)aryl-C-galactosides	605.427	148.58	8	2	7
GFA_867		c1cc(Cl)cc(c1C(F)(F)F)-n(n2)c(cc2C)[C@H](O3)[C@H](OC)[C@H]([C@@H](O)[C@H]3CO)n(nn4)cc4-c5nccs5	=	0.15	=	5.2	Zetterberg 2021 WO2022136365A1	14	Patent	WO2022136365A1	Monosaccharide	Yes	(Het)aryl-C-galactosides	570.982	148.58	8	2	7
GFA_868		s1cc(Cl)nc1-c2cn(nn2)[C@@H]([C@@H](O)[C@H]3CO)[C@@H](OC)[C@@H](O3)c(cc4C)n(n4)-c(cc5)cc(c56)sc(n6)C	=	0.067	=	2	Zetterberg 2021 WO2022136365A1	15	Patent	WO2022136365A1	Monosaccharide	No	(Het)aryl-C-galactosides	574.084	189.71	9	2	6
GFA_869		s1cc(Cl)nc1-c2cn(nn2)[C@@H]([C@@H](O)[C@H]3CO)[C@@H](OC)[C@@H](O3)c4ccnn4-c(cc5)cc(c56)sc(n6)C	=	0.038	=	1.5	Zetterberg 2021 WO2022136365A1	16	Patent	WO2022136365A1	Monosaccharide	No	(Het)aryl-C-galactosides	560.057	189.71	9	2	6
GFA_870		CCOC(=O)c1cc(n(n1)-c(c2C(F)(F)F)cc(Cl)cc2)[C@H](O3)[C@H](OC)[C@H]([C@@H](O)[C@H]3CO)n(nn4)cc4-c5nc(Cl)cs5	=	0.24	=	0.88	Zetterberg 2021 WO2022136365A1	17	Patent	WO2022136365A1	Monosaccharide	Yes	(Het)aryl-C-galactosides	663.464	174.88	10	2	10
GFA_871		c1cc(Cl)cc(c1C(F)(F)F)-n(n2)c(cc2C(=O)O)[C@H](O3)[C@H](OC)[C@H]([C@@H](O)[C@H]3CO)n(nn4)cc4-c5nc(Cl)cs5	=	0.42	=	0.32	Zetterberg 2021 WO2022136365A1	18	Patent	WO2022136365A1	Monosaccharide	Yes	(Het)aryl-C-galactosides	635.41	185.88	8	2	8
GFA_872		c1cc(Br)cc(c1C(F)(F)F)-n2nccc2[C@H](O3)[C@H](O)[C@H]([C@@H](O)[C@H]3CO)n(nn4)cc4-c5nc(Cl)cs5	=	0.043	=	0.28	Zetterberg 2021 WO2022136365A1	19	Patent	WO2022136365A1	Monosaccharide	Yes	(Het)aryl-C-galactosides	621.829	159.58	8	3	6
GFA_873		c1cc(Br)cc(c1C(F)(F)F)-n2nccc2[C@H](O3)[C@H](OC)[C@H]([C@@H](O)[C@H]3CO)n(nn4)cc4-c5nc(Cl)cs5	=	0.031	=	0.41	Zetterberg 2021 WO2022136365A1	20	Patent	WO2022136365A1	Monosaccharide	Yes	(Het)aryl-C-galactosides	635.856	148.58	8	2	7
GFA_874		c1c(Cl)c(Cl)cc(c1C(F)(F)F)-n2nccc2[C@H](O3)[C@H](OC)[C@H]([C@@H](O)[C@H]3CO)n(nn4)cc4-c5nc(Cl)cs5	=	0.035	=	1.1	Zetterberg 2021 WO2022136365A1	21	Patent	WO2022136365A1	Monosaccharide	Yes	(Het)aryl-C-galactosides	625.845	148.58	8	2	7
GFA_875		c1c(F)c(Cl)cc(c1C(F)(F)F)-n2nccc2[C@H](O3)[C@H](OC)[C@H]([C@@H](O)[C@H]3CO)n(nn4)cc4-c5nc(Cl)cs5	=	0.043	=	0.85	Zetterberg 2021 WO2022136365A1	22	Patent	WO2022136365A1	Monosaccharide	Yes	(Het)aryl-C-galactosides	609.39	148.58	8	2	7
GFA_876		c1c(F)c(Br)cc(c1C(F)(F)F)-n2nccc2[C@H](O3)[C@H](OC)[C@H]([C@@H](O)[C@H]3CO)n(nn4)cc4-c5nc(Cl)cs5	=	0.024	=	0.29	Zetterberg 2021 WO2022136365A1	23	Patent	WO2022136365A1	Monosaccharide	Yes	(Het)aryl-C-galactosides	653.846	148.58	8	2	7
GFA_877		c1c(F)c(Br)cc(c1C(F)(F)F)-n2nccc2[C@H](O3)[C@H](O)[C@H]([C@@H](O)[C@H]3CO)n(nn4)cc4-c5nc(Cl)cs5	=	0.036	=	0.2	Zetterberg 2021 WO2022136365A1	24	Patent	WO2022136365A1	Monosaccharide	Yes	(Het)aryl-C-galactosides	639.819	159.58	8	3	6
GFA_878		c1cc(Cl)cc(c1C(F)(F)F)-n2nc(Cl)cc2[C@H](O3)[C@H](OC)[C@H]([C@@H](O)[C@H]3CO)n(nn4)cc4-c5nc(Cl)cs5	=	0.04	=	0.18	Zetterberg 2021 WO2022136365A1	25	Patent	WO2022136365A1	Monosaccharide	Yes	(Het)aryl-C-galactosides	625.845	148.58	8	2	7
GFA_879		c1cc(Cl)cc(c1C(F)(F)F)-n2nc(Br)cc2[C@H](O3)[C@H](OC)[C@H]([C@@H](O)[C@H]3CO)n(nn4)cc4-c5nc(Cl)cs5	=	0.066	=	0.75	Zetterberg 2021 WO2022136365A1	26	Patent	WO2022136365A1	Monosaccharide	Yes	(Het)aryl-C-galactosides	670.301	148.58	8	2	7
GFA_880		c1cc(Cl)cc(c1C(F)(F)F)-n(n2)c(cc2C(=C)C)[C@H](O3)[C@H](OC)[C@H]([C@@H](O)[C@H]3CO)n(nn4)cc4-c5nc(Cl)cs5	=	0.54	=	1.2	Zetterberg 2021 WO2022136365A1	27	Patent	WO2022136365A1	Monosaccharide	Yes	(Het)aryl-C-galactosides	631.465	148.58	8	2	8
GFA_881		c1cc(Cl)cc(c1C(F)(F)F)-n(n2)c(cc2C(C)C)[C@H](O3)[C@H](OC)[C@H]([C@@H](O)[C@H]3CO)n(nn4)cc4-c5nc(Cl)cs5	=	0.18	=	0.32	Zetterberg 2021 WO2022136365A1	28	Patent	WO2022136365A1	Monosaccharide	Yes	(Het)aryl-C-galactosides	633.481	148.58	8	2	8
GFA_882		c1cc(Cl)cc(c1C(F)(F)F)-n(n2)c(cc2C=C)[C@H](O3)[C@H](OC)[C@H]([C@@H](O)[C@H]3CO)n(nn4)cc4-c5nc(Cl)cs5	=	0.19	=	0.48	Zetterberg 2021 WO2022136365A1	29	Patent	WO2022136365A1	Monosaccharide	Yes	(Het)aryl-C-galactosides	617.438	148.58	8	2	8
GFA_883		c1cc(Cl)cc(c1C(F)(F)F)-n(n2)c(cc2CC)[C@H](O3)[C@H](OC)[C@H]([C@@H](O)[C@H]3CO)n(nn4)cc4-c5nc(Cl)cs5	=	0.1	=	0.68	Zetterberg 2021 WO2022136365A1	30	Patent	WO2022136365A1	Monosaccharide	Yes	(Het)aryl-C-galactosides	619.454	148.58	8	2	8
GFA_884		c1cc(Cl)cc(c1C(F)(F)F)-n(n2)c(cc2C#N)[C@H](O3)[C@H](OC)[C@H]([C@@H](O)[C@H]3CO)n(nn4)cc4-c5nc(Cl)cs5	=	0.071	=	0.4	Zetterberg 2021 WO2022136365A1	31	Patent	WO2022136365A1	Monosaccharide	Yes	(Het)aryl-C-galactosides	616.41	172.37	9	2	7
GFA_885		n1cc(Cl)cc(c1C(F)(F)F)-n2nccc2[C@H](O3)[C@H](OC)[C@H]([C@@H](O)[C@H]3CO)n(nn4)cc4-c5nc(Cl)cs5	=	0.05	=	0.65	Zetterberg 2021 WO2022136365A1	32	Patent	WO2022136365A1	Monosaccharide	Yes	(Het)aryl-C-galactosides	592.387	161.47	9	2	7
GFA_886		n1cc(Br)cc(c1C(F)(F)F)-n2nccc2[C@H](O3)[C@H](OC)[C@H]([C@@H](O)[C@H]3CO)n(nn4)cc4-c5nc(Cl)cs5	=	0.032	=	0.53	Zetterberg 2021 WO2022136365A1	33	Patent	WO2022136365A1	Monosaccharide	Yes	(Het)aryl-C-galactosides	636.843	161.47	9	2	7
GFA_887		c1cc(Cl)cc(c1C(F)(F)F)-n2nccc2[C@H](O3)[C@H](OC)[C@H]([C@@H](O)[C@H]3CO)n(nn4)cc4-c5csc(n5)N	=	0.049	=	6.7	Zetterberg 2021 WO2022136365A1	34	Patent	WO2022136365A1	Monosaccharide	Yes	(Het)aryl-C-galactosides	571.969	174.6	8	3	7
GFA_888		c1cc(Cl)cc(c1C(F)(F)F)-n2nccc2[C@H](O3)[C@H](OC)[C@H]([C@@H](O)[C@H]3CO)n(nn4)cc4-c5csc(n5)O	=	0.031	=	4.2	Zetterberg 2021 WO2022136365A1	35	Patent	WO2022136365A1	Monosaccharide	Yes	(Het)aryl-C-galactosides	572.954	168.81	9	3	7
GFA_889		c1c(Cl)c(Cl)cc(c1C(F)(F)F)-n2nccc2[C@H](O3)[C@H](OC)[C@H]([C@@H](O)[C@H]3CO)n(nn4)cc4-c5csc(n5)O	=	0.026	=	9.4	Zetterberg 2021 WO2022136365A1	36	Patent	WO2022136365A1	Monosaccharide	Yes	(Het)aryl-C-galactosides	607.399	168.81	9	3	7
GFA_890		c1c(F)c(Br)cc(c1C(F)(F)F)-n2nccc2[C@H](O3)[C@H](OC)[C@H]([C@@H](O)[C@H]3CO)n(nn4)cc4-c5csc(n5)O	=	0.017	=	4.7	Zetterberg 2021 WO2022136365A1	37	Patent	WO2022136365A1	Monosaccharide	Yes	(Het)aryl-C-galactosides	635.401	168.81	9	3	7
GFA_891		c1cc(Cl)cc(c1C(F)(F)F)-n2nccc2[C@H](O3)[C@H](OC)[C@H]([C@@H](O)[C@H]3CO)n(nn4)cc4-c5cscn5	=	0.12	=	4.9	Zetterberg 2021 WO2022136365A1	38	Patent	WO2022136365A1	Monosaccharide	Yes	(Het)aryl-C-galactosides	556.955	148.58	8	2	7
GFA_892		c1cc(Cl)cc(c1C(F)(F)F)-n(n2)c(cc2C(=O)N)[C@H](O3)[C@H](OC)[C@H]([C@@H](O)[C@H]3CO)n(nn4)cc4-c5nc(Cl)cs5	=	0.2	=	0.32	Zetterberg 2021 WO2022136365A1	39	Patent	WO2022136365A1	Monosaccharide	Yes	(Het)aryl-C-galactosides	634.425	191.67	9	3	8
GFA_893		C1CC1c2c(cc(Cl)cn2)-n(n3)c(nc3C)[C@H](O4)[C@H](O)[C@H]([C@@H](O)[C@H]4CO)n(c5)ncc5-c6cc(F)c(Cl)c(F)c6	nd	nd	=	0.032	Zetterberg 2021 WO2022144274A1	1	Patent	WO2022144274A1	Monosaccharide	Yes	(Het)aryl-C-galactosides	593.422	131.34	8	3	6
GFA_894		c1c(F)c(F)c(F)cc1-c2cnn(c2)[C@@H]([C@@H](O)[C@H]3CO)[C@@H](O)[C@@H](O3)c4nncn4-c(cc5)cc(c56)sc(n6)C	nd	nd	=	0.039	Zetterberg 2021 WO2022144274A1	2	Patent	WO2022144274A1	Monosaccharide	No	(Het)aryl-C-galactosides	558.543	159.58	8	3	5
GFA_895		c1cc(Cl)cc(c1C(F)(F)F)-n(n2)c(nc2C)[C@H](O3)[C@H](O)[C@H]([C@@H](O)[C@H]3CO)n(c4)ncc4-c5cc(F)c(F)c(F)c5	nd	nd	=	0.009	Zetterberg 2021 WO2022144274A1	3	Patent	WO2022144274A1	Monosaccharide	Yes	(Het)aryl-C-galactosides	603.913	118.45	7	3	6
GFA_896		Fc1c(F)cc(cc1F)-c(cc2)cc(c2C(F)(F)F)-n(n3)c(nc3C)[C@H](O4)[C@H](O)[C@H]([C@@H](O)[C@H]4CO)n(c5)ncc5-c6cc(F)c(F)c(F)c6	nd	nd	=	0.2	Zetterberg 2021 WO2022144274A1	4	Patent	WO2022144274A1	Monosaccharide	No	(Het)aryl-C-galactosides	699.538	118.45	7	3	7
GFA_897		c1cc(Cl)cc(c1C(F)(F)F)-n(n2)c(nc2C)[C@H](O3)[C@H](O)[C@H]([C@@H](O)[C@H]3CO)n(c4)ncc4-c5cc(F)c(Cl)c(F)c5	nd	nd	=	0.006	Zetterberg 2021 WO2022144274A1	5	Patent	WO2022144274A1	Monosaccharide	Yes	(Het)aryl-C-galactosides	620.367	118.45	7	3	6
GFA_898		c1cc(Cl)cc(c1C(F)(F)F)-n(n2)c(nc2C)[C@H](O3)[C@H](O)[C@H]([C@@H](O)[C@H]3CO)n(c4)ncc4-c5cccc(n5)F	nd	nd	=	0.13	Zetterberg 2021 WO2022144274A1	6	Patent	WO2022144274A1	Monosaccharide	Yes	(Het)aryl-C-galactosides	568.919	131.34	8	3	6
GFA_899		c1cc(Cl)cc(c1C(F)(F)F)-n(n2)c(nc2C)[C@H](O3)[C@H](O)[C@H]([C@@H](O)[C@H]3CO)n(c4)ncc4-c5cc(F)ccn5	nd	nd	=	0.082	Zetterberg 2021 WO2022144274A1	7	Patent	WO2022144274A1	Monosaccharide	Yes	(Het)aryl-C-galactosides	568.919	131.34	8	3	6
GFA_900		c1c(F)c(F)c(F)cc1-c2cnn(c2)[C@@H]([C@@H](O)[C@H]3CO)[C@@H](O)[C@@H](O3)c(nc4C)n(n4)-c(cc5)cc(c56)sc(n6)C	nd	nd	=	0.022	Zetterberg 2021 WO2022144274A1	8	Patent	WO2022144274A1	Monosaccharide	No	(Het)aryl-C-galactosides	572.57	159.58	8	3	5
GFA_901		c1c(F)c(Cl)c(F)cc1-c2cnn(c2)[C@@H]([C@@H](O)[C@H]3CO)[C@@H](O)[C@@H](O3)c(nc4C)n(n4)-c(cc5)cc(c56)sc(n6)C	nd	nd	=	0.012	Zetterberg 2021 WO2022144274A1	9	Patent	WO2022144274A1	Monosaccharide	No	(Het)aryl-C-galactosides	589.025	159.58	8	3	5
GFA_902		c1cc(Cl)cc(c1C(F)(F)F)-n2cnnc2[C@H](O3)[C@H](O)[C@H]([C@@H](O)[C@H]3CO)n(c4)ncc4-c5cc(F)c(Cl)c(F)c5	nd	nd	=	0.007	Zetterberg 2021 WO2022144274A1	10/11	Patent	WO2022144274A1	Monosaccharide	Yes	(Het)aryl-C-galactosides	606.34	118.45	7	3	6
GFA_903		c1cc(Cl)cc(c1C(F)(F)F)-n(n2)c(nc2C)[C@H](O3)[C@H](O)[C@H]([C@@H](O)[C@H]3CO)n(n4)cc(c4C)-c5cc(F)c(Cl)c(F)c5	nd	nd	=	0.011	Zetterberg 2021 WO2022144274A1	12	Patent	WO2022144274A1	Monosaccharide	Yes	(Het)aryl-C-galactosides	634.394	118.45	7	3	6
GFA_904		C1CC1c2c(cc(Cl)cn2)-n(n3)c(nc3C)[C@H](O4)[C@H](O)[C@H]([C@@H](O)[C@H]4CO)n(c5)ncc5-c6cc(F)c(F)c(F)c6	nd	nd	=	0.015	Zetterberg 2021 WO2022144274A1	13	Patent	WO2022144274A1	Monosaccharide	Yes	(Het)aryl-C-galactosides	576.967	131.34	8	3	6
GFA_905		n1cc(Cl)cc(c1C(F)(F)F)-n(n2)c(nc2C)[C@H](O3)[C@H](O)[C@H]([C@@H](O)[C@H]3CO)n(c4)ncc4-c5cc(F)c(Cl)cn5	nd	nd	=	0.024	Zetterberg 2021 WO2022144274A1	14	Patent	WO2022144274A1	Monosaccharide	Yes	(Het)aryl-C-galactosides	604.352	144.23	9	3	6
GFA_906		n1cc(Cl)cc(c1C(F)(F)F)-n(n2)c(nc2C)[C@H](O3)[C@H](O)[C@H]([C@@H](O)[C@H]3CO)n(c4)ncc4-c(nc5)cc(F)c5C	nd	nd	=	0.013	Zetterberg 2021 WO2022144274A1	15	Patent	WO2022144274A1	Monosaccharide	Yes	(Het)aryl-C-galactosides	583.934	144.23	9	3	6
GFA_907		n1cc(Cl)cc(c1C(F)(F)F)-n(n2)c(nc2C)[C@H](O3)[C@H](O)[C@H]([C@@H](O)[C@H]3CO)n(c4)ncc4-c(c5)ncc(Cl)c5C	nd	nd	=	0.14	Zetterberg 2021 WO2022144274A1	16	Patent	WO2022144274A1	Monosaccharide	Yes	(Het)aryl-C-galactosides	600.389	144.23	9	3	6
GFA_908		C#Cc1c(F)cc(cc1F)-c2cnn(c2)[C@@H]([C@@H](O)[C@H]3CO)[C@@H](O)[C@@H](O3)c(nc4C)n(n4)-c(c5C(F)(F)F)cc(Cl)cn5	nd	nd	=	0.06	Zetterberg 2021 WO2022144274A1	17	Patent	WO2022144274A1	Monosaccharide	Yes	(Het)aryl-C-galactosides	610.932	131.34	8	4	7
GFA_909		C#CCc1c(F)cc(cc1F)-c2cnn(c2)[C@@H]([C@@H](O)[C@H]3CO)[C@@H](O)[C@@H](O3)c(nc4C)n(n4)-c(c5C(F)(F)F)cc(Cl)cn5	nd	nd	=	0.026	Zetterberg 2021 WO2022144274A1	18	Patent	WO2022144274A1	Monosaccharide	Yes	(Het)aryl-C-galactosides	624.959	131.34	8	4	8
GFA_910		c1ncc(Br)cc1-n(n2)c(nc2C)[C@H](O3)[C@H](O)[C@H]([C@@H](O)[C@H]3CO)n(c4)ncc4-c5cc(F)c(F)c(F)c5	nd	nd	=	0.025	Zetterberg 2021 WO2022144274A1	19	Patent	WO2022144274A1	Monosaccharide	Yes	(Het)aryl-C-galactosides	581.358	131.34	8	3	5
GFA_911		n1cc(Cl)cc(c1C(F)(F)F)-n(n2)c(nc2C)[C@H](O3)[C@H](O)[C@H]([C@@H](O)[C@H]3CO)n(c4)ncc4-c5cc(F)c(F)c(F)c5	nd	nd	=	0.011	Zetterberg 2021 WO2022144274A1	20	Patent	WO2022144274A1	Monosaccharide	Yes	(Het)aryl-C-galactosides	604.9	131.34	8	3	6
GFA_912		n1cc(Cl)cc(c1C#N)-n(n2)c(nc2C)[C@H](O3)[C@H](O)[C@H]([C@@H](O)[C@H]3CO)n(c4)ncc4-c5cc(F)c(F)c(F)c5	nd	nd	=	0.082	Zetterberg 2021 WO2022144274A1	21	Patent	WO2022144274A1	Monosaccharide	Yes	(Het)aryl-C-galactosides	561.912	155.13	9	3	5
GFA_913		n1cc(Br)cc(c1C#N)-n(n2)c(nc2C)[C@H](O3)[C@H](O)[C@H]([C@@H](O)[C@H]3CO)n(c4)ncc4-c5cc(F)c(F)c(F)c5	nd	nd	=	0.033	Zetterberg 2021 WO2022144274A1	22	Patent	WO2022144274A1	Monosaccharide	Yes	(Het)aryl-C-galactosides	606.368	155.13	9	3	5
GFA_914		N#Cc1c(Cl)cc(cn1)-n(n2)c(nc2C)[C@H](O3)[C@H](O)[C@H]([C@@H](O)[C@H]3CO)n(c4)ncc4-c5cc(F)c(F)c(F)c5	nd	nd	=	0.24	Zetterberg 2021 WO2022144274A1	23	Patent	WO2022144274A1	Monosaccharide	Yes	(Het)aryl-C-galactosides	561.912	155.13	9	3	6
GFA_915		c1cc(Br)cc(c1C(F)(F)F)-n(n2)c(nc2C)[C@H](O3)[C@H](O)[C@H]([C@@H](O)[C@H]3CO)n(c4)ncc4-c5cc(F)c(F)c(F)c5	nd	nd	=	0.002	Zetterberg 2021 WO2022144274A1	24	Patent	WO2022144274A1	Monosaccharide	Yes	(Het)aryl-C-galactosides	648.369	118.45	7	3	6
GFA_916		n1cc(Br)cc(c1C(F)(F)F)-n(n2)c(nc2C)[C@H](O3)[C@H](O)[C@H]([C@@H](O)[C@H]3CO)n(c4)ncc4-c5cc(F)c(F)c(F)c5	nd	nd	=	0.011	Zetterberg 2021 WO2022144274A1	25	Patent	WO2022144274A1	Monosaccharide	Yes	(Het)aryl-C-galactosides	649.356	131.34	8	3	6
GFA_917		c1cc(Br)cc(c1C#N)-n(n2)c(nc2C)[C@H](O3)[C@H](O)[C@H]([C@@H](O)[C@H]3CO)n(c4)ncc4-c5cc(F)c(F)c(F)c5	nd	nd	=	0.015	Zetterberg 2021 WO2022144274A1	26	Patent	WO2022144274A1	Monosaccharide	Yes	(Het)aryl-C-galactosides	605.38	142.24	8	3	5
GFA_918		c1cc(Cl)cc(c1C#N)-n(n2)c(nc2C)[C@H](O3)[C@H](O)[C@H]([C@@H](O)[C@H]3CO)n(c4)ncc4-c5cc(F)c(F)c(F)c5	nd	nd	=	0.037	Zetterberg 2021 WO2022144274A1	27	Patent	WO2022144274A1	Monosaccharide	Yes	(Het)aryl-C-galactosides	560.924	142.24	8	3	5
GFA_919		n1cc(Cl)cc(c1C(F)(F)F)-n(n2)c(nc2C)[C@H](O3)[C@H](O)[C@H]([C@@H](O)[C@H]3CO)n(c4)ncc4-c5cc(F)c(Cl)c(F)c5	nd	nd	=	0.015	Zetterberg 2021 WO2022144274A1	28	Patent	WO2022144274A1	Monosaccharide	Yes	(Het)aryl-C-galactosides	621.355	131.34	8	3	6
GFA_920		c1c(F)c(Cl)c(F)cc1-c(c2C(=O)OCC)cn(n2)[C@@H]([C@@H](O)[C@H]3CO)[C@@H](O)[C@@H](O3)c(nc4C)n(n4)-c(c5C(F)(F)F)cc(Cl)cc5	nd	nd	=	0.028	Zetterberg 2021 WO2022144274A1	29	Patent	WO2022144274A1	Monosaccharide	Yes	(Het)aryl-C-galactosides	692.431	144.75	9	3	9
GFA_921		c1c(F)c(Cl)c(F)cc1-c(c2C(=O)O)cn(n2)[C@@H]([C@@H](O)[C@H]3CO)[C@@H](O)[C@@H](O3)c(nc4C)n(n4)-c(c5C(F)(F)F)cc(Cl)cc5	nd	nd	=	0.006	Zetterberg 2021 WO2022144274A1	30	Patent	WO2022144274A1	Monosaccharide	Yes	(Het)aryl-C-galactosides	664.377	155.75	7	3	7
GFA_922		c1c(F)c(Cl)c(F)cc1-c(c2C#N)cn(n2)[C@@H]([C@@H](O)[C@H]3CO)[C@@H](O)[C@@H](O3)c(nc4C)n(n4)-c(c5C(F)(F)F)cc(Cl)cc5	nd	nd	=	0.012	Zetterberg 2021 WO2022144274A1	31	Patent	WO2022144274A1	Monosaccharide	Yes	(Het)aryl-C-galactosides	645.377	142.24	8	3	6
GFA_923		c1c(F)c(Cl)c(F)cc1-c(c2C(=O)N)cn(n2)[C@@H]([C@@H](O)[C@H]3CO)[C@@H](O)[C@@H](O3)c(nc4C)n(n4)-c(c5C(F)(F)F)cc(Cl)cc5	nd	nd	=	0.023	Zetterberg 2021 WO2022144274A1	32	Patent	WO2022144274A1	Monosaccharide	Yes	(Het)aryl-C-galactosides	663.392	161.54	8	4	7
GFA_924		Clc1cnc(s1)-n(n2)c(nc2C)[C@H](O3)[C@H](O)[C@H]([C@@H](O)[C@H]3CO)n(c4)ncc4-c5cc(F)c(F)c(F)c5	nd	nd	=	0.52	Zetterberg 2021 WO2022144274A1	33	Patent	WO2022144274A1	Monosaccharide	Yes	(Het)aryl-C-galactosides	542.928	159.58	8	3	5
GFA_925		n1csc(c12)cc(cc2)-n(n3)c(nc3C)[C@H](O4)[C@H](O)[C@H]([C@@H](O)[C@H]4CO)n(c5)ncc5-c6cc(F)c(F)c(F)c6	nd	nd	=	0.009	Zetterberg 2021 WO2022144274A1	34	Patent	WO2022144274A1	Monosaccharide	No	(Het)aryl-C-galactosides	558.543	159.58	8	3	5
GFA_926		CCc(n1)sc(c12)cc(cc2)-n(n3)c(nc3C)[C@H](O4)[C@H](O)[C@H]([C@@H](O)[C@H]4CO)n(c5)ncc5-c6cc(F)c(F)c(F)c6	nd	nd	=	0.012	Zetterberg 2021 WO2022144274A1	35	Patent	WO2022144274A1	Monosaccharide	No	(Het)aryl-C-galactosides	586.597	159.58	8	3	6
GFA_927		FC(F)(F)c(n1)sc(c12)cc(cc2)-n(n3)c(nc3C)[C@H](O4)[C@H](O)[C@H]([C@@H](O)[C@H]4CO)n(c5)ncc5-c6cc(F)c(F)c(F)c6	nd	nd	=	0.23	Zetterberg 2021 WO2022144274A1	36	Patent	WO2022144274A1	Monosaccharide	No	(Het)aryl-C-galactosides	626.541	159.58	8	3	6
GFA_928		c1c(F)c(F)c(F)cc1-c2cnn(c2)[C@@H]([C@@H](O)[C@H]3CO)[C@@H](O)[C@@H](O3)c(nc4C)n(n4)-c(c(F)c5)cc(c56)sc(n6)C	nd	nd	=	0.016	Zetterberg 2021 WO2022144274A1	37	Patent	WO2022144274A1	Monosaccharide	No	(Het)aryl-C-galactosides	590.561	159.58	8	3	5
GFA_929		c1c(F)c(F)c(F)cc1-c2cnn(c2)[C@@H]([C@@H](O)[C@H]3CO)[C@@H](O)[C@@H](O3)c(nc4C)n(n4)-c(c5F)ccc(c56)nc(s6)C	nd	nd	=	0.21	Zetterberg 2021 WO2022144274A1	38	Patent	WO2022144274A1	Monosaccharide	No	(Het)aryl-C-galactosides	590.561	159.58	8	3	5
GFA_930		c1c(F)c(F)c(F)cc1-c2cnn(c2)[C@@H]([C@@H](O)[C@H]3CO)[C@@H](O)[C@@H](O3)c(nc4C)n(n4)-c(cc5F)cc(c56)sc(n6)C	nd	nd	=	0.01	Zetterberg 2021 WO2022144274A1	39	Patent	WO2022144274A1	Monosaccharide	No	(Het)aryl-C-galactosides	590.561	159.58	8	3	5
GFA_931		c1c(F)c(F)c(F)cc1-c2cnn(c2)[C@@H]([C@@H](O)[C@H]3CO)[C@@H](O)[C@@H](O3)c(nc4C)n(n4)-c(c5Cl)ccc(c56)nc(s6)C	nd	nd	=	0.26	Zetterberg 2021 WO2022144274A1	40	Patent	WO2022144274A1	Monosaccharide	No	(Het)aryl-C-galactosides	607.015	159.58	8	3	5
GFA_932		c1c(F)c(F)c(F)cc1-c2cnn(c2)[C@@H]([C@@H](O)[C@H]3CO)[C@@H](O)[C@@H](O3)c(nc4C)n(n4)-c(cc5Cl)cc(c56)sc(n6)C	nd	nd	=	0.01	Zetterberg 2021 WO2022144274A1	41	Patent	WO2022144274A1	Monosaccharide	Yes	(Het)aryl-C-galactosides	607.015	159.58	8	3	5
GFA_933		Cc(n1)sc(c12)cc(cc2C#N)-n(n3)c(nc3C)[C@H](O4)[C@H](O)[C@H]([C@@H](O)[C@H]4CO)n(c5)ncc5-c6cc(F)c(F)c(F)c6	nd	nd	=	0.012	Zetterberg 2021 WO2022144274A1	42	Patent	WO2022144274A1	Monosaccharide	No	(Het)aryl-C-galactosides	597.58	183.37	9	3	5
GFA_934		c1c(F)c(F)c(F)cc1-c2cnn(c2)[C@@H]([C@@H](O)[C@H]3CO)[C@@H](O)[C@@H](O3)c(nc4C)n(n4)-c(c(Br)c5)cc(c56)sc(n6)C	nd	nd	=	0.011	Zetterberg 2021 WO2022144274A1	43	Patent	WO2022144274A1	Monosaccharide	No	(Het)aryl-C-galactosides	651.471	159.58	8	3	5
GFA_935		Cc(n1)sc(c12)cc(c(C#N)c2)-n(n3)c(nc3C)[C@H](O4)[C@H](O)[C@H]([C@@H](O)[C@H]4CO)n(c5)ncc5-c6cc(F)c(F)c(F)c6	nd	nd	=	0.017	Zetterberg 2021 WO2022144274A1	44	Patent	WO2022144274A1	Monosaccharide	No	(Het)aryl-C-galactosides	597.58	183.37	9	3	5
GFA_936		c1c(F)c(F)c(F)cc1-c2cnn(c2)[C@@H]([C@@H](O)[C@H]3CO)[C@@H](O)[C@@H](O3)c(nc4C)n(n4)-c(c5)cnc(c56)nc(s6)C	nd	nd	=	0.035	Zetterberg 2021 WO2022144274A1	45	Patent	WO2022144274A1	Monosaccharide	No	(Het)aryl-C-galactosides	573.558	172.47	9	3	5
GFA_937		c1cc(C#N)cc(c1C(F)(F)F)-n(n2)c(nc2C)[C@H](O3)[C@H](O)[C@H]([C@@H](O)[C@H]3CO)n(c4)ncc4-c5cc(F)c(F)c(F)c5	nd	nd	=	0.019	Zetterberg 2021 WO2022144274A1	46	Patent	WO2022144274A1	Monosaccharide	No	(Het)aryl-C-galactosides	594.477	142.24	8	3	6
GFA_938		c1cc(Cl)cc(c1C(F)(F)F)-n(n2)c(nc2C)[C@H](O3)[C@H](O)[C@H]([C@@H](O)[C@H]3CO)n(c4)nc(-c5ccccc5)c4-c6cc(F)c(F)c(F)c6	nd	nd	=	0.08	Zetterberg 2021 WO2022144274A1	47	Patent	WO2022144274A1	Monosaccharide	Yes	(Het)aryl-C-galactosides	680.011	118.45	7	3	7
GFA_939		c1cc(Cl)cc(c1C(F)(F)F)-n(n2)c(nc2C)[C@H](O3)[C@H](O)[C@H]([C@@H](O)[C@H]3CO)n(c4)nc(-c5c(F)cccc5)c4-c6cc(F)c(F)c(F)c6	nd	nd	=	0.054	Zetterberg 2021 WO2022144274A1	48	Patent	WO2022144274A1	Monosaccharide	Yes	(Het)aryl-C-galactosides	698.002	118.45	7	3	7
GFA_940		c1cc(Cl)cc(c1C(F)(F)F)-n(n2)c(nc2C)[C@H](O3)[C@H](O)[C@H]([C@@H](O)[C@H]3CO)n(n4)cc(c4C)-c5cc(F)c(F)c(F)c5	nd	nd	=	0.013	Zetterberg 2021 WO2022144274A1	49	Patent	WO2022144274A1	Monosaccharide	Yes	(Het)aryl-C-galactosides	617.94	118.45	7	3	6
GFA_941		c1cc(Cl)cc(c1C(F)(F)F)-n(n2)c(nc2C)[C@H](O3)[C@H](O)[C@H]([C@@H](O)[C@H]3CO)n(n4)cc(-c5cc(F)c(F)c(F)c5)c4Cc6ccccc6	nd	nd	=	0.036	Zetterberg 2021 WO2022144274A1	50	Patent	WO2022144274A1	Monosaccharide	Yes	(Het)aryl-C-galactosides	694.039	118.45	7	3	8
GFA_942		c1c(F)c(F)c(F)cc1-c(c2C#N)cn(n2)[C@@H]([C@@H](O)[C@H]3CO)[C@@H](O)[C@@H](O3)c(nc4C)n(n4)-c(c5C(F)(F)F)cc(Cl)cc5	nd	nd	=	0.015	Zetterberg 2021 WO2022144274A1	51	Patent	WO2022144274A1	Monosaccharide	Yes	(Het)aryl-C-galactosides	628.923	142.24	8	3	6
GFA_943		c1cc(Cl)cc(c1C(F)(F)F)-n(n2)c(nc2C)[C@H](O3)[C@H](O)[C@H]([C@@H](O)[C@H]3CO)n(c4)nc(-c5c(OC)cccc5)c4-c6cc(F)c(F)c(F)c6	nd	nd	=	0.02	Zetterberg 2021 WO2022144274A1	52	Patent	WO2022144274A1	Monosaccharide	Yes	(Het)aryl-C-galactosides	710.038	127.68	8	3	8
GFA_944		c1cc(Cl)cc(c1C(F)(F)F)-n(n2)c(nc2C)[C@H](O3)[C@H](O)[C@H]([C@@H](O)[C@H]3CO)n(c4)nc(-c(c5C)cccc5)c4-c6cc(F)c(F)c(F)c6	nd	nd	=	0.092	Zetterberg 2021 WO2022144274A1	53	Patent	WO2022144274A1	Monosaccharide	Yes	(Het)aryl-C-galactosides	694.039	118.45	7	3	7
GFA_945		c1cc(Cl)cc(c1C(F)(F)F)-n(n2)c(nc2C)[C@H](O3)[C@H](O)[C@H]([C@@H](O)[C@H]3CO)n(c4)nc(-c5cc(F)ccc5)c4-c6cc(F)c(F)c(F)c6	nd	nd	=	0.24	Zetterberg 2021 WO2022144274A1	54	Patent	WO2022144274A1	Monosaccharide	Yes	(Het)aryl-C-galactosides	698.002	118.45	7	3	7
GFA_946		c1cc(Cl)cc(c1C(F)(F)F)-n(n2)c(nc2C)[C@H](O3)[C@H](O)[C@H]([C@@H](O)[C@H]3CO)n(c4)nc(-c5ccc(F)cc5)c4-c6cc(F)c(F)c(F)c6	nd	nd	=	0.1	Zetterberg 2021 WO2022144274A1	55	Patent	WO2022144274A1	Monosaccharide	Yes	(Het)aryl-C-galactosides	698.002	118.45	7	3	7
GFA_947		c1cc(Cl)cc(c1C(F)(F)F)-n(n2)c(nc2C)[C@H](O3)[C@H](O)[C@H]([C@@H](O)[C@H]3CO)n(c4)ncc4-c(cc5)ccc5C(F)(F)F	nd	nd	=	0.11	Zetterberg 2021 WO2022144274A1	56	Patent	WO2022144274A1	Monosaccharide	Yes	(Het)aryl-C-galactosides	617.94	118.45	7	3	7
GFA_948		c1cc(Cl)cc(c1C(F)(F)F)-n(n2)c(nc2C)[C@H](O3)[C@H](O)[C@H]([C@@H](O)[C@H]3CO)n(c4)ncc4-c(cc5)cc(F)c5C	nd	nd	=	0.011	Zetterberg 2021 WO2022144274A1	57	Patent	WO2022144274A1	Monosaccharide	Yes	(Het)aryl-C-galactosides	581.959	118.45	7	3	6
GFA_949		c1cc(Cl)cc(c1C(F)(F)F)-n(n2)c(nc2C)[C@H](O3)[C@H](O)[C@H]([C@@H](O)[C@H]3CO)n(c4)ncc4-c5cc(Cl)ccc5	nd	nd	=	0.097	Zetterberg 2021 WO2022144274A1	58	Patent	WO2022144274A1	Monosaccharide	Yes	(Het)aryl-C-galactosides	584.386	118.45	7	3	6
GFA_950		c1cc(Cl)cc(c1C(F)(F)F)-n(n2)c(nc2C)[C@H](O3)[C@H](O)[C@H]([C@@H](O)[C@H]3CO)n(c4)ncc4-c5ccc(Cl)cc5	nd	nd	=	0.051	Zetterberg 2021 WO2022144274A1	59	Patent	WO2022144274A1	Monosaccharide	Yes	(Het)aryl-C-galactosides	584.386	118.45	7	3	6
GFA_951		c1ccc(F)cc1-c2cn(nn2)[C@@H]([C@@H](O)[C@H]3CSCCCC)[C@@H](O)[C@@H](O3)S[C@H](O4)[C@H](O)[C@H]([C@@H](O)[C@H]4CO)n(nn5)cc5-c6cc(F)ccc6	nd	nd	=	0.056	Zetterberg 2022	3	Paper	10.1021/acs.jmedchem.2c00660	Disaccharide	No	Thiodisaccharide derivatives	720.82	231.63	13	5	12
GFA_952		c1ccc(F)cc1-c2cn(nn2)[C@@H]([C@@H](O)[C@H]3CO)[C@@H](O)[C@@H](O3)S[C@H](O4)[C@H](O)[C@H]([C@@H](O)[C@H]4C)n(nn5)cc5-c6cc(F)ccc6	nd	nd	=	0.003	Zetterberg 2022	4	Paper	10.1021/acs.jmedchem.2c00660	Disaccharide	No	Thiodisaccharide derivatives	632.648	206.33	12	5	7
GFA_953		c1ccc(F)cc1-c2cn(nn2)[C@@H]([C@@H](OC)[C@H]3COC)[C@@H](OC)[C@@H](O3)S[C@H](O4)[C@H](OC)[C@H]([C@@H](OC)[C@H]4CO)n(nn5)cc5-c6cc(F)ccc6	nd	nd	>	100	Zetterberg 2022	5a	Paper	10.1021/acs.jmedchem.2c00660	Disaccharide	No	Thiodisaccharide derivatives	718.783	171.56	13	1	13
GFA_954		c1ccc(F)cc1-c2cn(nn2)[C@@H]([C@@H](OC)[C@H]3COC)[C@@H](OC)[C@@H](O3)S[C@H](O4)[C@H](OC)[C@H]([C@@H](OC)[C@H]4COC)n(nn5)cc5-c6cc(F)ccc6	nd	nd	>	100	Zetterberg 2022	5b	Paper	10.1021/acs.jmedchem.2c00660	Disaccharide	No	Thiodisaccharide derivatives	732.81	160.56	13	0	14
GFA_955		CC(=O)Nc1ccc(cc1)S[C@H](O2)[C@H](O)[C@H]([C@@H](O)[C@H]2CO)n(nn3)cc3-c4cc(F)c(F)c(F)c4	nd	nd	=	3.2	Zetterberg 2022	8a	Paper	10.1021/acs.jmedchem.2c00660	Monosaccharide	No	Beta-thiogalactosides	510.496	155.03	7	4	6
GFA_956		COc1cc(ccc1)S[C@H](O2)[C@H](O)[C@H]([C@@H](O)[C@H]2CO)n(nn3)cc3-c4cc(F)c(F)c(F)c4	nd	nd	=	1.7	Zetterberg 2022	8b	Paper	10.1021/acs.jmedchem.2c00660	Monosaccharide	No	Beta-thiogalactosides	483.47	135.16	7	3	6
GFA_957		c1ncc(Br)cc1S[C@@H](O2)[C@H](OC)[C@H]([C@@H](O)[C@H]2CO)n(nn3)cc3-c4cc(F)c(F)c(F)c4	nd	nd	=	0.025	Zetterberg 2022 US20220380401A1	1	Patent	US20220380401A1	Monosaccharide	Yes	Alpha-thiogalactosides	547.359	127.82	7	2	6
GFA_958		CN(C)C(=O)c1c(cc(Cl)cc1)S[C@@H](O2)[C@H](OC)[C@H]([C@@H](O)[C@H]2CO)n(nn3)cc3-c4cc(F)c(F)c(F)c4	nd	nd	=	0.008	Zetterberg 2022 US20220380401A1	3	Patent	US20220380401A1	Monosaccharide	Yes	Alpha-thiogalactosides	572.995	135.24	7	2	7
GFA_959		CN(C)C(=O)c1c(cc(Cl)cc1)S[C@@H](O2)[C@H](OC)[C@H]([C@@H](O)[C@H]2CO)n(nn3)cc3-c4cc(F)c(Cl)c(F)c4	nd	nd	=	0.014	Zetterberg 2022 US20220380401A1	4	Patent	US20220380401A1	Monosaccharide	Yes	Alpha-thiogalactosides	589.449	135.24	7	2	7
GFA_960		c1ncc(Br)cc1S[C@@H](O2)[C@H](OC[C@@H](C(F)(F)F)O)[C@H]([C@@H](O)[C@H]2CO)n(nn3)cc3-c4cc(F)c(F)c(F)c4	nd	nd	=	0.082	Zetterberg 2022 US20220380401A1	5	Patent	US20220380401A1	Monosaccharide	Yes	Alpha-thiogalactosides	645.384	148.05	8	3	9
GFA_961		C1CCCCN1C(=O)c2c(cc(Cl)cc2)S[C@@H](O3)[C@H](OC)[C@H]([C@@H](O)[C@H]3CO)n(nn4)cc4-c5cc(F)c(Cl)c(F)c5	nd	nd	=	0.12	Zetterberg 2022 US20220380401A1	6	Patent	US20220380401A1	Monosaccharide	Yes	Alpha-thiogalactosides	629.515	135.24	7	2	7
GFA_962		c1c(F)c(F)c(F)cc1-c2cn(nn2)[C@@H]([C@@H](O)[C@H]3CO)[C@@H](OC)[C@H](O3)Sc4c(ncc(Cl)c4)N(C5)CC56COC6	nd	nd	=	0.033	Zetterberg 2022 US20220380401A1	10	Patent	US20220380401A1	Monosaccharide	Yes	Alpha-thiogalactosides	600.021	140.29	8	2	7
GFA_963		c1c(F)c(Cl)c(F)cc1-c2cn(nn2)[C@@H]([C@@H](O)[C@H]3CO)[C@@H](OC)[C@H](O3)Sc4c(ncc(Cl)c4)N(C5)CC56COC6	nd	nd	=	0.049	Zetterberg 2022 US20220380401A1	11	Patent	US20220380401A1	Monosaccharide	Yes	Alpha-thiogalactosides	616.475	140.29	8	2	7
GFA_964		n1cc(Cl)cc(c1C#N)S[C@@H](O2)[C@H](OC)[C@H]([C@@H](O)[C@H]2CO)n(nn3)cc3-c(cc4F)cc(F)c4C	nd	nd	=	0.012	Zetterberg 2022 US20220380401A1	12	Patent	US20220380401A1	Monosaccharide	Yes	Alpha-thiogalactosides	523.95	151.61	8	2	6
GFA_965		n1cc(Cl)cc(c1C#N)S[C@@H](O2)[C@H](OC)[C@H]([C@@H](O)[C@H]2CO)n(nn3)cc3-c(cc4)cc(F)c4C	nd	nd	=	0.014	Zetterberg 2022 US20220380401A1	13	Patent	US20220380401A1	Monosaccharide	Yes	Alpha-thiogalactosides	505.959	151.61	8	2	6
GFA_966		c1cc(Cl)cc(c1C#N)S[C@@H](O2)[C@H](OC)[C@H]([C@@H](O)[C@H]2CO)n(nn3)cc3-c(cc4F)cc(F)c4C	nd	nd	=	0.05	Zetterberg 2022 US20220380401A1	14	Patent	US20220380401A1	Monosaccharide	Yes	Alpha-thiogalactosides	522.962	138.72	7	2	6
GFA_967		n1cc(Cl)cc(c1C#N)S[C@@H](O2)[C@H](OCC)[C@H]([C@@H](O)[C@H]2CO)n(nn3)cc3-c4cc(F)c(F)c(F)c4	nd	nd	=	0.059	Zetterberg 2022 US20220380401A1	16	Patent	US20220380401A1	Monosaccharide	Yes	Alpha-thiogalactosides	541.94	151.61	8	2	7
GFA_968		c1ncc(Br)cc1S[C@@H](O2)[C@H](OCC)[C@H]([C@@H](O)[C@H]2CO)n(nn3)cc3-c4cc(F)c(F)c(F)c4	nd	nd	=	0.074	Zetterberg 2022 US20220380401A1	17	Patent	US20220380401A1	Monosaccharide	Yes	Alpha-thiogalactosides	561.386	127.82	7	2	7
GFA_969		c1ncc(Br)cc1S[C@@H](O2)[C@H](OC(C)C)[C@H]([C@@H](O)[C@H]2CO)n(nn3)cc3-c4cc(F)c(F)c(F)c4	nd	nd	=	0.15	Zetterberg 2022 US20220380401A1	18	Patent	US20220380401A1	Monosaccharide	Yes	Alpha-thiogalactosides	575.413	127.82	7	2	7
GFA_970		c1ncc(Br)cc1S[C@@H](O2)[C@H](OCCF)[C@H]([C@@H](O)[C@H]2CO)n(nn3)cc3-c4cc(F)c(F)c(F)c4	nd	nd	=	0.02	Zetterberg 2022 US20220380401A1	19	Patent	US20220380401A1	Monosaccharide	Yes	Alpha-thiogalactosides	579.377	127.82	7	2	8
GFA_971		c1ncc(Br)cc1S[C@@H](O2)[C@H](OCCNC)[C@H]([C@@H](O)[C@H]2CO)n(nn3)cc3-c4cc(F)c(F)c(F)c4	nd	nd	=	0.071	Zetterberg 2022 US20220380401A1	20	Patent	US20220380401A1	Monosaccharide	Yes	Alpha-thiogalactosides	590.428	139.85	7	2	9
GFA_972		Clc1c(Cl)ccc(c1)S[C@@H](O2)[C@H](OCCO)[C@H]([C@@H](O)[C@H]2CO)n(nn3)cc3-c4cc(F)c(Cl)c(F)c4	nd	nd	=	0.058	Zetterberg 2022 US20220380401A1	21	Patent	US20220380401A1	Monosaccharide	Yes	Alpha-thiogalactosides	582.842	135.16	7	3	8
GFA_973		C1OCC12CN(C2)c(n3)c(cc(Cl)c3C#N)S[C@@H](O4)[C@H](OC)[C@H]([C@@H](O)[C@H]4CO)n(nn5)cc5-c6cc(F)c(Cl)c(F)c6	nd	nd	=	0.06	Zetterberg 2022 US20220380401A1	22	Patent	US20220380401A1	Monosaccharide	Yes	Alpha-thiogalactosides	641.485	164.08	9	2	7
GFA_974		C1OCC12CN(C2)c(n3)c(cc(Cl)c3C#N)S[C@@H](O4)[C@H](OC)[C@H]([C@@H](O)[C@H]4CO)n(nn5)cc5-c6cc(F)c(F)c(F)c6	nd	nd	=	0.037	Zetterberg 2022 US20220380401A1	23	Patent	US20220380401A1	Monosaccharide	Yes	Alpha-thiogalactosides	625.031	164.08	9	2	7
GFA_975		c1c(F)c(F)c(F)cc1-c2cn(nn2)[C@@H]([C@@H](O)[C@H]3CO)[C@@H](OC)[C@H](O3)Sc(cc(Cl)cn4)c4-c5cncnc5	nd	nd	=	0.028	Zetterberg 2022 US20220380401A1	24	Patent	US20220380401A1	Monosaccharide	Yes	Alpha-thiogalactosides	580.977	153.6	9	2	7
GFA_976		c1c(F)c(F)c(F)cc1-c2cn(nn2)[C@@H]([C@@H](O)[C@H]3CO)[C@@H](OC)[C@H](O3)Sc(cc(Cl)cn4)c4-c5ccccn5	nd	nd	=	0.024	Zetterberg 2022 US20220380401A1	25	Patent	US20220380401A1	Monosaccharide	Yes	Alpha-thiogalactosides	579.989	140.71	8	2	7
GFA_977		c1c(F)c(F)c(F)cc1-c2cn(nn2)[C@@H]([C@@H](O)[C@H]3CO)[C@@H](OC)[C@H](O3)Sc(cc(Cl)cn4)c4-c5cccnc5	nd	nd	=	0.055	Zetterberg 2022 US20220380401A1	26	Patent	US20220380401A1	Monosaccharide	Yes	Alpha-thiogalactosides	579.989	140.71	8	2	7
GFA_978		c1c(F)c(F)c(F)cc1-c2cn(nn2)[C@@H]([C@@H](O)[C@H]3CO)[C@@H](OC)[C@H](O3)Sc(cc(Cl)cn4)c4-c5ccncc5	nd	nd	=	0.056	Zetterberg 2022 US20220380401A1	27	Patent	US20220380401A1	Monosaccharide	Yes	Alpha-thiogalactosides	579.989	140.71	8	2	7
GFA_979		c1c(F)c(F)c(F)cc1-c2cn(nn2)[C@@H]([C@@H](O)[C@H]3CO)[C@@H](OC)[C@H](O3)Sc(cc(Cl)cn4)c4C5=CCNCC5	nd	nd	=	0.036	Zetterberg 2022 US20220380401A1	28	Patent	US20220380401A1	Monosaccharide	Yes	Alpha-thiogalactosides	584.021	139.85	7	2	7
GFA_980		c1c(F)c(F)c(F)cc1-c2cn(nn2)[C@@H]([C@@H](O)[C@H]3CO)[C@@H](OC)[C@H](O3)Sc(cc(Cl)cn4)c4C5=CCNC5	nd	nd	=	0.068	Zetterberg 2022 US20220380401A1	29	Patent	US20220380401A1	Monosaccharide	Yes	Alpha-thiogalactosides	569.994	139.85	7	2	7
GFA_981		c1c(F)c(F)c(F)cc1-c2cn(nn2)[C@@H]([C@@H](O)[C@H]3CO)[C@@H](OC)[C@H](O3)Sc(cc(Cl)cn4)c4-c5ncco5	nd	nd	=	0.056	Zetterberg 2022 US20220380401A1	30	Patent	US20220380401A1	Monosaccharide	Yes	Alpha-thiogalactosides	569.951	153.85	9	2	7
GFA_982		c1c(F)c(F)c(F)cc1-c2cn(nn2)[C@@H]([C@@H](O)[C@H]3CO)[C@@H](OC)[C@H](O3)Sc(cc(Cl)cn4)c4-c5nccs5	nd	nd	=	0.3	Zetterberg 2022 US20220380401A1	31	Patent	US20220380401A1	Monosaccharide	Yes	Alpha-thiogalactosides	586.015	168.95	8	2	7
GFA_983		c1c(F)c(F)c(F)cc1-c2cn(nn2)[C@@H]([C@@H](O)[C@H]3CO)[C@@H](OC)[C@H](O3)Sc(c(nc4)-c5nccs5)cc4-c6nccs6	nd	nd	=	0.21	Zetterberg 2022 US20220380401A1	32	Patent	US20220380401A1	Monosaccharide	No	Alpha-thiogalactosides	634.682	210.08	9	2	8
GFA_984		c1ncc(Cl)cc1S[C@@H](O2)[C@H](OC)[C@H]([C@@H](O)[C@H]2CO)n(nn3)cc3-c4cc(F)c(Cl)c(F)c4	nd	nd	=	0.031	Zetterberg 2022 US20220380401A1	33	Patent	US20220380401A1	Monosaccharide	Yes	Alpha-thiogalactosides	519.358	127.82	7	2	6
GFA_985		c1ncc(Br)cc1S[C@@H](O2)[C@H](OC)[C@H]([C@@H](O)[C@H]2CO)n(nn3)cc3-c4cc(F)c(Cl)c(F)c4	nd	nd	=	0.021	Zetterberg 2022 US20220380401A1	34	Patent	US20220380401A1	Monosaccharide	Yes	Alpha-thiogalactosides	563.814	127.82	7	2	6
GFA_986		Cc1c(F)cc(cc1)-c2cn(nn2)[C@@H]([C@@H](O)[C@H]3CO)[C@@H](OC)[C@H](O3)Sc4cc(Cl)cnc4	nd	nd	=	0.045	Zetterberg 2022 US20220380401A1	35	Patent	US20220380401A1	Monosaccharide	Yes	Alpha-thiogalactosides	480.949	127.82	7	2	6
GFA_987		Cc1c(F)cc(cc1)-c2cn(nn2)[C@@H]([C@@H](O)[C@H]3CO)[C@@H](OC)[C@H](O3)Sc4cc(Br)cnc4	nd	nd	=	0.026	Zetterberg 2022 US20220380401A1	36	Patent	US20220380401A1	Monosaccharide	Yes	Alpha-thiogalactosides	525.405	127.82	7	2	6
GFA_988		c1ncc(Cl)cc1S[C@@H](O2)[C@H](OC)[C@H]([C@@H](O)[C@H]2CO)n(nn3)cc3-c4cc(F)c(Cl)cc4	nd	nd	=	0.042	Zetterberg 2022 US20220380401A1	37	Patent	US20220380401A1	Monosaccharide	Yes	Alpha-thiogalactosides	501.367	127.82	7	2	6
GFA_989		c1ncc(Br)cc1S[C@@H](O2)[C@H](OC)[C@H]([C@@H](O)[C@H]2CO)n(nn3)cc3-c4cc(F)c(Cl)cc4	nd	nd	=	0.062	Zetterberg 2022 US20220380401A1	38	Patent	US20220380401A1	Monosaccharide	Yes	Alpha-thiogalactosides	545.823	127.82	7	2	6
GFA_990		FC(F)(F)c1c(C)cc(cn1)S[C@@H](O2)[C@H](OC)[C@H]([C@@H](O)[C@H]2CO)n(nn3)cc3-c4cc(F)c(Cl)c(F)c4	nd	nd	=	0.28	Zetterberg 2022 US20220380401A1	39	Patent	US20220380401A1	Monosaccharide	No	Alpha-thiogalactosides	566.938	127.82	7	2	7
GFA_991		C1CCN1C(=O)c2c(cc(Cl)cc2)S[C@@H](O3)[C@H](OC)[C@H]([C@@H](O)[C@H]3CO)n(nn4)cc4-c5cc(F)c(Cl)c(F)c5	nd	nd	=	0.015	Zetterberg 2022 US20220380401A1	40	Patent	US20220380401A1	Monosaccharide	Yes	Alpha-thiogalactosides	601.461	135.24	7	2	7
GFA_992		C1CCN1C(=O)c2c(cc(Cl)cn2)S[C@@H](O3)[C@H](OC)[C@H]([C@@H](O)[C@H]3CO)n(nn4)cc4-c(cc5)cc(F)c5C	nd	nd	=	0.007	Zetterberg 2022 US20220380401A1	41	Patent	US20220380401A1	Monosaccharide	Yes	Alpha-thiogalactosides	564.04	148.13	8	2	7
GFA_993		c1ncc(Cl)cc1S[C@@H](O2)[C@H](OC)[C@H]([C@@H](O)[C@H]2CO)n(nn3)cc3-c4cc(F)c(F)c(F)c4	nd	nd	=	0.029	Zetterberg 2022 US20220380401A1	42	Patent	US20220380401A1	Monosaccharide	Yes	Alpha-thiogalactosides	502.903	127.82	7	2	6
GFA_994		Cc1c(F)nc(cc1)-c2cn(nn2)[C@@H]([C@@H](O)[C@H]3CO)[C@@H](OC)[C@H](O3)Sc4cc(Cl)cnc4	nd	nd	=	0.039	Zetterberg 2022 US20220380401A1	43	Patent	US20220380401A1	Monosaccharide	Yes	Alpha-thiogalactosides	481.937	140.71	8	2	6
GFA_995		c1ncc(Cl)cc1S[C@@H](O2)[C@H](OC)[C@H]([C@@H](O)[C@H]2CO)n(nn3)cc3-c(n4)ccc(Cl)c4C	nd	nd	=	0.88	Zetterberg 2022 US20220380401A1	44	Patent	US20220380401A1	Monosaccharide	Yes	Alpha-thiogalactosides	498.391	140.71	8	2	6
GFA_996		N#Cc1c(Cl)cc(cn1)S[C@@H](O2)[C@H](OC)[C@H]([C@@H](O)[C@H]2CO)n(nn3)cc3-c4cc(F)c(F)c(F)c4	nd	nd	=	0.065	Zetterberg 2022 US20220380401A1	45	Patent	US20220380401A1	Monosaccharide	Yes	Alpha-thiogalactosides	527.913	151.61	8	2	7
GFA_997		n1cc(Cl)cc(c1C#N)S[C@@H](O2)[C@H](OC)[C@H]([C@@H](O)[C@H]2CO)n(nn3)cc3-c4cc(F)c(F)c(F)c4	nd	nd	=	0.035	Zetterberg 2022 US20220380401A1	46	Patent	US20220380401A1	Monosaccharide	Yes	Alpha-thiogalactosides	527.913	151.61	8	2	6
GFA_998		n1cc(Cl)cc(c1C#N)S[C@@H](O2)[C@H](OC)[C@H]([C@@H](O)[C@H]2CO)n(nn3)cc3-c4cc(F)c(Cl)c(F)c4	nd	nd	=	0.034	Zetterberg 2022 US20220380401A1	47	Patent	US20220380401A1	Monosaccharide	Yes	Alpha-thiogalactosides	544.368	151.61	8	2	6
GFA_999		n1cc(Cl)cc(c1C#N)S[C@@H](O2)[C@H](OC)[C@H]([C@@H](O)[C@H]2CO)n(nn3)cc3-c4cc(F)c(Cl)cc4	nd	nd	=	0.031	Zetterberg 2022 US20220380401A1	48	Patent	US20220380401A1	Monosaccharide	Yes	Alpha-thiogalactosides	526.377	151.61	8	2	6
GFA_1000		n1cc(C)cc(c1C#N)S[C@@H](O2)[C@H](OC)[C@H]([C@@H](O)[C@H]2CO)n(nn3)cc3-c4cc(F)c(Cl)c(F)c4	nd	nd	=	0.05	Zetterberg 2022 US20220380401A1	49	Patent	US20220380401A1	Monosaccharide	No	Alpha-thiogalactosides	523.95	151.61	8	2	6
GFA_1001		n1cc(Br)cc(c1C#N)S[C@@H](O2)[C@H](OC)[C@H]([C@@H](O)[C@H]2CO)n(nn3)cc3-c4cc(F)c(Cl)c(F)c4	nd	nd	=	0.023	Zetterberg 2022 US20220380401A1	50	Patent	US20220380401A1	Monosaccharide	Yes	Alpha-thiogalactosides	588.824	151.61	8	2	6
GFA_1002		n1cc(Br)cc(c1C#N)S[C@@H](O2)[C@H](OC)[C@H]([C@@H](O)[C@H]2CO)n(nn3)cc3-c4cc(F)c(Cl)cc4	nd	nd	=	0.037	Zetterberg 2022 US20220380401A1	51	Patent	US20220380401A1	Monosaccharide	Yes	Alpha-thiogalactosides	570.833	151.61	8	2	6
GFA_1003		C1CCN1C(=O)c2c(cc(Cl)cn2)S[C@@H](O3)[C@H](OC)[C@H]([C@@H](O)[C@H]3CO)n(nn4)cc4-c5cc(F)c(Cl)c(F)c5	nd	nd	=	0.016	Zetterberg 2022 US20220380401A1	52	Patent	US20220380401A1	Monosaccharide	Yes	Alpha-thiogalactosides	602.448	148.13	8	2	7
GFA_1004		C1CCN1C(=O)c2c(cc(Cl)cn2)S[C@@H](O3)[C@H](OC)[C@H]([C@@H](O)[C@H]3CO)n(nn4)cc4-c5cc(F)c(Cl)cc5	nd	nd	=	0.021	Zetterberg 2022 US20220380401A1	53	Patent	US20220380401A1	Monosaccharide	Yes	Alpha-thiogalactosides	584.458	148.13	8	2	7
GFA_1005		C#Cc1cc(cnc1)S[C@@H](O2)[C@H](OC)[C@H]([C@@H](O)[C@H]2CO)n(nn3)cc3-c4cc(F)c(Cl)c(F)c4	nd	nd	=	0.035	Zetterberg 2022 US20220380401A1	54	Patent	US20220380401A1	Monosaccharide	No	Alpha-thiogalactosides	508.935	127.82	7	3	7
GFA_1006		n1cc(Cl)cc(c1C#N)S[C@@H](O2)[C@H](OC)[C@H]([C@@H](O)[C@H]2CO)n(nn3)cc3-c4ccc(Cl)c(n4)F	nd	nd	=	0.35	Zetterberg 2022 US20220380401A1	55	Patent	US20220380401A1	Monosaccharide	Yes	Alpha-thiogalactosides	527.365	164.5	9	2	6
GFA_1007		C#Cc(cn1)cc(c1C#N)S[C@@H](O2)[C@H](OC)[C@H]([C@@H](O)[C@H]2CO)n(nn3)cc3-c4cc(F)c(Cl)c(F)c4	nd	nd	=	0.028	Zetterberg 2022 US20220380401A1	56	Patent	US20220380401A1	Monosaccharide	No	Alpha-thiogalactosides	533.945	151.61	8	3	7
GFA_1008		C#Cc1cc(c(C#N)nc1)S[C@@H](O2)[C@H](OC)[C@H]([C@@H](O)[C@H]2CO)n(nn3)cc3-c(cc4F)cc(F)c4C	nd	nd	=	0.035	Zetterberg 2022 US20220380401A1	57	Patent	US20220380401A1	Monosaccharide	No	Alpha-thiogalactosides	513.527	151.61	8	3	7
GFA_1009		N#Cc1c(C(F)(F)F)ncc(c1)S[C@@H](O2)[C@H](OC)[C@H]([C@@H](O)[C@H]2CO)n(nn3)cc3-c4cc(F)c(Cl)c(F)c4	nd	nd	=	0.19	Zetterberg 2022 US20220380401A1	58	Patent	US20220380401A1	Monosaccharide	No	Alpha-thiogalactosides	577.921	151.61	8	2	8
GFA_1010		N#Cc1cc(cnc1)S[C@@H](O2)[C@H](OC)[C@H]([C@@H](O)[C@H]2CO)n(nn3)cc3-c4cc(F)c(F)c(F)c4	nd	nd	=	0.076	Zetterberg 2022 US20220380401A1	59	Patent	US20220380401A1	Monosaccharide	No	Alpha-thiogalactosides	493.468	151.61	8	2	7
GFA_1011		N#Cc1cc(cnc1)S[C@@H](O2)[C@H](OC)[C@H]([C@@H](O)[C@H]2CO)n(nn3)cc3-c4cc(F)c(Cl)c(F)c4	nd	nd	=	0.08	Zetterberg 2022 US20220380401A1	60	Patent	US20220380401A1	Monosaccharide	No	Alpha-thiogalactosides	509.923	151.61	8	2	7
GFA_1012		C1CCN1C(=O)c2c(cc(Br)cn2)S[C@@H](O3)[C@H](OC)[C@H]([C@@H](O)[C@H]3CO)n(nn4)cc4-c5cc(F)c(Cl)cc5	nd	nd	=	0.007	Zetterberg 2022 US20220380401A1	61	Patent	US20220380401A1	Monosaccharide	Yes	Alpha-thiogalactosides	628.914	148.13	8	2	7
GFA_1013		C1CCN1C(=O)c2c(cc(Br)cn2)S[C@@H](O3)[C@H](OC)[C@H]([C@@H](O)[C@H]3CO)n(nn4)cc4-c5cc(F)c(F)c(F)c5	nd	nd	=	0.006	Zetterberg 2022 US20220380401A1	62	Patent	US20220380401A1	Monosaccharide	Yes	Alpha-thiogalactosides	630.45	148.13	8	2	7
GFA_1014		C1CCN1C(=O)c2c(cc(Br)cn2)S[C@@H](O3)[C@H](OCC)[C@H]([C@@H](O)[C@H]3CO)n(nn4)cc4-c5cc(F)c(Cl)cc5	nd	nd	=	0.008	Zetterberg 2022 US20220380401A1	63	Patent	US20220380401A1	Monosaccharide	Yes	Alpha-thiogalactosides	642.941	148.13	8	2	8
GFA_1015		C1CCN1C(=O)c2c(cc(Br)cc2)S[C@@H](O3)[C@H](OC)[C@H]([C@@H](O)[C@H]3CO)n(nn4)cc4-c5cc(F)c(F)c(F)c5	nd	nd	=	0.016	Zetterberg 2022 US20220380401A1	64	Patent	US20220380401A1	Monosaccharide	Yes	Alpha-thiogalactosides	629.462	135.24	7	2	7
GFA_1016		C1CCN1C(=O)c2c(cc(Br)cc2)S[C@@H](O3)[C@H](OCC)[C@H]([C@@H](O)[C@H]3CO)n(nn4)cc4-c5cc(F)c(F)c(F)c5	nd	nd	=	0.018	Zetterberg 2022 US20220380401A1	65	Patent	US20220380401A1	Monosaccharide	Yes	Alpha-thiogalactosides	643.489	135.24	7	2	8
GFA_1017		C1CCN1C(=O)c2c(cc(Cl)cn2)S[C@@H](O3)[C@H](OC)[C@H]([C@@H](O)[C@H]3CO)n(nn4)cc4-c5cc(F)c(F)c(F)c5	nd	nd	=	0.01	Zetterberg 2022 US20220380401A1	66	Patent	US20220380401A1	Monosaccharide	Yes	Alpha-thiogalactosides	585.994	148.13	8	2	7
GFA_1018		C1CCN1C(=O)c2c(cc(Cl)cn2)S[C@@H](O3)[C@H](OCC)[C@H]([C@@H](O)[C@H]3CO)n(nn4)cc4-c5cc(F)c(F)c(F)c5	nd	nd	=	0.021	Zetterberg 2022 US20220380401A1	67	Patent	US20220380401A1	Monosaccharide	Yes	Alpha-thiogalactosides	600.021	148.13	8	2	8
GFA_1019		C1CCN1C(=O)c2c(cc(Cl)cn2)S[C@@H](O3)[C@H](OCC)[C@H]([C@@H](O)[C@H]3CO)n(nn4)cc4-c5cc(F)c(Cl)cc5	nd	nd	=	0.017	Zetterberg 2022 US20220380401A1	68	Patent	US20220380401A1	Monosaccharide	Yes	Alpha-thiogalactosides	598.485	148.13	8	2	8
GFA_1020		C1CCN1C(=O)c2c(cc(Cl)cn2)S[C@@H](O3)[C@H](OCC)[C@H]([C@@H](O)[C@H]3CO)n(nn4)cc4-c5cc(F)c(Cl)c(F)c5	nd	nd	=	0.011	Zetterberg 2022 US20220380401A1	69	Patent	US20220380401A1	Monosaccharide	Yes	Alpha-thiogalactosides	616.475	148.13	8	2	8
GFA_1021		C1CCN1C(=O)c2c(cc(Cl)cc2)S[C@@H](O3)[C@H](OC)[C@H]([C@@H](O)[C@H]3CO)n(nn4)cc4-c5cc(F)c(F)c(F)c5	nd	nd	=	0.012	Zetterberg 2022 US20220380401A1	70	Patent	US20220380401A1	Monosaccharide	Yes	Alpha-thiogalactosides	585.006	135.24	7	2	7
GFA_1022		Clc1c(Cl)ccc(c1)S[C@@H](O2)[C@H](OC)[C@H]([C@@H](O)[C@H]2CO)n(nn3)cc3-c4cc(F)c(Cl)c(F)c4	nd	nd	=	0.25	Zetterberg 2022 US20220380401A1	71	Patent	US20220380401A1	Monosaccharide	Yes	Alpha-thiogalactosides	552.815	114.93	6	2	6

## Sheet: GFA_Gal3
GFA_ID	Name	SMILES	Gal-1 Kd operator	Gal-1 Kd value (μM)	Gal-3 Kd operator	Gal-3 Kd value (μM)	Source	Name in source	Source type	Citation	Mono/Disaccharide	Possible X-bond	Series	Molecular weight	Polar SA	HB acceptors	HB donors	Rotatable bonds	Total charge	ref
GFA_1	beta-GalOMe	OC[C@@H]1[C@H](O)[C@H](O)[C@@H](O)[C@@H](O1)OC	=	6300	=	4400	Hassan 2021 (1)	7b	Paper	10.1016/j.ejmech.2021.113664	Monosaccharide	No	Monosaccharide derivatives	194.186	99.38	6	4	2	0	ref
GFA_1	beta-GalOMe	OC[C@@H]1[C@H](O)[C@H](O)[C@@H](O)[C@@H](O1)OC	>	10000	=	4100	Mahanti 2020	beta-GalOMe	Paper	10.1021/acsmedchemlett.9b00396	Monosaccharide	No	Monosaccharide derivatives	194.186	99.38	6	4	2	0	ref
GFA_1	beta-GalOMe	OC[C@@H]1[C@H](O)[C@H](O)[C@@H](O)[C@@H](O1)OC	>	10000	=	4400	Oberg 2008 (2)	17	Paper	10.1016/j.bmcl.2008.05.066	Monosaccharide	No	Monosaccharide derivatives	194.186	99.38	6	4	2	0	ref
GFA_2	alpha-GalOMe	OC[C@@H]1[C@H](O)[C@H](O)[C@@H](O)[C@H](O1)OC	>	10000	=	2700	Rajput 2014	14	Paper	10.1016/j.bmcl.2014.05.063	Monosaccharide	No	Monosaccharide derivatives	194.186	99.38	6	4	2	0	ref
GFA_4	Lac	O[C@@H](O1)[C@H](O)[C@@H](O)[C@@H]([C@H]1CO)O[C@H](O2)[C@H](O)[C@@H](O)[C@@H](O)[C@H]2CO	=	91	=	231	Hassan 2021 (1)	lactose	Paper	10.1016/j.ejmech.2021.113664	Disaccharide	No	Lactose derivatives	342.303	189.53	11	8	4	0	ref
GFA_5	beta-LacOMe	CO[C@H](O1)[C@H](O)[C@@H](O)[C@@H]([C@H]1CO)O[C@H](O2)[C@H](O)[C@@H](O)[C@@H](O)[C@H]2CO	=	187	=	160	Cumpstey 2007	22	Paper	10.1002/cbic.200700040	Disaccharide	No	Lactose derivatives	356.33	178.53	11	7	5	0	ref
GFA_5	beta-LacOMe	CO[C@H](O1)[C@H](O)[C@@H](O)[C@@H]([C@H]1CO)O[C@H](O2)[C@H](O)[C@@H](O)[C@@H](O)[C@H]2CO	=	420	=	160	Delaine 2008	21	Paper	10.1021/jm801077j	Disaccharide	No	Lactose derivatives	356.33	178.53	11	7	5	0	ref
GFA_5	beta-LacOMe	CO[C@H](O1)[C@H](O)[C@@H](O)[C@@H]([C@H]1CO)O[C@H](O2)[C@H](O)[C@@H](O)[C@@H](O)[C@H]2CO	nd	nd	=	222	Salameh 2005	21	Paper	10.1016/j.bmcl.2005.05.084	Disaccharide	No	Lactose derivatives	356.33	178.53	11	7	5	0	ref
GFA_6	beta-LacNAcOMe	CC(=O)N[C@@H]([C@@H](O1)OC)[C@@H](O)[C@@H]([C@H]1CO)O[C@H](O2)[C@H](O)[C@@H](O)[C@@H](O)[C@H]2CO	=	65	=	59	Cumpstey 2007	23	Paper	10.1002/cbic.200700040	Disaccharide	No	LacNAc derivatives	397.383	187.4	11	7	6	0	ref
GFA_6	beta-LacNAcOMe	CC(=O)N[C@@H]([C@@H](O1)OC)[C@@H](O)[C@@H]([C@H]1CO)O[C@H](O2)[C@H](O)[C@@H](O)[C@@H](O)[C@H]2CO	=	150	=	59	Delaine 2008	20	Paper	10.1021/jm801077j	Disaccharide	No	LacNAc derivatives	397.383	187.4	11	7	6	0	ref
GFA_6	beta-LacNAcOMe	CC(=O)N[C@@H]([C@@H](O1)OC)[C@@H](O)[C@@H]([C@H]1CO)O[C@H](O2)[C@H](O)[C@@H](O)[C@@H](O)[C@H]2CO	=	70	=	67	Salameh 2006	17	Paper	10.1016/j.bmc.2005.09.050	Disaccharide	No	LacNAc derivatives	397.383	187.4	11	7	6	0	ref
GFA_7	TDG	OC[C@@H]1[C@H](O)[C@H](O)[C@@H](O)[C@@H](O1)S[C@H](O2)[C@H](O)[C@@H](O)[C@@H](O)[C@H]2CO	nd	nd	=	50	Bum-Erdene 2013	TDG	Paper	10.1002/cbic.201300245	Disaccharide	No	Thiodisaccharide derivatives	358.367	205.6	11	8	4	0	ref
GFA_7	TDG	OC[C@@H]1[C@H](O)[C@H](O)[C@@H](O)[C@@H](O1)S[C@H](O2)[C@H](O)[C@@H](O)[C@@H](O)[C@H]2CO	=	24	=	49	Cumpstey 2008	28	Paper	10.1002/chem.200701932	Disaccharide	No	Thiodisaccharide derivatives	358.367	205.6	11	8	4	0	ref
GFA_7	TDG	OC[C@@H]1[C@H](O)[C@H](O)[C@@H](O)[C@@H](O1)S[C@H](O2)[C@H](O)[C@@H](O)[C@@H](O)[C@H]2CO	=	78	=	49	Delaine 2008	1	Paper	10.1021/jm801077j	Disaccharide	No	Thiodisaccharide derivatives	358.367	205.6	11	8	4	0	ref
GFA_7	TDG	OC[C@@H]1[C@H](O)[C@H](O)[C@@H](O)[C@@H](O1)S[C@H](O2)[C@H](O)[C@@H](O)[C@@H](O)[C@H]2CO	=	24	=	43	Hattum 2013	TDG	Paper	10.1021/jm301677r	Disaccharide	No	Thiodisaccharide derivatives	358.367	205.6	11	8	4	0	ref
GFA_8	TD-139	c1ccc(F)cc1-c2cn(nn2)[C@@H]([C@@H](O)[C@H]3CO)[C@@H](O)[C@@H](O3)S[C@H](O4)[C@H](O)[C@H]([C@@H](O)[C@H]4CO)n(nn5)cc5-c6cc(F)ccc6	=	0.012	=	0.014	Delaine 2016	4	Paper	10.1002/cbic.201600285	Disaccharide	No	Thiodisaccharide derivatives	648.648	226.56	13	6	8	0	ref
GFA_8	TD-139	c1ccc(F)cc1-c2cn(nn2)[C@@H]([C@@H](O)[C@H]3CO)[C@@H](O)[C@@H](O3)S[C@H](O4)[C@H](O)[C@H]([C@@H](O)[C@H]4CO)n(nn5)cc5-c6cc(F)ccc6	=	0.06	=	0.001	Leffler 2018 US10800804B2	SX	Patent	US10800804B2	Disaccharide	No	Thiodisaccharide derivatives	648.648	226.56	13	6	8	0	ref
GFA_8	TD-139	c1ccc(F)cc1-c2cn(nn2)[C@@H]([C@@H](O)[C@H]3CO)[C@@H](O)[C@@H](O3)S[C@H](O4)[C@H](O)[C@H]([C@@H](O)[C@H]4CO)n(nn5)cc5-c6cc(F)ccc6	=	0.012	=	0.0023	Peterson 2018	1	Paper	10.1021/acs.jmedchem.7b01626	Disaccharide	No	Thiodisaccharide derivatives	648.648	226.56	13	6	8	0	ref
GFA_8	TD-139	c1ccc(F)cc1-c2cn(nn2)[C@@H]([C@@H](O)[C@H]3CO)[C@@H](O)[C@@H](O3)S[C@H](O4)[C@H](O)[C@H]([C@@H](O)[C@H]4CO)n(nn5)cc5-c6cc(F)ccc6	=	0.04	=	0.002	Zetterberg 2016 WO2016113335A1	Ref1	Patent	WO2016113335A1	Disaccharide	No	Thiodisaccharide derivatives	648.648	226.56	13	6	8	0	ref
GFA_9		c1c(F)c(F)c(F)cc1-c2cn(nn2)[C@@H]([C@@H](O)[C@H]3CO)[C@@H](O)[C@H](O3)Sc(c4)ccc(C)c4C	nd	nd	=	0.15	Brimert 2022 US20220289783A1	1	Patent	US20220289783A1	Monosaccharide	No	Alpha-thiogalactosides	481.498	125.93	6	3	5	0
GFA_10		c1ccc(Br)cc1S[C@@H](O2)[C@H](O)[C@H]([C@@H](O)[C@H]2CO)n(nn3)cc3-c4cc(F)c(F)c(F)c4	nd	nd	=	0.037	Brimert 2022 US20220289783A1	2	Patent	US20220289783A1	Monosaccharide	Yes	Alpha-thiogalactosides	532.344	125.93	6	3	5	0
GFA_11		CCOc1cc(ccc1)S[C@@H](O2)[C@H](O)[C@H]([C@@H](O)[C@H]2CO)n(nn3)cc3-c4cc(F)c(F)c(F)c4	nd	nd	=	0.42	Brimert 2022 US20220289783A1	3	Patent	US20220289783A1	Monosaccharide	No	Alpha-thiogalactosides	497.497	135.16	7	3	7	0
GFA_12		c1cnccc1S[C@@H](O2)[C@H](O)[C@H]([C@@H](O)[C@H]2CO)n(nn3)cc3-c4cc(F)c(F)c(F)c4	nd	nd	=	0.19	Brimert 2022 US20220289783A1	4	Patent	US20220289783A1	Monosaccharide	No	Alpha-thiogalactosides	454.431	138.82	7	3	5	0
GFA_13		c1cc(Cl)cc(Cl)c1S[C@@H](O2)[C@H](O)[C@H]([C@@H](O)[C@H]2CO)n(nn3)cc3-c4cc(F)c(F)c(F)c4	nd	nd	=	0.65	Brimert 2022 US20220289783A1	5	Patent	US20220289783A1	Monosaccharide	No	Alpha-thiogalactosides	522.333	125.93	6	3	5	0
GFA_14		CC(=O)Nc1ccc(cc1)S[C@@H](O2)[C@H](O)[C@H]([C@@H](O)[C@H]2CO)n(nn3)cc3-c4cc(F)c(F)c(F)c4	nd	nd	=	0.313	Brimert 2022 US20220289783A1	6	Patent	US20220289783A1	Monosaccharide	No	Alpha-thiogalactosides	510.496	155.03	7	4	6	0
GFA_15		c1c(F)c(F)c(F)cc1-c2cn(nn2)[C@@H]([C@@H](O)[C@H]3CO)[C@@H](O)[C@H](O3)Sc(cc4)ccc4OC	nd	nd	=	0.41	Brimert 2022 US20220289783A1	7	Patent	US20220289783A1	Monosaccharide	No	Alpha-thiogalactosides	483.47	135.16	7	3	6	0
GFA_16		Clc1cccc(c1Cl)S[C@@H](O2)[C@H](O)[C@H]([C@@H](O)[C@H]2CO)n(nn3)cc3-c4cc(F)c(F)c(F)c4	nd	nd	=	0.53	Brimert 2022 US20220289783A1	8	Patent	US20220289783A1	Monosaccharide	Yes	Alpha-thiogalactosides	522.333	125.93	6	3	5	0
GFA_17	GB-1107	Clc1c(Cl)ccc(c1)S[C@@H](O2)[C@H](O)[C@H]([C@@H](O)[C@H]2CO)n(nn3)cc3-c4cc(F)c(F)c(F)c4	nd	nd	=	0.017	Brimert 2022 US20220289783A1	9	Patent	US20220289783A1	Monosaccharide	Yes	Alpha-thiogalactosides	522.333	125.93	6	3	5	0
GFA_18		c1ccccc1CS[C@@H](O2)[C@H](O)[C@H]([C@@H](O)[C@H]2CO)n(nn3)cc3-c4cc(F)c(F)c(F)c4	nd	nd	=	1.13	Brimert 2022 US20220289783A1	10	Patent	US20220289783A1	Monosaccharide	No	Alpha-thiogalactosides	467.47	125.93	7	3	6	0
GFA_19		COc1cc(ccc1)S[C@@H](O2)[C@H](O)[C@H]([C@@H](O)[C@H]2CO)n(nn3)cc3-c4cc(F)c(F)c(F)c4	nd	nd	=	0.27	Brimert 2022 US20220289783A1	11	Patent	US20220289783A1	Monosaccharide	No	Alpha-thiogalactosides	483.47	135.16	7	3	6	0
GFA_20		c1c(F)c(F)c(F)cc1-c2cn(nn2)[C@@H]([C@@H](O)[C@H]3CO)[C@@H](O)[C@H](O3)Sc(c4)ccc(c45)cccc5	nd	nd	=	0.18	Brimert 2022 US20220289783A1	12	Patent	US20220289783A1	Monosaccharide	No	Alpha-thiogalactosides	503.504	125.93	6	3	5	0
GFA_21		Cc1cc(ccc1)S[C@@H](O2)[C@H](O)[C@H]([C@@H](O)[C@H]2CO)n(nn3)cc3-c4cc(F)c(F)c(F)c4	nd	nd	=	0.24	Brimert 2022 US20220289783A1	13	Patent	US20220289783A1	Monosaccharide	No	Alpha-thiogalactosides	467.47	125.93	6	3	5	0
GFA_22		FC(F)(F)c1cc(ccc1)S[C@@H](O2)[C@H](O)[C@H]([C@@H](O)[C@H]2CO)n(nn3)cc3-c4cc(F)c(F)c(F)c4	nd	nd	=	0.13	Brimert 2022 US20220289783A1	14	Patent	US20220289783A1	Monosaccharide	No	Alpha-thiogalactosides	521.442	125.93	6	3	6	0
GFA_23		c1cc(Br)ccc1S[C@@H](O2)[C@H](O)[C@H]([C@@H](O)[C@H]2CO)n(nn3)cc3-c4cc(F)c(F)c(F)c4	nd	nd	=	0.52	Brimert 2022 US20220289783A1	15	Patent	US20220289783A1	Monosaccharide	No	Alpha-thiogalactosides	532.344	125.93	6	3	5	0
GFA_24		c1c(Cl)cc(Cl)cc1S[C@@H](O2)[C@H](O)[C@H]([C@@H](O)[C@H]2CO)n(nn3)cc3-c4cc(F)c(F)c(F)c4	nd	nd	=	0.08	Brimert 2022 US20220289783A1	16	Patent	US20220289783A1	Monosaccharide	Yes	Alpha-thiogalactosides	522.333	125.93	6	3	5	0
GFA_25		c1ccc(C)c(c1C)S[C@@H](O2)[C@H](O)[C@H]([C@@H](O)[C@H]2CO)n(nn3)cc3-c4cc(F)c(F)c(F)c4	nd	nd	=	1.58	Brimert 2022 US20220289783A1	17	Patent	US20220289783A1	Monosaccharide	No	Alpha-thiogalactosides	481.498	125.93	6	3	5	0
GFA_26		c1c(F)c(F)c(F)cc1-c2cn(nn2)[C@@H]([C@@H](O)[C@H]3CO)[C@@H](O)[C@H](O3)Sc4cccc(c45)cccc5	nd	nd	=	0.96	Brimert 2022 US20220289783A1	18	Patent	US20220289783A1	Monosaccharide	No	Alpha-thiogalactosides	503.504	125.93	6	3	5	0
GFA_27		c1ccc(Cl)cc1S[C@@H](O2)[C@H](O)[C@H]([C@@H](O)[C@H]2CO)n(nn3)cc3-c4cc(F)c(F)c(F)c4	nd	nd	=	0.049	Brimert 2022 US20220289783A1	19	Patent	US20220289783A1	Monosaccharide	Yes	Alpha-thiogalactosides	487.888	125.93	6	3	5	0
GFA_28		FC(F)(F)Oc1cc(ccc1)S[C@@H](O2)[C@H](O)[C@H]([C@@H](O)[C@H]2CO)n(nn3)cc3-c4cc(F)c(F)c(F)c4	nd	nd	=	0.5	Brimert 2022 US20220289783A1	20	Patent	US20220289783A1	Monosaccharide	No	Alpha-thiogalactosides	537.441	135.16	7	3	7	0
GFA_29		n1ccccc1S[C@@H](O2)[C@H](O)[C@H]([C@@H](O)[C@H]2CO)n(nn3)cc3-c4cc(F)c(F)c(F)c4	nd	nd	=	0.51	Brimert 2022 US20220289783A1	21	Patent	US20220289783A1	Monosaccharide	No	Alpha-thiogalactosides	454.431	138.82	7	3	5	0
GFA_30		Clc1c(Cl)ccc(c1)O[C@@H](O2)[C@H](O)[C@H]([C@@H](O)[C@H]2CO)n(nn3)cc3-c4cc(F)c(F)c(F)c4	nd	nd	=	0.49	Brimert 2022 US20220289783A1	22	Patent	US20220289783A1	Monosaccharide	Yes	Alpha-thiogalactosides	506.269	109.86	7	3	5	0
GFA_31		c1cc(Cl)ccc1S[C@@H](O2)[C@H](O)[C@H]([C@@H](O)[C@H]2CO)n(nn3)cc3-c4cc(F)c(F)c(F)c4	nd	nd	=	0.2	Brimert 2022 US20220289783A1	23	Patent	US20220289783A1	Monosaccharide	Yes	Alpha-thiogalactosides	487.888	125.93	6	3	5	0
GFA_32		Clc1c(Cl)ccc(c1)[S@@](=O)[C@@H](O2)[C@H](O)[C@H]([C@@H](O)[C@H]2CO)n(nn3)cc3-c4cc(F)c(F)c(F)c4	nd	nd	=	0.01	Brimert 2022 US20220289783A1	24	Patent	US20220289783A1	Monosaccharide	Yes	Alpha-thiogalactosides	538.333	136.91	6	3	5	0
GFA_33		Clc1c(Cl)ccc(c1)S(=O)(=O)[C@@H](O2)[C@H](O)[C@H]([C@@H](O)[C@H]2CO)n(nn3)cc3-c4cc(F)c(F)c(F)c4	nd	nd	=	0.062	Brimert 2022 US20220289783A1	25	Patent	US20220289783A1	Monosaccharide	Yes	Alpha-thiogalactosides	554.332	143.15	8	3	5	0
GFA_34		c1cc(Cl)ccc1[S@@](=O)[C@@H](O2)[C@H](O)[C@H]([C@@H](O)[C@H]2CO)n(nn3)cc3-c4cc(F)c(F)c(F)c4	nd	nd	=	0.77	Brimert 2022 US20220289783A1	26	Patent	US20220289783A1	Monosaccharide	No	Alpha-thiogalactosides	503.888	136.91	6	3	5	0
GFA_35		c1ccccc1S[C@@H](O2)[C@H](O)[C@H]([C@@H](O)[C@H]2CO)n(nn3)cc3-c4cc(F)c(F)c(F)c4	nd	nd	=	0.4	Brimert 2022 US20220289783A1	27	Patent	US20220289783A1	Monosaccharide	No	Alpha-thiogalactosides	453.443	125.93	6	3	5	0
GFA_36		Fc1c(Cl)cc(cc1)S[C@@H](O2)[C@H](O)[C@H]([C@@H](O)[C@H]2CO)n(nn3)cc3-c4cc(F)c(F)c(F)c4	nd	nd	=	0.048	Brimert 2022 US20220289783A1	28	Patent	US20220289783A1	Monosaccharide	Yes	Alpha-thiogalactosides	505.879	125.93	6	3	5	0
GFA_37		Cc1ccc(cc1)S[C@@H](O2)[C@H](O)[C@H]([C@@H](O)[C@H]2CO)n(nn3)cc3-c4cc(F)c(F)c(F)c4	nd	nd	=	0.46	Brimert 2022 US20220289783A1	29	Patent	US20220289783A1	Monosaccharide	No	Alpha-thiogalactosides	467.47	125.93	6	3	5	0
GFA_38		Fc1ccc(cc1)S[C@@H](O2)[C@H](O)[C@H]([C@@H](O)[C@H]2CO)n(nn3)cc3-c4cc(F)c(F)c(F)c4	nd	nd	=	0.27	Brimert 2022 US20220289783A1	30	Patent	US20220289783A1	Monosaccharide	No	Alpha-thiogalactosides	471.434	125.93	6	3	5	0
GFA_39		FC(F)(F)Oc1ccc(cc1)S[C@@H](O2)[C@H](O)[C@H]([C@@H](O)[C@H]2CO)n(nn3)cc3-c4cc(F)c(F)c(F)c4	nd	nd	=	0.28	Brimert 2022 US20220289783A1	31	Patent	US20220289783A1	Monosaccharide	No	Alpha-thiogalactosides	537.441	135.16	7	3	7	0
GFA_40		c1ccccc1O[C@@H](O2)[C@H](O)[C@H]([C@@H](O)[C@H]2CO)n(nn3)cc3-c4cc(F)c(F)c(F)c4	nd	nd	=	1	Brimert 2022 US20220289783A1	32	Patent	US20220289783A1	Monosaccharide	No	Alpha-thiogalactosides	437.379	109.86	7	3	5	0
GFA_41		c1ccc(Cl)cc1O[C@@H](O2)[C@H](O)[C@H]([C@@H](O)[C@H]2CO)n(nn3)cc3-c4cc(F)c(F)c(F)c4	nd	nd	=	0.25	Brimert 2022 US20220289783A1	33	Patent	US20220289783A1	Monosaccharide	Yes	Alpha-thiogalactosides	471.824	109.86	7	3	5	0
GFA_42		c1cc(Cl)ccc1O[C@@H](O2)[C@H](O)[C@H]([C@@H](O)[C@H]2CO)n(nn3)cc3-c4cc(F)c(F)c(F)c4	nd	nd	=	0.57	Brimert 2022 US20220289783A1	34	Patent	US20220289783A1	Monosaccharide	No	Alpha-thiogalactosides	471.824	109.86	7	3	5	0
GFA_43		C1CCCCC1S[C@@H](O2)[C@H](O)[C@H]([C@@H](O)[C@H]2CO)n(nn3)cc3-c4cc(F)c(F)c(F)c4	nd	nd	=	0.44	Brimert 2022 US20220289783A1	35	Patent	US20220289783A1	Monosaccharide	No	Alpha-thiogalactosides	459.491	125.93	7	3	5	0
GFA_44		c1c(Cl)c(Cl)cc(Cl)c1S[C@@H](O2)[C@H](O)[C@H]([C@@H](O)[C@H]2CO)n(nn3)cc3-c4cc(F)c(F)c(F)c4	nd	nd	=	0.06	Brimert 2022 US20220289783A1	36	Patent	US20220289783A1	Monosaccharide	Yes	Alpha-thiogalactosides	556.778	125.93	6	3	5	0
GFA_45		c1c(Cl)ccc(Cl)c1S[C@@H](O2)[C@H](O)[C@H]([C@@H](O)[C@H]2CO)n(nn3)cc3-c4cc(F)c(F)c(F)c4	nd	nd	=	0.084	Brimert 2022 US20220289783A1	37	Patent	US20220289783A1	Monosaccharide	Yes	Alpha-thiogalactosides	522.333	125.93	6	3	5	0
GFA_46		c1ccc(cc1O)S[C@@H](O2)[C@H](O)[C@H]([C@@H](O)[C@H]2CO)n(nn3)cc3-c4cc(F)c(F)c(F)c4	nd	nd	=	0.49	Brimert 2022 US20220289783A1	38	Patent	US20220289783A1	Monosaccharide	No	Alpha-thiogalactosides	469.443	146.16	7	4	5	0
GFA_47		c1ccc(Br)cc1[S@@](=O)[C@@H](O2)[C@H](O)[C@H]([C@@H](O)[C@H]2CO)n(nn3)cc3-c4cc(F)c(F)c(F)c4	nd	nd	=	0.023	Brimert 2022 US20220289783A1	39	Patent	US20220289783A1	Monosaccharide	Yes	Alpha-thiogalactosides	548.344	136.91	6	3	5	0
GFA_48		c1ccccc1CCS[C@@H](O2)[C@H](O)[C@H]([C@@H](O)[C@H]2CO)n(nn3)cc3-c4cc(F)c(F)c(F)c4	nd	nd	=	0.48	Brimert 2022 US20220289783A1	40	Patent	US20220289783A1	Monosaccharide	No	Alpha-thiogalactosides	481.498	125.93	7	3	7	0
GFA_49		c1cc(Cl)ccc1-c(nc(n2)N)cc2CO[C@@H]([C@@H](O)[C@H]3CO)[C@@H](O)[C@H](O3)Sc(c4)ccc(Cl)c4Cl	nd	nd	=	1.3	Brimert 2022 US20220289783A1	41	Patent	US20220289783A1	Monosaccharide	Yes	Alpha-thiogalactosides	558.872	156.25	7	4	7	0
GFA_50		Clc1c(Cl)ccc(c1)[S@@](=O)[C@@H](O2)[C@H](O)[C@H]([C@@H](O)[C@H]2CO)n(nn3)cc3-c4c(F)c(F)c(F)c(F)c4F	nd	nd	=	0.002	Brimert 2022 US20220289783A1	42	Patent	US20220289783A1	Monosaccharide	Yes	Alpha-thiogalactosides	574.314	136.91	6	3	5	0
GFA_51		c1ncc(Cl)cc1S[C@@H](O2)[C@H](O)[C@H]([C@@H](O)[C@H]2CO)n(nn3)cc3-c4cc(F)c(F)c(F)c4	nd	nd	=	0.035	Brimert 2022 US20220289783A1	43	Patent	US20220289783A1	Monosaccharide	Yes	Alpha-thiogalactosides	488.876	138.82	7	3	5	0
GFA_52	GB-1211	c1ncc(Br)cc1S[C@@H](O2)[C@H](O)[C@H]([C@@H](O)[C@H]2CO)n(nn3)cc3-c4cc(F)c(F)c(F)c4	nd	nd	=	0.023	Brimert 2022 US20220289783A1	44	Patent	US20220289783A1	Monosaccharide	Yes	Alpha-thiogalactosides	533.332	138.82	7	3	5	0
GFA_53		N#Cc1cc(cc(Cl)c1)S[C@@H](O2)[C@H](O)[C@H]([C@@H](O)[C@H]2CO)n(nn3)cc3-c4cc(F)c(F)c(F)c4	nd	nd	=	0.041	Brimert 2022 US20220289783A1	45	Patent	US20220289783A1	Monosaccharide	Yes	Alpha-thiogalactosides	512.898	149.72	7	3	6	0
GFA_54		N#Cc1c(Cl)cc(cc1)S[C@@H](O2)[C@H](O)[C@H]([C@@H](O)[C@H]2CO)n(nn3)cc3-c4cc(F)c(F)c(F)c4	nd	nd	=	0.031	Brimert 2022 US20220289783A1	46	Patent	US20220289783A1	Monosaccharide	Yes	Alpha-thiogalactosides	512.898	149.72	7	3	6	0
GFA_55		N#Cc1c(Cl)cc(c(F)c1)S[C@@H](O2)[C@H](O)[C@H]([C@@H](O)[C@H]2CO)n(nn3)cc3-c4cc(F)c(F)c(F)c4	nd	nd	=	0.029	Brimert 2022 US20220289783A1	47	Patent	US20220289783A1	Monosaccharide	Yes	Alpha-thiogalactosides	530.889	149.72	7	3	6	0
GFA_56		N#Cc1c(Br)cc(cc1)S[C@@H](O2)[C@H](O)[C@H]([C@@H](O)[C@H]2CO)n(nn3)cc3-c4cc(F)c(F)c(F)c4	nd	nd	=	0.043	Brimert 2022 US20220289783A1	48	Patent	US20220289783A1	Monosaccharide	Yes	Alpha-thiogalactosides	557.354	149.72	7	3	6	0
GFA_57		FC(F)(F)c1c(Br)cc(cn1)S[C@@H](O2)[C@H](O)[C@H]([C@@H](O)[C@H]2CO)n(nn3)cc3-c4cc(F)c(F)c(F)c4	nd	nd	=	0.023	Brimert 2022 US20220289783A1	49	Patent	US20220289783A1	Monosaccharide	Yes	Alpha-thiogalactosides	601.33	138.82	7	3	6	0
GFA_58		N#Cc1c(Cl)cc(cn1)S[C@@H](O2)[C@H](O)[C@H]([C@@H](O)[C@H]2CO)n(nn3)cc3-c4cc(F)c(F)c(F)c4	nd	nd	=	0.039	Brimert 2022 US20220289783A1	50	Patent	US20220289783A1	Monosaccharide	Yes	Alpha-thiogalactosides	513.886	162.61	8	3	6	0
GFA_59		N#Cc1c(Cl)cc(nn1)S[C@@H](O2)[C@H](O)[C@H]([C@@H](O)[C@H]2CO)n(nn3)cc3-c4cc(F)c(F)c(F)c4	nd	nd	=	0.054	Brimert 2022 US20220289783A1	51	Patent	US20220289783A1	Monosaccharide	Yes	Alpha-thiogalactosides	514.873	175.5	9	3	6	0
GFA_60		Clc1c(Cl)ccc(c1)S[C@@H](O2)[C@H](O)[C@H]([C@@H](O)[C@H]2CO)n(nn3)cc3-c4c(F)c(F)c(F)c(F)c4F	nd	nd	=	0.037	Brimert 2022 US20220289783A1	52	Patent	US20220289783A1	Monosaccharide	Yes	Alpha-thiogalactosides	558.314	125.93	6	3	5	0
GFA_61		Clc1c(Cl)ccc(c1)S(=O)(=O)[C@@H](O2)[C@H](O)[C@H]([C@@H](O)[C@H]2CO)n(nn3)cc3-c4c(F)c(F)c(F)c(F)c4F	nd	nd	=	0.013	Brimert 2022 US20220289783A1	53	Patent	US20220289783A1	Monosaccharide	Yes	Alpha-thiogalactosides	590.313	143.15	8	3	5	0
GFA_62		N#Cc1c(OC)cc(nn1)S[C@@H](O2)[C@H](O)[C@H]([C@@H](O)[C@H]2CO)n(nn3)cc3-c4cc(F)c(F)c(F)c4	nd	nd	=	0.25	Brimert 2022 US20220289783A1	54	Patent	US20220289783A1	Monosaccharide	No	Alpha-thiogalactosides	510.455	184.73	10	3	7	0
GFA_63		N#Cc1c(O)cc(nn1)S[C@@H](O2)[C@H](O)[C@H]([C@@H](O)[C@H]2CO)n(nn3)cc3-c4cc(F)c(F)c(F)c4	nd	nd	=	0.94	Brimert 2022 US20220289783A1	55	Patent	US20220289783A1	Monosaccharide	No	Alpha-thiogalactosides	496.428	195.73	10	4	6	0
GFA_64		c1c(F)c(F)c(F)cc1-c2cn(nn2)[C@@H]([C@@H](O)[C@H]3CO)[C@@H](O)[C@H](O3)Sc4ccc(F)c(Cl)c4F	nd	nd	=	0.15	Brimert 2022 US20220289783A1	56	Patent	US20220289783A1	Monosaccharide	Yes	Alpha-thiogalactosides	523.869	125.93	6	3	5	0
GFA_65		Clc1c(Cl)ccc(c1)S[C@@H](O2)[C@H](O)[C@H]([C@@H](O)[C@H]2CO)n(nn3)cc3-c4ccccc4	nd	nd	=	1.45	Brimert 2022 US20220289783A1	57	Patent	US20220289783A1	Monosaccharide	Yes	Alpha-thiogalactosides	468.362	125.93	6	3	5	0
GFA_66		Fc1c(Cl)cc(cc1Cl)S[C@@H](O2)[C@H](O)[C@H]([C@@H](O)[C@H]2CO)n(nn3)cc3-c4cc(F)c(F)c(F)c4	nd	nd	=	0.018	Brimert 2022 US20220289783A1	58	Patent	US20220289783A1	Monosaccharide	Yes	Alpha-thiogalactosides	540.324	125.93	6	3	5	0
GFA_67		c1c(Cl)c(Cl)cc(c1F)S[C@@H](O2)[C@H](O)[C@H]([C@@H](O)[C@H]2CO)n(nn3)cc3-c4cc(F)c(F)c(F)c4	nd	nd	=	0.027	Brimert 2022 US20220289783A1	59	Patent	US20220289783A1	Monosaccharide	Yes	Alpha-thiogalactosides	540.324	125.93	6	3	5	0
GFA_68		Fc1c(Br)cc(cc1)S[C@@H](O2)[C@H](O)[C@H]([C@@H](O)[C@H]2CO)n(nn3)cc3-c4cc(F)c(F)c(F)c4	nd	nd	=	0.024	Brimert 2022 US20220289783A1	60	Patent	US20220289783A1	Monosaccharide	Yes	Alpha-thiogalactosides	550.335	125.93	6	3	5	0
GFA_69		FC(F)(F)c1c(Cl)cc(cc1)S[C@@H](O2)[C@H](O)[C@H]([C@@H](O)[C@H]2CO)n(nn3)cc3-c4cc(F)c(F)c(F)c4	nd	nd	=	0.031	Brimert 2022 US20220289783A1	61	Patent	US20220289783A1	Monosaccharide	Yes	Alpha-thiogalactosides	555.887	125.93	6	3	6	0
GFA_70		Clc1c(Cl)cc(cc1Cl)S[C@@H](O2)[C@H](O)[C@H]([C@@H](O)[C@H]2CO)n(nn3)cc3-c4cc(F)c(F)c(F)c4	nd	nd	=	0.034	Brimert 2022 US20220289783A1	62	Patent	US20220289783A1	Monosaccharide	Yes	Alpha-thiogalactosides	556.778	125.93	6	3	5	0
GFA_71		c1cc(Cl)cc(c1F)S[C@@H](O2)[C@H](O)[C@H]([C@@H](O)[C@H]2CO)n(nn3)cc3-c4cc(F)c(F)c(F)c4	nd	nd	=	0.046	Brimert 2022 US20220289783A1	63	Patent	US20220289783A1	Monosaccharide	Yes	Alpha-thiogalactosides	505.879	125.93	6	3	5	0
GFA_72		c1cc(Br)cc(c1F)S[C@@H](O2)[C@H](O)[C@H]([C@@H](O)[C@H]2CO)n(nn3)cc3-c4cc(F)c(F)c(F)c4	nd	nd	=	0.047	Brimert 2022 US20220289783A1	64	Patent	US20220289783A1	Monosaccharide	Yes	Alpha-thiogalactosides	550.335	125.93	6	3	5	0
GFA_73		c1cc(Cl)cc(c1OC)S[C@@H](O2)[C@H](O)[C@H]([C@@H](O)[C@H]2CO)n(nn3)cc3-c4cc(F)c(F)c(F)c4	nd	nd	=	0.084	Brimert 2022 US20220289783A1	65	Patent	US20220289783A1	Monosaccharide	Yes	Alpha-thiogalactosides	517.915	135.16	7	3	6	0
GFA_74		c1ccc(I)cc1S[C@@H](O2)[C@H](O)[C@H]([C@@H](O)[C@H]2CO)n(nn3)cc3-c4cc(F)c(F)c(F)c4	nd	nd	=	0.09	Brimert 2022 US20220289783A1	66	Patent	US20220289783A1	Monosaccharide	Yes	Alpha-thiogalactosides	579.34	125.93	6	3	5	0
GFA_75		NC(=O)c1ccc(cn1)S[C@@H](O2)[C@H](O)[C@H]([C@@H](O)[C@H]2CO)n(nn3)cc3-c4cc(F)c(F)c(F)c4	nd	nd	=	0.18	Brimert 2022 US20220289783A1	67	Patent	US20220289783A1	Monosaccharide	No	Alpha-thiogalactosides	497.456	181.91	8	4	6	0
GFA_76		N#Cc1cc(ccc1)S[C@@H](O2)[C@H](O)[C@H]([C@@H](O)[C@H]2CO)n(nn3)cc3-c4cc(F)c(F)c(F)c4	nd	nd	=	0.192	Brimert 2022 US20220289783A1	68	Patent	US20220289783A1	Monosaccharide	No	Alpha-thiogalactosides	478.453	149.72	7	3	6	0
GFA_77		N#Cc1ccc(cn1)S[C@@H](O2)[C@H](O)[C@H]([C@@H](O)[C@H]2CO)n(nn3)cc3-c4cc(F)c(F)c(F)c4	nd	nd	=	0.26	Brimert 2022 US20220289783A1	69	Patent	US20220289783A1	Monosaccharide	No	Alpha-thiogalactosides	479.441	162.61	8	3	6	0
GFA_78		Clc1cc(sc1)S[C@@H](O2)[C@H](O)[C@H]([C@@H](O)[C@H]2CO)n(nn3)cc3-c4cc(F)c(F)c(F)c4	nd	nd	=	0.33	Brimert 2022 US20220289783A1	70	Patent	US20220289783A1	Monosaccharide	Yes	Alpha-thiogalactosides	493.914	154.17	6	3	5	0
GFA_79		O=C(O)c1cc(ccc1)S[C@@H](O2)[C@H](O)[C@H]([C@@H](O)[C@H]2CO)n(nn3)cc3-c4cc(F)c(F)c(F)c4	nd	nd	=	0.35	Brimert 2022 US20220289783A1	71	Patent	US20220289783A1	Monosaccharide	No	Alpha-thiogalactosides	497.453	163.23	6	3	6	0
GFA_80		NC(=O)c1cc(ccc1)S[C@@H](O2)[C@H](O)[C@H]([C@@H](O)[C@H]2CO)n(nn3)cc3-c4cc(F)c(F)c(F)c4	nd	nd	=	0.38	Brimert 2022 US20220289783A1	72	Patent	US20220289783A1	Monosaccharide	No	Alpha-thiogalactosides	496.469	169.02	7	4	6	0
GFA_81		Clc1c(Cl)ccc(c1)S[C@@H](O2)[C@H](O)[C@H]([C@@H](O)[C@H]2CO)n(nn3)cc3-c4cc(F)c(F)cc4	nd	nd	=	0.11	Brimert 2022 US20220289783A1	73	Patent	US20220289783A1	Monosaccharide	Yes	Alpha-thiogalactosides	504.343	125.93	6	3	5	0
GFA_82		Clc1c(Cl)ccc(c1)S[C@@H](O2)[C@H](O)[C@H]([C@@H](O)[C@H]2CO)n(nn3)cc3-c4cc(F)cc(F)c4	nd	nd	=	0.11	Brimert 2022 US20220289783A1	74	Patent	US20220289783A1	Monosaccharide	Yes	Alpha-thiogalactosides	504.343	125.93	6	3	5	0
GFA_83		Clc1c(Cl)ccc(c1)S[C@@H](O2)[C@H](O)[C@H]([C@@H](O)[C@H]2CO)n(nn3)cc3-c4cc(F)ccc4	nd	nd	=	0.14	Brimert 2022 US20220289783A1	75	Patent	US20220289783A1	Monosaccharide	Yes	Alpha-thiogalactosides	486.353	125.93	6	3	5	0
GFA_84		C1CC[C@H](CC1(F)F)S[C@@H](O2)[C@H](O)[C@H]([C@@H](O)[C@H]2CO)n(nn3)cc3-c4cc(F)c(F)c(F)c4	nd	nd	=	0.24	Brimert 2022 US20220289783A1	76	Patent	US20220289783A1	Monosaccharide	No	Alpha-thiogalactosides	495.472	125.93	7	3	5	0
GFA_85		CCCCS[C@@H](O1)[C@H](O)[C@H]([C@@H](O)[C@H]1CO)n(nn2)cc2-c3cc(F)c(F)c(F)c3	nd	nd	=	0.45	Brimert 2022 US20220289783A1	77	Patent	US20220289783A1	Monosaccharide	No	Alpha-thiogalactosides	433.453	125.93	7	3	7	0
GFA_86		Clc1c(Cl)ccc(c1)S[C@@H](O2)[C@H](O)[C@H]([C@@H](O)[C@H]2CO)n(nn3)cc3-c4cc(F)c(c(F)c4)OC	nd	nd	=	0.47	Brimert 2022 US20220289783A1	78	Patent	US20220289783A1	Monosaccharide	Yes	Alpha-thiogalactosides	534.369	135.16	7	3	6	0
GFA_87		c1c[nH]c(=O)cc1S[C@@H](O2)[C@H](O)[C@H]([C@@H](O)[C@H]2CO)n(nn3)cc3-c4cc(F)c(F)c(F)c4	nd	nd	=	0.51	Brimert 2022 US20220289783A1	79	Patent	US20220289783A1	Monosaccharide	No	Alpha-thiogalactosides	470.43	158.79	7	4	5	0
GFA_88		c1cccc(Cl)c1CCS[C@@H](O2)[C@H](O)[C@H]([C@@H](O)[C@H]2CO)n(nn3)cc3-c4cc(F)c(F)c(F)c4	nd	nd	=	0.75	Brimert 2022 US20220289783A1	80	Patent	US20220289783A1	Monosaccharide	No	Alpha-thiogalactosides	515.943	125.93	7	3	7	0
GFA_89		c1cc(Cl)ccc1CCS[C@@H](O2)[C@H](O)[C@H]([C@@H](O)[C@H]2CO)n(nn3)cc3-c4cc(F)c(F)c(F)c4	nd	nd	=	0.76	Brimert 2022 US20220289783A1	81	Patent	US20220289783A1	Monosaccharide	No	Alpha-thiogalactosides	515.943	125.93	7	3	7	0
GFA_90		c1cccc(Cl)c1CS[C@@H](O2)[C@H](O)[C@H]([C@@H](O)[C@H]2CO)n(nn3)cc3-c4cc(F)c(F)c(F)c4	nd	nd	=	0.77	Brimert 2022 US20220289783A1	82	Patent	US20220289783A1	Monosaccharide	No	Alpha-thiogalactosides	501.915	125.93	7	3	6	0
GFA_91		c1cc(Cl)c(Cl)cc1CS[C@@H](O2)[C@H](O)[C@H]([C@@H](O)[C@H]2CO)n(nn3)cc3-c4cc(F)c(F)c(F)c4	nd	nd	=	0.79	Brimert 2022 US20220289783A1	83	Patent	US20220289783A1	Monosaccharide	No	Alpha-thiogalactosides	536.361	125.93	7	3	6	0
GFA_92		c1ccc(Cl)cc1CCS[C@@H](O2)[C@H](O)[C@H]([C@@H](O)[C@H]2CO)n(nn3)cc3-c4cc(F)c(F)c(F)c4	nd	nd	=	0.82	Brimert 2022 US20220289783A1	84	Patent	US20220289783A1	Monosaccharide	No	Alpha-thiogalactosides	515.943	125.93	7	3	7	0
GFA_93		c1cc(Cl)ccc1CS[C@@H](O2)[C@H](O)[C@H]([C@@H](O)[C@H]2CO)n(nn3)cc3-c4cc(F)c(F)c(F)c4	nd	nd	=	0.95	Brimert 2022 US20220289783A1	85	Patent	US20220289783A1	Monosaccharide	No	Alpha-thiogalactosides	501.915	125.93	7	3	6	0
GFA_94		CCCS[C@@H](O1)[C@H](O)[C@H]([C@@H](O)[C@H]1CO)n(nn2)cc2-c3cc(F)c(F)c(F)c3	nd	nd	=	0.98	Brimert 2022 US20220289783A1	86	Patent	US20220289783A1	Monosaccharide	No	Alpha-thiogalactosides	419.426	125.93	7	3	6	0
GFA_95		c1cnc(N)cc1S[C@@H](O2)[C@H](O)[C@H]([C@@H](O)[C@H]2CO)n(nn3)cc3-c4cc(F)c(F)c(F)c4	nd	nd	=	0.99	Brimert 2022 US20220289783A1	87	Patent	US20220289783A1	Monosaccharide	No	Alpha-thiogalactosides	469.446	164.84	7	4	5	0
GFA_96		c1c(F)c(F)c(F)cc1-c2cn(nn2)[C@@H]([C@@H](O)[C@H]3CO)[C@@H](O)[C@H](O3)Sc(cc4)cc(c45)cccc5N(C)C	nd	nd	=	1.06	Brimert 2022 US20220289783A1	88	Patent	US20220289783A1	Monosaccharide	No	Alpha-thiogalactosides	546.573	129.17	6	3	6	0
GFA_97		CCS[C@@H](O1)[C@H](O)[C@H]([C@@H](O)[C@H]1CO)n(nn2)cc2-c3cc(F)c(F)c(F)c3	nd	nd	=	1.1	Brimert 2022 US20220289783A1	89	Patent	US20220289783A1	Monosaccharide	No	Alpha-thiogalactosides	405.399	125.93	7	3	5	0
GFA_98		c1ncc(Br)cc1S(=O)(=O)[C@@H](O2)[C@H](O)[C@H]([C@@H](O)[C@H]2CO)n(nn3)cc3-c4cc(F)c(F)c(F)c4	nd	nd	=	0.031	Brimert 2022 US20220289783A1	92	Patent	US20220289783A1	Monosaccharide	Yes	Alpha-thiogalactosides	565.331	156.04	9	3	5	0
GFA_99		c1c(F)c(F)c(F)cc1-c2cn(nn2)[C@@H]([C@@H](O)[C@H]3CO)[C@@H](O)[C@H](O3)S(=O)(=O)c(cc4)cc(c45)cccc5N(C)C	nd	nd	=	0.96	Brimert 2022 US20220289783A1	95	Patent	US20220289783A1	Monosaccharide	No	Alpha-thiogalactosides	578.572	146.39	8	3	6	0
GFA_100		c1c(F)c(F)c(F)cc1C(=O)N[C@@H]([C@@H](O)[C@H]2CO)[C@@H](O)[C@H](O2)Sc(c3)ccc(Cl)c3Cl	nd	nd	=	3.5	Brimert 2022 US20220289783A1	96	Patent	US20220289783A1	Monosaccharide	Yes	Alpha-thiogalactosides	498.308	124.32	5	4	5	0
GFA_101		CCOC(=O)c1cn(nn1)[C@@H]([C@@H](O)[C@H]2CO)[C@@H](O)[C@H](O2)Sc(c3)ccc(Cl)c3Cl	nd	nd	=	3.5	Brimert 2022 US20220289783A1	97	Patent	US20220289783A1	Monosaccharide	Yes	Alpha-thiogalactosides	464.327	152.23	8	3	7	0
GFA_102		FC(F)(F)COC(=O)c1cn(nn1)[C@@H]([C@@H](O)[C@H]2CO)[C@@H](O)[C@H](O2)Sc(c3)ccc(Cl)c3Cl	nd	nd	=	0.56	Brimert 2022 US20220289783A1	98	Patent	US20220289783A1	Monosaccharide	Yes	Alpha-thiogalactosides	518.299	152.23	8	3	8	0
GFA_103		Fc1c(F)ccc(c12)oc(=O)c(c2)CO[C@@H]([C@@H](O)[C@H]3CO)[C@@H](O)[C@H](O3)Sc(c4)ccc(Cl)c4Cl	nd	nd	=	0.92	Brimert 2022 US20220289783A1	99	Patent	US20220289783A1	Monosaccharide	Yes	Alpha-thiogalactosides	535.351	134.66	7	3	6	0
GFA_104		c1ncc(Cl)cc1S[C@@H](O2)[C@H](O)[C@H]([C@@H](O)[C@H]2CO)n(nn3)cc3-c4cc(F)c(F)cc4	nd	nd	=	0.1	Brimert 2022 US20220289783A1	100	Patent	US20220289783A1	Monosaccharide	Yes	Alpha-thiogalactosides	470.886	138.82	7	3	5	0
GFA_105		c1ncc(Br)cc1S[C@@H](O2)[C@H](O)[C@H]([C@@H](O)[C@H]2CO)n(nn3)cc3-c4cc(F)c(F)cc4	nd	nd	=	0.047	Brimert 2022 US20220289783A1	101	Patent	US20220289783A1	Monosaccharide	Yes	Alpha-thiogalactosides	515.342	138.82	7	3	5	0
GFA_106		CCCC(=O)c1cn(nn1)[C@@H]([C@@H](O)[C@H]2CO)[C@@H](O)[C@H](O2)Sc(c3)ccc(Cl)c3Cl	nd	nd	=	1.01	Brimert 2022 US20220289783A1	102	Patent	US20220289783A1	Monosaccharide	Yes	Alpha-thiogalactosides	462.355	143	7	3	7	0
GFA_107		FC(F)(F)c1c(Cl)cc(cn1)S[C@@H](O2)[C@H](O)[C@H]([C@@H](O)[C@H]2CO)n(nn3)cc3-c4cc(F)c(F)c(F)c4	nd	nd	=	0.026	Brimert 2022 US20220289783A1	103	Patent	US20220289783A1	Monosaccharide	Yes	Alpha-thiogalactosides	556.874	138.82	7	3	6	0
GFA_108		n1cc(Cl)cc(c1C(F)(F)F)S[C@@H](O2)[C@H](O)[C@H]([C@@H](O)[C@H]2CO)n(nn3)cc3-c4cc(F)c(F)c(F)c4	nd	nd	=	0.093	Brimert 2022 US20220289783A1	104	Patent	US20220289783A1	Monosaccharide	Yes	Alpha-thiogalactosides	556.874	138.82	7	3	6	0
GFA_109		N#Cc1c(Cl)cc(cn1)S[C@@H](O2)[C@H](O)[C@H]([C@@H](O)[C@H]2CO)n(nn3)cc3-c4cc(F)c(F)cc4	nd	nd	=	0.074	Brimert 2022 US20220289783A1	105	Patent	US20220289783A1	Monosaccharide	Yes	Alpha-thiogalactosides	495.895	162.61	8	3	6	0
GFA_110		N#Cc1c(Cl)cc(cc1)S[C@@H](O2)[C@H](O)[C@H]([C@@H](O)[C@H]2CO)n(nn3)cc3-c4cc(F)c(F)cc4	nd	nd	=	0.083	Brimert 2022 US20220289783A1	106	Patent	US20220289783A1	Monosaccharide	Yes	Alpha-thiogalactosides	494.908	149.72	7	3	6	0
GFA_111	TDT	OC[C@@H]1[C@H](O)[C@H](O)[C@H](O)[C@@H](O1)S[C@H](O2)[C@@H](O)[C@@H](O)[C@@H](O)[C@H]2CO	nd	nd	=	4300	Bum-Erdene 2013	TDT	Paper	10.1002/cbic.201300245	Disaccharide	No	Thiodisaccharide derivatives	358.367	205.6	11	8	4	0
GFA_112		c1cccc([N+]([O-])=O)c1C(=O)O[C@H]([C@@H](O2)OC)[C@H]([C@@H](O)[C@H]2CO)OC(=O)c3ccc(C)cc3	=	1800	=	8	Bum-Erdene 2022	14	Paper	10.1021/acs.jmedchem.1c01296	Monosaccharide	No	Monosaccharide derivatives	461.429	154.66	8	2	9	0
GFA_113		c1cc(Cl)cc([N+]([O-])=O)c1C(=O)O[C@H]([C@@H](O2)OC)[C@H]([C@@H](O)[C@H]2CO)OC(=O)c3ccc(C)cc3	=	1400	=	5.3	Bum-Erdene 2022	15	Paper	10.1021/acs.jmedchem.1c01296	Monosaccharide	No	Monosaccharide derivatives	495.874	154.66	8	2	9	0
GFA_114		c1cc(F)cc([N+]([O-])=O)c1C(=O)O[C@H]([C@@H](O2)OC)[C@H]([C@@H](O)[C@H]2CO)OC(=O)c3ccc(C)cc3	=	2100	=	8.1	Bum-Erdene 2022	16	Paper	10.1021/acs.jmedchem.1c01296	Monosaccharide	No	Monosaccharide derivatives	479.42	154.66	8	2	9	0
GFA_115		c1cc(C(F)(F)F)cc([N+]([O-])=O)c1C(=O)O[C@H]([C@@H](O2)OC)[C@H]([C@@H](O)[C@H]2CO)OC(=O)c3ccc(C)cc3	=	4000	=	22	Bum-Erdene 2022	17	Paper	10.1021/acs.jmedchem.1c01296	Monosaccharide	No	Monosaccharide derivatives	529.428	154.66	8	2	10	0
GFA_116		c1ccc([N+]([O-])=O)cc1C(=O)O[C@H]([C@@H](O2)OC)[C@H]([C@@H](O)[C@H]2CO)OC(=O)c3ccc(C)cc3	=	2700	=	130	Bum-Erdene 2022	18	Paper	10.1021/acs.jmedchem.1c01296	Monosaccharide	No	Monosaccharide derivatives	461.429	154.66	8	2	9	0
GFA_117		CC(=O)O[C@@H]([C@@H](O1)OC)[C@@H](O)[C@@H]([C@H]1CO)O[C@H](O2)[C@H](O)[C@@H](O)[C@@H](O)[C@H]2CO	=	88	=	80	Cumpstey 2007	14	Paper	10.1002/cbic.200700040	Disaccharide	No	Lactose derivatives	398.367	184.6	12	6	7	0
GFA_118		c1ccccc1C(=O)O[C@@H]([C@@H](O2)OC)[C@@H](O)[C@@H]([C@H]2CO)O[C@H](O3)[C@H](O)[C@@H](O)[C@@H](O)[C@H]3CO	=	4.4	=	7.8	Cumpstey 2007	15	Paper	10.1002/cbic.200700040	Disaccharide	No	Lactose derivatives	460.439	184.6	12	6	8	0
GFA_119		c1cccc(c12)ccc(c2)C(=O)O[C@@H]([C@@H](O3)OC)[C@@H](O)[C@@H]([C@H]3CO)O[C@H](O4)[C@H](O)[C@@H](O)[C@@H](O)[C@H]4CO	=	8.7	=	5.2	Cumpstey 2007	16	Paper	10.1002/cbic.200700040	Disaccharide	No	Lactose derivatives	510.499	184.6	12	6	8	0
GFA_120		c1cccc(c12)cccc2C(=O)O[C@@H]([C@@H](O3)OC)[C@@H](O)[C@@H]([C@H]3CO)O[C@H](O4)[C@H](O)[C@@H](O)[C@@H](O)[C@H]4CO	=	14	=	2.5	Cumpstey 2007	17	Paper	10.1002/cbic.200700040	Disaccharide	No	Lactose derivatives	510.499	184.6	12	6	8	0
GFA_121		C1CCCc(c12)cccc2C(=O)O[C@@H]([C@@H](O3)OC)[C@@H](O)[C@@H]([C@H]3CO)O[C@H](O4)[C@H](O)[C@@H](O)[C@@H](O)[C@H]4CO	=	46	=	3.9	Cumpstey 2007	18	Paper	10.1002/cbic.200700040	Disaccharide	No	Lactose derivatives	514.531	184.6	12	6	8	0
GFA_122		COc(c1)cc(OC)cc1C(=O)O[C@@H]([C@@H](O2)OC)[C@@H](O)[C@@H]([C@H]2CO)O[C@H](O3)[C@H](O)[C@@H](O)[C@@H](O)[C@H]3CO	=	21	=	2.2	Cumpstey 2007	19	Paper	10.1002/cbic.200700040	Disaccharide	No	Lactose derivatives	520.492	203.06	14	6	10	0
GFA_123		c1cc(F)ccc1C(=O)O[C@@H]([C@@H](O2)OC)[C@@H](O)[C@@H]([C@H]2CO)O[C@H](O3)[C@H](O)[C@@H](O)[C@@H](O)[C@H]3CO	=	16	=	5.2	Cumpstey 2007	20	Paper	10.1002/cbic.200700040	Disaccharide	No	Lactose derivatives	478.429	184.6	12	6	8	0
GFA_124		CC(=O)Nc(cc1)ccc1C(=O)O[C@@H]([C@@H](O2)OC)[C@@H](O)[C@@H]([C@H]2CO)O[C@H](O3)[C@H](O)[C@@H](O)[C@@H](O)[C@H]3CO	=	14	=	5.3	Cumpstey 2007	21	Paper	10.1002/cbic.200700040	Disaccharide	No	Lactose derivatives	517.491	213.7	13	7	9	0
GFA_125		c1ccccc1C(=O)N[C@@H]([C@@H](O)[C@H]2CO)[C@@H](O)[C@@H](O2)S[C@H](O3)[C@H](O)[C@H]([C@@H](O)[C@H]3CO)NC(=O)c4ccccc4	=	35	=	1.7	Cumpstey 2008	5a	Paper	10.1002/chem.200701932	Disaccharide	No	Thiodisaccharide derivatives	564.616	223.34	11	8	8	0
GFA_126		c1cccc(c12)ccc(c2)C(=O)N[C@@H]([C@@H](O)[C@H]3CO)[C@@H](O)[C@@H](O3)S[C@H](O4)[C@H](O)[C@H]([C@@H](O)[C@H]4CO)NC(=O)c(c5)ccc(c56)cccc6	=	9.6	=	0.16	Cumpstey 2008	5b	Paper	10.1002/chem.200701932	Disaccharide	No	Thiodisaccharide derivatives	664.737	223.34	11	8	8	0
GFA_127		COc(c1)cc(OC)cc1C(=O)N[C@@H]([C@@H](O)[C@H]2CO)[C@@H](O)[C@@H](O2)S[C@H](O3)[C@H](O)[C@H]([C@@H](O)[C@H]3CO)NC(=O)c4cc(OC)cc(c4)OC	=	4.7	=	0.046	Cumpstey 2008	5c	Paper	10.1002/chem.200701932	Disaccharide	No	Thiodisaccharide derivatives	684.722	260.26	15	8	12	0
GFA_128		c1ccc(OC)cc1C(=O)N[C@@H]([C@@H](O)[C@H]2CO)[C@@H](O)[C@@H](O2)S[C@H](O3)[C@H](O)[C@H]([C@@H](O)[C@H]3CO)NC(=O)c4cc(OC)ccc4	=	2	=	0.05	Cumpstey 2008	5d	Paper	10.1002/chem.200701932	Disaccharide	No	Thiodisaccharide derivatives	624.669	241.8	13	8	10	0
GFA_129		c1cc([N+]([O-])=O)ccc1C(=O)N[C@@H]([C@@H](O)[C@H]2CO)[C@@H](O)[C@@H](O2)S[C@H](O3)[C@H](O)[C@H]([C@@H](O)[C@H]3CO)NC(=O)c4ccc([N+]([O-])=O)cc4	nd	nd	=	0.049	Cumpstey 2008	5e	Paper	10.1002/chem.200701932	Disaccharide	No	Thiodisaccharide derivatives	654.611	309.62	11	8	10	0
GFA_130		c1ccccc1C(=O)N[C@@H]([C@@H](O)[C@H]2CO)[C@@H](O)[C@@H](O2)S[C@H](O3)[C@H](O)[C@@H](O)[C@@H](O)[C@H]3CO	nd	nd	=	3.2	Cumpstey 2008	10a	Paper	10.1002/chem.200701932	Disaccharide	No	Thiodisaccharide derivatives	461.492	214.47	11	8	6	0
GFA_131		c1cccc(c12)ccc(c2)C(=O)N[C@@H]([C@@H](O)[C@H]3CO)[C@@H](O)[C@@H](O3)S[C@H](O4)[C@H](O)[C@@H](O)[C@@H](O)[C@H]4CO	nd	nd	=	1.8	Cumpstey 2008	10b	Paper	10.1002/chem.200701932	Disaccharide	No	Thiodisaccharide derivatives	511.552	214.47	11	8	6	0
GFA_132		COc(c1)cc(OC)cc1C(=O)N[C@@H]([C@@H](O)[C@H]2CO)[C@@H](O)[C@@H](O2)S[C@H](O3)[C@H](O)[C@@H](O)[C@@H](O)[C@H]3CO	nd	nd	=	1.1	Cumpstey 2008	10c	Paper	10.1002/chem.200701932	Disaccharide	No	Thiodisaccharide derivatives	521.545	232.93	13	8	8	0
GFA_133		COc(c1)cc(OC)cc1C(=O)N[C@@H]([C@@H](O)[C@H]2CO)[C@@H](O)[C@@H](O2)S[C@H](O3)[C@H](O)[C@H]([C@@H](O)[C@H]3CO)NC(=O)c(c4)ccc(c45)cccc5	nd	nd	=	0.069	Cumpstey 2008	16	Paper	10.1002/chem.200701932	Disaccharide	No	Thiodisaccharide derivatives	674.73	241.8	13	8	10	0
GFA_134		c1cccc(c12)cccc2C(=O)N[C@@H]([C@@H](O)[C@H]3CO)[C@@H](O)[C@@H](O3)S[C@H](O4)[C@H](O)[C@H]([C@@H](O)[C@H]4CO)NC(=O)c5cc(OC)cc(c5)OC	nd	nd	=	0.052	Cumpstey 2008	17	Paper	10.1002/chem.200701932	Disaccharide	No	Thiodisaccharide derivatives	674.73	241.8	13	8	10	0
GFA_135		CC(=O)N[C@@H]([C@@H](O1)OC)[C@@H](O)[C@@H]([C@H]1CO)O[C@H](O2)[C@H](O)[C@H]([C@@H](O)[C@H]2CO)NC(=O)c3ccccc3	=	22	=	6.7	Cumpstey 2008	18	Paper	10.1002/chem.200701932	Disaccharide	No	LacNAc derivatives	500.507	196.27	11	7	8	0
GFA_136		CC(=O)N[C@@H]([C@@H](O1)OC)[C@@H](O)[C@@H]([C@H]1CO)O[C@H](O2)[C@H](O)[C@H]([C@@H](O)[C@H]2CO)NC(=O)c3cccc(c34)cccc4	=	25	=	4.4	Cumpstey 2008	19	Paper	10.1002/chem.200701932	Disaccharide	No	LacNAc derivatives	550.568	196.27	11	7	8	0
GFA_137		CC(=O)N[C@@H]([C@@H](O1)OC)[C@@H](O)[C@@H]([C@H]1CO)O[C@H](O2)[C@H](O)[C@H]([C@@H](O)[C@H]2CO)NC(=O)c(c3)ccc(c34)cccc4	=	11	=	0.48	Cumpstey 2008	20	Paper	10.1002/chem.200701932	Disaccharide	No	LacNAc derivatives	550.568	196.27	11	7	8	0
GFA_138		CC(=O)N[C@@H]([C@@H](O1)OC)[C@@H](O)[C@@H]([C@H]1CO)O[C@H](O2)[C@H](O)[C@H]([C@@H](O)[C@H]2CO)NC(=O)c3cc(OC)cc(c3)OC	=	30	=	1.1	Cumpstey 2008	21	Paper	10.1002/chem.200701932	Disaccharide	No	LacNAc derivatives	560.56	214.73	13	7	10	0
GFA_139		CC(=O)N[C@@H]([C@@H](O1)OC)[C@@H](O)[C@@H]([C@H]1CO)O[C@H](O2)[C@H](O)[C@H]([C@@H](O)[C@H]2CO)NC(=O)c3ccc([N+]([O-])=O)cc3	=	8.8	=	0.95	Cumpstey 2008	22	Paper	10.1002/chem.200701932	Disaccharide	No	LacNAc derivatives	545.505	239.41	11	7	9	0
GFA_140		CC(=O)N[C@@H]([C@@H](O1)OC)[C@@H](O)[C@@H]([C@H]1CO)O[C@H](O2)[C@H](O)[C@H]([C@@H](O)[C@H]2CO)NC(=O)c3cc(OC)ccc3	=	67	=	2.5	Cumpstey 2008	23	Paper	10.1002/chem.200701932	Disaccharide	No	LacNAc derivatives	530.534	205.5	12	7	9	0
GFA_141		OC[C@@H]1[C@H](O)[C@H](O)[C@@H](O)[C@@H](O1)c2cn(nn2)-c3ccccc3	=	760	=	1700	Dahlqvist 2019 (1)	24a	Thesis	https://portal.research.lu.se/en/publications/novel-monogalactoside-galectin-inhibitor-scaffolds-guiding-select	Monosaccharide	No	(Het)aryl-C-galactosides	307.309	120.86	7	4	3	0
GFA_142		OC[C@@H]1[C@H](O)[C@H](O)[C@@H](O)[C@@H](O1)c2cn(nn2)-c3cccc(c34)cccc4	=	550	=	1300	Dahlqvist 2019 (1)	24b	Thesis	https://portal.research.lu.se/en/publications/novel-monogalactoside-galectin-inhibitor-scaffolds-guiding-select	Monosaccharide	No	(Het)aryl-C-galactosides	357.369	120.86	7	4	3	0
GFA_143		OC[C@@H]1[C@H](O)[C@H](O)[C@@H](O)[C@@H](O1)c2cn(nn2)-c(c3)ccc(c34)cccc4	=	290	=	1600	Dahlqvist 2019 (1)	24c	Thesis	https://portal.research.lu.se/en/publications/novel-monogalactoside-galectin-inhibitor-scaffolds-guiding-select	Monosaccharide	No	(Het)aryl-C-galactosides	357.369	120.86	7	4	3	0
GFA_144		OC[C@@H]1[C@H](O)[C@H](O)[C@@H](O)[C@@H](O1)c2cn(nn2)-c3ccc(Cl)cc3	=	340	=	1700	Dahlqvist 2019 (1)	24d	Thesis	https://portal.research.lu.se/en/publications/novel-monogalactoside-galectin-inhibitor-scaffolds-guiding-select	Monosaccharide	No	(Het)aryl-C-galactosides	341.754	120.86	7	4	3	0
GFA_145		OC[C@@H]1[C@H](O)[C@H](O)[C@@H](O)[C@@H](O1)c2cn(nn2)-c3cc(Cl)ccc3	=	400	=	1500	Dahlqvist 2019 (1)	24e	Thesis	https://portal.research.lu.se/en/publications/novel-monogalactoside-galectin-inhibitor-scaffolds-guiding-select	Monosaccharide	No	(Het)aryl-C-galactosides	341.754	120.86	7	4	3	0
GFA_146		OC[C@@H]1[C@H](O)[C@H](O)[C@@H](O)[C@@H](O1)c2cn(nn2)-c(cc3)ccc3C	=	1100	=	2300	Dahlqvist 2019 (1)	24f	Thesis	https://portal.research.lu.se/en/publications/novel-monogalactoside-galectin-inhibitor-scaffolds-guiding-select	Monosaccharide	No	(Het)aryl-C-galactosides	321.336	120.86	7	4	3	0
GFA_147		OC[C@@H]1[C@H](O)[C@H](O)[C@@H](O)[C@@H](O1)c2cn(nn2)-c(cc3C)ccc3	=	680	=	2800	Dahlqvist 2019 (1)	24g	Thesis	https://portal.research.lu.se/en/publications/novel-monogalactoside-galectin-inhibitor-scaffolds-guiding-select	Monosaccharide	No	(Het)aryl-C-galactosides	321.336	120.86	7	4	3	0
GFA_148		OC[C@@H]1[C@H](O)[C@H](O)[C@@H](O)[C@@H](O1)c2cn(nn2)-c3ccc(F)cc3	=	1800	=	1800	Dahlqvist 2019 (1)	24h	Thesis	https://portal.research.lu.se/en/publications/novel-monogalactoside-galectin-inhibitor-scaffolds-guiding-select	Monosaccharide	No	(Het)aryl-C-galactosides	325.299	120.86	7	4	3	0
GFA_149		OC[C@@H]1[C@H](O)[C@H](O)[C@@H](O)[C@@H](O1)c2cn(nn2)-c3cc(F)ccc3	=	540	=	2000	Dahlqvist 2019 (1)	24i	Thesis	https://portal.research.lu.se/en/publications/novel-monogalactoside-galectin-inhibitor-scaffolds-guiding-select	Monosaccharide	No	(Het)aryl-C-galactosides	325.299	120.86	7	4	3	0
GFA_150		OC[C@@H]1[C@H](O)[C@H](O)[C@@H](O)[C@@H](O1)c2cn(nn2)-c3c(F)cccc3	=	170	=	880	Dahlqvist 2019 (1)	24j	Thesis	https://portal.research.lu.se/en/publications/novel-monogalactoside-galectin-inhibitor-scaffolds-guiding-select	Monosaccharide	No	(Het)aryl-C-galactosides	325.299	120.86	7	4	3	0
GFA_151		OC[C@@H]1[C@H](O)[C@H](O)[C@@H](O)[C@@H](O1)c2cn(nn2)-c3ccc(Br)cc3	=	140	=	1400	Dahlqvist 2019 (1)	24k	Thesis	https://portal.research.lu.se/en/publications/novel-monogalactoside-galectin-inhibitor-scaffolds-guiding-select	Monosaccharide	No	(Het)aryl-C-galactosides	386.21	120.86	7	4	3	0
GFA_152		OC[C@@H]1[C@H](O)[C@H](O)[C@@H](O)[C@@H](O1)c2cn(nn2)-c3cc(Br)ccc3	=	1400	=	1600	Dahlqvist 2019 (1)	24l	Thesis	https://portal.research.lu.se/en/publications/novel-monogalactoside-galectin-inhibitor-scaffolds-guiding-select	Monosaccharide	No	(Het)aryl-C-galactosides	386.21	120.86	7	4	3	0
GFA_153		OC[C@@H]1[C@H](O)[C@H](O)[C@@H](O)[C@@H](O1)c2cn(nn2)-c3ccc(I)cc3	=	460	=	720	Dahlqvist 2019 (1)	24m	Thesis	https://portal.research.lu.se/en/publications/novel-monogalactoside-galectin-inhibitor-scaffolds-guiding-select	Monosaccharide	No	(Het)aryl-C-galactosides	433.205	120.86	7	4	3	0
GFA_154		OC[C@@H]1[C@H](O)[C@H](O)[C@@H](O)[C@@H](O1)c2cn(nn2)-c3cc(I)ccc3	=	1300	>	1600	Dahlqvist 2019 (1)	24n	Thesis	https://portal.research.lu.se/en/publications/novel-monogalactoside-galectin-inhibitor-scaffolds-guiding-select	Monosaccharide	No	(Het)aryl-C-galactosides	433.205	120.86	7	4	3	0
GFA_155		FC(F)(F)c1ccc(cc1)-n(nn2)cc2[C@H](O3)[C@H](O)[C@@H](O)[C@@H](O)[C@H]3CO	=	1300	=	1200	Dahlqvist 2019 (1)	24o	Thesis	https://portal.research.lu.se/en/publications/novel-monogalactoside-galectin-inhibitor-scaffolds-guiding-select	Monosaccharide	No	(Het)aryl-C-galactosides	375.307	120.86	7	4	4	0
GFA_156		FC(F)(F)c1cc(ccc1)-n(nn2)cc2[C@H](O3)[C@H](O)[C@@H](O)[C@@H](O)[C@H]3CO	=	1500	=	1300	Dahlqvist 2019 (1)	24p	Thesis	https://portal.research.lu.se/en/publications/novel-monogalactoside-galectin-inhibitor-scaffolds-guiding-select	Monosaccharide	No	(Het)aryl-C-galactosides	375.307	120.86	7	4	4	0
GFA_157		OC[C@@H]1[C@H](O)[C@H](O)[C@@H](O)[C@@H](O1)c2cn(nn2)-c(cc3)ccc3[N+]([O-])=O	=	400	=	1500	Dahlqvist 2019 (1)	24q	Thesis	https://portal.research.lu.se/en/publications/novel-monogalactoside-galectin-inhibitor-scaffolds-guiding-select	Monosaccharide	No	(Het)aryl-C-galactosides	352.306	164	7	4	4	0
GFA_158		OC[C@@H]1[C@H](O)[C@H](O)[C@@H](O)[C@@H](O1)c2cn(nn2)-c(cc3[N+]([O-])=O)ccc3	=	1800	=	1000	Dahlqvist 2019 (1)	24r	Thesis	https://portal.research.lu.se/en/publications/novel-monogalactoside-galectin-inhibitor-scaffolds-guiding-select	Monosaccharide	No	(Het)aryl-C-galactosides	352.306	164	7	4	4	0
GFA_159		OC[C@@H]1[C@H](O)[C@H](O)[C@@H](O)[C@@H](O1)c2cn(nn2)-c3ccc(cc3)S(=O)(=O)C	=	1300	=	1200	Dahlqvist 2019 (1)	24s	Thesis	https://portal.research.lu.se/en/publications/novel-monogalactoside-galectin-inhibitor-scaffolds-guiding-select	Monosaccharide	No	(Het)aryl-C-galactosides	385.399	163.38	9	4	4	0
GFA_160		OC[C@@H]1[C@H](O)[C@H](O)[C@@H](O)[C@@H](O1)c2cn(nn2)-c3cc(S(=O)(=O)C)ccc3	=	300	=	1200	Dahlqvist 2019 (1)	24t	Thesis	https://portal.research.lu.se/en/publications/novel-monogalactoside-galectin-inhibitor-scaffolds-guiding-select	Monosaccharide	No	(Het)aryl-C-galactosides	385.399	163.38	9	4	4	0
GFA_161		CC(=O)c1ccc(cc1)-n(nn2)cc2[C@H](O3)[C@H](O)[C@@H](O)[C@@H](O)[C@H]3CO	=	580	=	870	Dahlqvist 2019 (1)	24u	Thesis	https://portal.research.lu.se/en/publications/novel-monogalactoside-galectin-inhibitor-scaffolds-guiding-select	Monosaccharide	No	(Het)aryl-C-galactosides	349.346	137.93	8	4	4	0
GFA_162		CC(=O)c1cc(ccc1)-n(nn2)cc2[C@H](O3)[C@H](O)[C@@H](O)[C@@H](O)[C@H]3CO	=	1100	<	600	Dahlqvist 2019 (1)	24v	Thesis	https://portal.research.lu.se/en/publications/novel-monogalactoside-galectin-inhibitor-scaffolds-guiding-select	Monosaccharide	No	(Het)aryl-C-galactosides	349.346	137.93	8	4	4	0
GFA_163		OC[C@@H]1[C@H](O)[C@H](O)[C@@H](O)[C@@H](O1)c2cn(nn2)-c3c(F)cccc3F	=	310	=	770	Dahlqvist 2019 (1)	24w	Thesis	https://portal.research.lu.se/en/publications/novel-monogalactoside-galectin-inhibitor-scaffolds-guiding-select	Monosaccharide	No	(Het)aryl-C-galactosides	343.29	120.86	7	4	3	0
GFA_164		OC[C@@H]1[C@H](O)[C@H](O)[C@@H](O)[C@@H](O1)c2cn(nn2)-c3c(F)cc(Cl)cc3	=	1300	=	660	Dahlqvist 2019 (1)	24x	Thesis	https://portal.research.lu.se/en/publications/novel-monogalactoside-galectin-inhibitor-scaffolds-guiding-select	Monosaccharide	No	(Het)aryl-C-galactosides	359.744	120.86	7	4	3	0
GFA_165		OC[C@@H]1[C@H](O)[C@H](O)[C@@H](O)[C@@H](O1)c2cn(nn2)-c3c(F)cc(Br)cc3	=	1200	=	1400	Dahlqvist 2019 (1)	24y	Thesis	https://portal.research.lu.se/en/publications/novel-monogalactoside-galectin-inhibitor-scaffolds-guiding-select	Monosaccharide	No	(Het)aryl-C-galactosides	404.2	120.86	7	4	3	0
GFA_166		OC[C@@H]1[C@H](O)[C@H](O)[C@@H](O)[C@@H](O1)c2cn(nn2)-c3c(F)ccc(Cl)c3	=	650	=	490	Dahlqvist 2019 (1)	24z	Thesis	https://portal.research.lu.se/en/publications/novel-monogalactoside-galectin-inhibitor-scaffolds-guiding-select	Monosaccharide	No	(Het)aryl-C-galactosides	359.744	120.86	7	4	3	0
GFA_167		OC[C@@H]1[C@H](O)[C@H](O)[C@@H](O)[C@@H](O1)c2cn(nn2)-c(c3F)cccc3Cl	=	980	=	910	Dahlqvist 2019 (1)	24aa	Thesis	https://portal.research.lu.se/en/publications/novel-monogalactoside-galectin-inhibitor-scaffolds-guiding-select	Monosaccharide	No	(Het)aryl-C-galactosides	359.744	120.86	7	4	3	0
GFA_168		OC[C@@H]1[C@H](O)[C@H](O)[C@@H](O)[C@@H](O1)c2cn(nn2)-c(c3)ccc(Cl)c3Cl	=	970	=	2000	Dahlqvist 2019 (1)	24ab	Thesis	https://portal.research.lu.se/en/publications/novel-monogalactoside-galectin-inhibitor-scaffolds-guiding-select	Monosaccharide	No	(Het)aryl-C-galactosides	376.199	120.86	7	4	3	0
GFA_169		OC[C@@H]1[C@H](O)[C@H](O)[C@@H](O)[C@@H](O1)c2cn(nn2)-c(cc3)cc(Cl)c3C	=	2100	=	1400	Dahlqvist 2019 (1)	24ac	Thesis	https://portal.research.lu.se/en/publications/novel-monogalactoside-galectin-inhibitor-scaffolds-guiding-select	Monosaccharide	No	(Het)aryl-C-galactosides	355.781	120.86	7	4	3	0
GFA_170		OC[C@@H]1[C@H](O)[C@H](O)[C@@H](O)[C@@H](O1)c2cn(nn2)-c(cc3)ccc3-c4ccccc4	=	780	=	690	Dahlqvist 2019 (1)	24ad	Thesis	https://portal.research.lu.se/en/publications/novel-monogalactoside-galectin-inhibitor-scaffolds-guiding-select	Monosaccharide	No	(Het)aryl-C-galactosides	383.407	120.86	7	4	4	0
GFA_171		OC[C@@H]1[C@H](O)[C@H](O)[C@@H](O)[C@@H](O1)c2cn(nn2)-c(c3)ccc(c34)CCC4	=	1400	=	1400	Dahlqvist 2019 (1)	24ae	Thesis	https://portal.research.lu.se/en/publications/novel-monogalactoside-galectin-inhibitor-scaffolds-guiding-select	Monosaccharide	No	(Het)aryl-C-galactosides	347.374	120.86	7	4	3	0
GFA_172		OC[C@@H]1[C@H](O)[C@H](O)[C@@H](O)[C@@H](O1)c2cn(nn2)-c(nc3)ccc3Cl	=	970	=	1200	Dahlqvist 2019 (1)	24af	Thesis	https://portal.research.lu.se/en/publications/novel-monogalactoside-galectin-inhibitor-scaffolds-guiding-select	Monosaccharide	No	(Het)aryl-C-galactosides	342.741	133.75	8	4	3	0
GFA_173		OC[C@@H]1[C@H](O)[C@H](O)[C@@H](O)[C@@H](O1)c2cn(nn2)-c3nccs3	=	1300	=	1000	Dahlqvist 2019 (1)	24ag	Thesis	https://portal.research.lu.se/en/publications/novel-monogalactoside-galectin-inhibitor-scaffolds-guiding-select	Monosaccharide	No	(Het)aryl-C-galactosides	314.322	161.99	8	4	3	0
GFA_174		OC[C@@H]1[C@H](O)[C@H](O)[C@@H](O)[C@@H](O1)c2cn(nn2)-c3ccccn3	=	150	=	880	Dahlqvist 2019 (1)	24ah	Thesis	https://portal.research.lu.se/en/publications/novel-monogalactoside-galectin-inhibitor-scaffolds-guiding-select	Monosaccharide	No	(Het)aryl-C-galactosides	308.296	133.75	8	4	3	0
GFA_175		OC[C@@H]1[C@H](O)[C@H](O)[C@@H](O)[C@@H](O1)c2cnc(o2)-c3ccccc3	=	830	=	1000	Dahlqvist 2019 (1)	25a	Thesis	https://portal.research.lu.se/en/publications/novel-monogalactoside-galectin-inhibitor-scaffolds-guiding-select	Monosaccharide	No	(Het)aryl-C-galactosides	307.306	116.18	7	4	3	0
GFA_176		OC[C@@H]1[C@H](O)[C@H](O)[C@@H](O)[C@@H](O1)c2cnc(o2)-c3cccc(c34)cccc4	=	490	=	90	Dahlqvist 2019 (1)	25b	Thesis	https://portal.research.lu.se/en/publications/novel-monogalactoside-galectin-inhibitor-scaffolds-guiding-select	Monosaccharide	No	(Het)aryl-C-galactosides	357.366	116.18	7	4	3	0
GFA_177		OC[C@@H]1[C@H](O)[C@H](O)[C@@H](O)[C@@H](O1)c2cnc(o2)-c(c3)ccc(c34)cccc4	=	790	=	230	Dahlqvist 2019 (1)	25c	Thesis	https://portal.research.lu.se/en/publications/novel-monogalactoside-galectin-inhibitor-scaffolds-guiding-select	Monosaccharide	No	(Het)aryl-C-galactosides	357.366	116.18	7	4	3	0
GFA_178		OC[C@@H]1[C@H](O)[C@H](O)[C@@H](O)[C@@H](O1)c2cnc(o2)-c3ccc(Cl)cc3	=	870	=	280	Dahlqvist 2019 (1)	25d	Thesis	https://portal.research.lu.se/en/publications/novel-monogalactoside-galectin-inhibitor-scaffolds-guiding-select	Monosaccharide	No	(Het)aryl-C-galactosides	341.751	116.18	7	4	3	0
GFA_179		OC[C@@H]1[C@H](O)[C@H](O)[C@@H](O)[C@@H](O1)c2cnc(o2)-c3cc(Cl)ccc3	=	920	=	670	Dahlqvist 2019 (1)	25e	Thesis	https://portal.research.lu.se/en/publications/novel-monogalactoside-galectin-inhibitor-scaffolds-guiding-select	Monosaccharide	No	(Het)aryl-C-galactosides	341.751	116.18	7	4	3	0
GFA_180		OC[C@@H]1[C@H](O)[C@H](O)[C@@H](O)[C@@H](O1)c2cnc(o2)-c(cc3)ccc3C	=	790	=	450	Dahlqvist 2019 (1)	25f	Thesis	https://portal.research.lu.se/en/publications/novel-monogalactoside-galectin-inhibitor-scaffolds-guiding-select	Monosaccharide	No	(Het)aryl-C-galactosides	321.333	116.18	7	4	3	0
GFA_181		OC[C@@H]1[C@H](O)[C@H](O)[C@@H](O)[C@@H](O1)c2cnc(o2)-c(cc3C)ccc3	=	890	=	350	Dahlqvist 2019 (1)	25g	Thesis	https://portal.research.lu.se/en/publications/novel-monogalactoside-galectin-inhibitor-scaffolds-guiding-select	Monosaccharide	No	(Het)aryl-C-galactosides	321.333	116.18	7	4	3	0
GFA_182		OC[C@@H]1[C@H](O)[C@H](O)[C@@H](O)[C@@H](O1)c2cnc(o2)-c3ccc(F)cc3	=	1900	=	600	Dahlqvist 2019 (1)	25h	Thesis	https://portal.research.lu.se/en/publications/novel-monogalactoside-galectin-inhibitor-scaffolds-guiding-select	Monosaccharide	No	(Het)aryl-C-galactosides	325.296	116.18	7	4	3	0
GFA_183		OC[C@@H]1[C@H](O)[C@H](O)[C@@H](O)[C@@H](O1)c2cnc(o2)-c3cc(F)ccc3	=	900	=	520	Dahlqvist 2019 (1)	25i	Thesis	https://portal.research.lu.se/en/publications/novel-monogalactoside-galectin-inhibitor-scaffolds-guiding-select	Monosaccharide	No	(Het)aryl-C-galactosides	325.296	116.18	7	4	3	0
GFA_184		OC[C@@H]1[C@H](O)[C@H](O)[C@@H](O)[C@@H](O1)c(on2)cc2-c3ccccc3	=	760	=	1200	Dahlqvist 2019 (1)	26a	Thesis	https://portal.research.lu.se/en/publications/novel-monogalactoside-galectin-inhibitor-scaffolds-guiding-select	Monosaccharide	No	(Het)aryl-C-galactosides	307.306	116.18	7	4	3	0
GFA_185		OC[C@@H]1[C@H](O)[C@H](O)[C@@H](O)[C@@H](O1)c(on2)cc2-c3cccc(c34)cccc4	=	600	=	1500	Dahlqvist 2019 (1)	26b	Thesis	https://portal.research.lu.se/en/publications/novel-monogalactoside-galectin-inhibitor-scaffolds-guiding-select	Monosaccharide	No	(Het)aryl-C-galactosides	357.366	116.18	7	4	3	0
GFA_186		OC[C@@H]1[C@H](O)[C@H](O)[C@@H](O)[C@@H](O1)c(on2)cc2-c(c3)ccc(c34)cccc4	=	430	=	380	Dahlqvist 2019 (1)	26c	Thesis	https://portal.research.lu.se/en/publications/novel-monogalactoside-galectin-inhibitor-scaffolds-guiding-select	Monosaccharide	No	(Het)aryl-C-galactosides	357.366	116.18	7	4	3	0
GFA_187		OC[C@@H]1[C@H](O)[C@H](O)[C@@H](O)[C@@H](O1)c([nH]n2)cc2-c3ccccc3	=	1000	=	800	Dahlqvist 2019 (1)	27a	Thesis	https://portal.research.lu.se/en/publications/novel-monogalactoside-galectin-inhibitor-scaffolds-guiding-select	Monosaccharide	No	(Het)aryl-C-galactosides	306.321	118.83	6	5	3	0
GFA_188		OC[C@@H]1[C@H](O)[C@H](O)[C@@H](O)[C@@H](O1)c([nH]n2)cc2-c3cccc(c34)cccc4	=	1600	=	1000	Dahlqvist 2019 (1)	27b	Thesis	https://portal.research.lu.se/en/publications/novel-monogalactoside-galectin-inhibitor-scaffolds-guiding-select	Monosaccharide	No	(Het)aryl-C-galactosides	356.382	118.83	6	5	3	0
GFA_189		OC[C@@H]1[C@H](O)[C@H](O)[C@@H](O)[C@@H](O1)c([nH]n2)cc2-c(c3)ccc(c34)cccc4	=	1400	=	1300	Dahlqvist 2019 (1)	27c	Thesis	https://portal.research.lu.se/en/publications/novel-monogalactoside-galectin-inhibitor-scaffolds-guiding-select	Monosaccharide	No	(Het)aryl-C-galactosides	356.382	118.83	6	5	3	0
GFA_190		OC[C@@H](O1)[C@H](O)[C@H](O)[C@@H](O)[C@@H]1Cn(nn2)cc2-c3ccccc3	=	600	=	870	Dahlqvist 2019 (1)	36a	Thesis	https://portal.research.lu.se/en/publications/novel-monogalactoside-galectin-inhibitor-scaffolds-guiding-select	Monosaccharide	No	(Het)aryl-C-galactosides	321.336	120.86	7	4	4	0
GFA_191		OC[C@@H](O1)[C@H](O)[C@H](O)[C@@H](O)[C@@H]1Cn(nn2)cc2-c3ccc(F)cc3	=	170	=	710	Dahlqvist 2019 (1)	36b	Thesis	https://portal.research.lu.se/en/publications/novel-monogalactoside-galectin-inhibitor-scaffolds-guiding-select	Monosaccharide	No	(Het)aryl-C-galactosides	339.326	120.86	7	4	4	0
GFA_192		OC[C@@H](O1)[C@H](O)[C@H](O)[C@@H](O)[C@@H]1Cn(nn2)cc2-c3cc(F)ccc3	=	1200	=	720	Dahlqvist 2019 (1)	36c	Thesis	https://portal.research.lu.se/en/publications/novel-monogalactoside-galectin-inhibitor-scaffolds-guiding-select	Monosaccharide	No	(Het)aryl-C-galactosides	339.326	120.86	7	4	4	0
GFA_193		OC[C@@H](O1)[C@H](O)[C@H](O)[C@@H](O)[C@@H]1Cn(nn2)cc2-c3c(F)cccc3	=	390	=	500	Dahlqvist 2019 (1)	36d	Thesis	https://portal.research.lu.se/en/publications/novel-monogalactoside-galectin-inhibitor-scaffolds-guiding-select	Monosaccharide	No	(Het)aryl-C-galactosides	339.326	120.86	7	4	4	0
GFA_194		OC[C@@H](O1)[C@H](O)[C@H](O)[C@@H](O)[C@@H]1Cn(nn2)cc2-c3cc(F)c(F)cc3	=	860	=	610	Dahlqvist 2019 (1)	36e	Thesis	https://portal.research.lu.se/en/publications/novel-monogalactoside-galectin-inhibitor-scaffolds-guiding-select	Monosaccharide	No	(Het)aryl-C-galactosides	357.317	120.86	7	4	4	0
GFA_195		OC[C@@H](O1)[C@H](O)[C@H](O)[C@@H](O)[C@@H]1Cn(nn2)cc2-c3cc(F)cc(F)c3	=	1100	=	790	Dahlqvist 2019 (1)	36f	Thesis	https://portal.research.lu.se/en/publications/novel-monogalactoside-galectin-inhibitor-scaffolds-guiding-select	Monosaccharide	No	(Het)aryl-C-galactosides	357.317	120.86	7	4	4	0
GFA_196		OC[C@@H](O1)[C@H](O)[C@H](O)[C@@H](O)[C@@H]1Cn(nn2)cc2-c3c(F)cc(F)cc3	=	1100	=	490	Dahlqvist 2019 (1)	36g	Thesis	https://portal.research.lu.se/en/publications/novel-monogalactoside-galectin-inhibitor-scaffolds-guiding-select	Monosaccharide	No	(Het)aryl-C-galactosides	357.317	120.86	7	4	4	0
GFA_197		OC[C@@H](O1)[C@H](O)[C@H](O)[C@@H](O)[C@@H]1Cn(nn2)cc2-c(cc3)ccc3C	=	1000	>	3000	Dahlqvist 2019 (1)	36h	Thesis	https://portal.research.lu.se/en/publications/novel-monogalactoside-galectin-inhibitor-scaffolds-guiding-select	Monosaccharide	No	(Het)aryl-C-galactosides	335.363	120.86	7	4	4	0
GFA_198		OC[C@@H](O1)[C@H](O)[C@H](O)[C@@H](O)[C@@H]1Cn(nn2)cc2-c(cc3C)ccc3	=	990	>	3000	Dahlqvist 2019 (1)	36i	Thesis	https://portal.research.lu.se/en/publications/novel-monogalactoside-galectin-inhibitor-scaffolds-guiding-select	Monosaccharide	No	(Het)aryl-C-galactosides	335.363	120.86	7	4	4	0
GFA_199		FC(F)(F)Oc(cc1)ccc1-c2cn(nn2)C[C@H]3[C@H](O)[C@@H](O)[C@@H](O)[C@H](O3)CO	=	500	=	700	Dahlqvist 2019 (1)	36j	Thesis	https://portal.research.lu.se/en/publications/novel-monogalactoside-galectin-inhibitor-scaffolds-guiding-select	Monosaccharide	No	(Het)aryl-C-galactosides	405.334	130.09	8	4	6	0
GFA_200		FC(F)(F)c1ccc(cc1)-c2cn(nn2)C[C@H]3[C@H](O)[C@@H](O)[C@@H](O)[C@H](O3)CO	=	240	=	830	Dahlqvist 2019 (1)	36k	Thesis	https://portal.research.lu.se/en/publications/novel-monogalactoside-galectin-inhibitor-scaffolds-guiding-select	Monosaccharide	No	(Het)aryl-C-galactosides	389.334	120.86	7	4	5	0
GFA_201		OC[C@@H](O1)[C@H](O)[C@H](O)[C@@H](O)[C@@H]1Cn(nn2)cc2-c3cccc(c34)cccc4	=	180	=	470	Dahlqvist 2019 (1)	36l	Thesis	https://portal.research.lu.se/en/publications/novel-monogalactoside-galectin-inhibitor-scaffolds-guiding-select	Monosaccharide	No	(Het)aryl-C-galactosides	371.396	120.86	7	4	4	0
GFA_202		OC[C@@H](O1)[C@H](O)[C@H](O)[C@@H](O)[C@@H]1Cn(nn2)cc2-c3ccc(cc3)-c4ccccc4	=	710	=	1200	Dahlqvist 2019 (1)	36m	Thesis	https://portal.research.lu.se/en/publications/novel-monogalactoside-galectin-inhibitor-scaffolds-guiding-select	Monosaccharide	No	(Het)aryl-C-galactosides	397.435	120.86	7	4	5	0
GFA_203		OC[C@@H](O1)[C@H](O)[C@H](O)[C@@H](O)[C@@H]1Cn(nn2)cc2-c(c3)ccc(c34)cccc4	=	1500	=	1700	Dahlqvist 2019 (1)	36n	Thesis	https://portal.research.lu.se/en/publications/novel-monogalactoside-galectin-inhibitor-scaffolds-guiding-select	Monosaccharide	No	(Het)aryl-C-galactosides	371.396	120.86	7	4	4	0
GFA_204		c1ccccc1-c2cn(nn2)[C@@H]([C@@H](O)[C@H]3CO)[C@@H](O)[C@@H](O3)c4cn(nn4)-c5c(F)cccc5	=	280	=	34	Dahlqvist 2019 (1)	61a	Thesis	https://portal.research.lu.se/en/publications/novel-monogalactoside-galectin-inhibitor-scaffolds-guiding-select	Monosaccharide	No	(Het)aryl-C-galactosides	452.449	131.34	8	3	5	0
GFA_205		c1ccccc1-c2cn(nn2)[C@@H]([C@@H](O)[C@H]3CO)[C@@H](O)[C@@H](O3)c4cn(nn4)-c5ccccn5	=	180	=	34	Dahlqvist 2019 (1)	61b	Thesis	https://portal.research.lu.se/en/publications/novel-monogalactoside-galectin-inhibitor-scaffolds-guiding-select	Monosaccharide	No	(Het)aryl-C-galactosides	435.446	144.23	9	3	5	0
GFA_206		c1ccccc1-c2cn(nn2)[C@@H]([C@@H](O)[C@H]3CO)[C@@H](O)[C@@H](O3)c4cnc(o4)-c5cccc(c56)cccc6	=	530	=	8.6	Dahlqvist 2019 (1)	63	Thesis	https://portal.research.lu.se/en/publications/novel-monogalactoside-galectin-inhibitor-scaffolds-guiding-select	Monosaccharide	No	(Het)aryl-C-galactosides	484.516	126.66	8	3	5	0
GFA_207		c1cc(F)ccc1-c2cn(nn2)C[C@H]3[C@H](O)[C@H]([C@@H](O)[C@H](O3)CO)n(nn4)cc4-c5ccccc5	=	220	=	200	Dahlqvist 2019 (1)	69a	Thesis	https://portal.research.lu.se/en/publications/novel-monogalactoside-galectin-inhibitor-scaffolds-guiding-select	Monosaccharide	No	(Het)aryl-C-galactosides	466.476	131.34	8	3	6	0
GFA_208		FC(F)(F)c1ccc(cc1)-c2cn(nn2)C[C@H]3[C@H](O)[C@H]([C@@H](O)[C@H](O3)CO)n(nn4)cc4-c5ccccc5	=	440	=	720	Dahlqvist 2019 (1)	69b	Thesis	https://portal.research.lu.se/en/publications/novel-monogalactoside-galectin-inhibitor-scaffolds-guiding-select	Monosaccharide	No	(Het)aryl-C-galactosides	516.484	131.34	8	3	7	0
GFA_209		CO[C@H](O1)[C@H](O)[C@H]([C@@H](O)[C@H]1CO)OCc2cc(nc(n2)N)-c3ccccc3	=	1400	=	260	Dahlqvist 2019 (2)	70a	Thesis	https://portal.research.lu.se/en/publications/novel-monogalactoside-galectin-inhibitor-scaffolds-guiding-select	Monosaccharide	No	Monosaccharide derivatives	377.401	140.18	8	4	6	0
GFA_210		CO[C@H](O1)[C@H](O)[C@H]([C@@H](O)[C@H]1CO)OCc2cc(nc(n2)N)-c(c3)ccc(c34)cccc4	>	900	=	83	Dahlqvist 2019 (2)	70b	Thesis	https://portal.research.lu.se/en/publications/novel-monogalactoside-galectin-inhibitor-scaffolds-guiding-select	Monosaccharide	No	Monosaccharide derivatives	427.461	140.18	8	4	6	0
GFA_211		CO[C@H](O1)[C@H](O)[C@H]([C@@H](O)[C@H]1CO)OCc2cc(nc(n2)N)-c3cccc(c34)cccc4	=	1300	=	340	Dahlqvist 2019 (2)	70c	Thesis	https://portal.research.lu.se/en/publications/novel-monogalactoside-galectin-inhibitor-scaffolds-guiding-select	Monosaccharide	No	Monosaccharide derivatives	427.461	140.18	8	4	6	0
GFA_212		CO[C@H](O1)[C@H](O)[C@H]([C@@H](O)[C@H]1CO)OCc2cc(nc(n2)N)-c3ccc(F)cc3	=	1100	=	320	Dahlqvist 2019 (2)	70d	Thesis	https://portal.research.lu.se/en/publications/novel-monogalactoside-galectin-inhibitor-scaffolds-guiding-select	Monosaccharide	No	Monosaccharide derivatives	395.391	140.18	8	4	6	0
GFA_213		CO[C@H](O1)[C@H](O)[C@H]([C@@H](O)[C@H]1CO)OCc2cc(nc(n2)N)-c3ccc(Cl)cc3	>	900	=	260	Dahlqvist 2019 (2)	70e	Thesis	https://portal.research.lu.se/en/publications/novel-monogalactoside-galectin-inhibitor-scaffolds-guiding-select	Monosaccharide	No	Monosaccharide derivatives	411.846	140.18	8	4	6	0
GFA_214		CO[C@H](O1)[C@H](O)[C@H]([C@@H](O)[C@H]1CO)OCc2cc(nc(n2)N)-c(cc3)ccc3C	>	900	=	270	Dahlqvist 2019 (2)	70f	Thesis	https://portal.research.lu.se/en/publications/novel-monogalactoside-galectin-inhibitor-scaffolds-guiding-select	Monosaccharide	No	Monosaccharide derivatives	391.428	140.18	8	4	6	0
GFA_215		CO[C@H](O1)[C@H](O)[C@H]([C@@H](O)[C@H]1CO)OCc2cc(nc(n2)N)-c3cc(F)ccc3	=	1800	=	230	Dahlqvist 2019 (2)	70g	Thesis	https://portal.research.lu.se/en/publications/novel-monogalactoside-galectin-inhibitor-scaffolds-guiding-select	Monosaccharide	No	Monosaccharide derivatives	395.391	140.18	8	4	6	0
GFA_216		CO[C@H](O1)[C@H](O)[C@H]([C@@H](O)[C@H]1CO)OCc2cc(nc(n2)N)-c3cc(Cl)ccc3	=	1900	=	190	Dahlqvist 2019 (2)	70h	Thesis	https://portal.research.lu.se/en/publications/novel-monogalactoside-galectin-inhibitor-scaffolds-guiding-select	Monosaccharide	No	Monosaccharide derivatives	411.846	140.18	8	4	6	0
GFA_217		CO[C@H](O1)[C@H](O)[C@H]([C@@H](O)[C@H]1CO)OCc2cc(nc(n2)N)-c(cc3C)ccc3	=	200	=	200	Dahlqvist 2019 (2)	70i	Thesis	https://portal.research.lu.se/en/publications/novel-monogalactoside-galectin-inhibitor-scaffolds-guiding-select	Monosaccharide	No	Monosaccharide derivatives	391.428	140.18	8	4	6	0
GFA_218		CO[C@H](O1)[C@H](O)[C@H]([C@@H](O)[C@H]1CO)OCc2cc(nc(n2)N)-c3ccc(Br)cc3	=	770	=	310	Dahlqvist 2019 (2)	70j	Thesis	https://portal.research.lu.se/en/publications/novel-monogalactoside-galectin-inhibitor-scaffolds-guiding-select	Monosaccharide	No	Monosaccharide derivatives	456.302	140.18	8	4	6	0
GFA_219		CC(C)(C)c1ccc(cc1)-c(nc(n2)N)cc2CO[C@@H]([C@@H](O)[C@H]3CO)[C@@H](O)[C@@H](O3)OC	=	1400	=	300	Dahlqvist 2019 (2)	70k	Thesis	https://portal.research.lu.se/en/publications/novel-monogalactoside-galectin-inhibitor-scaffolds-guiding-select	Monosaccharide	No	Monosaccharide derivatives	433.509	140.18	8	4	7	0
GFA_220		CO[C@H](O1)[C@H](O)[C@H]([C@@H](O)[C@H]1CO)OCc2cc(nc(n2)N)-c(cc3)ccc3-c4ccccc4	>	600	=	191	Dahlqvist 2019 (2)	70l	Thesis	https://portal.research.lu.se/en/publications/novel-monogalactoside-galectin-inhibitor-scaffolds-guiding-select	Monosaccharide	No	Monosaccharide derivatives	453.499	140.18	8	4	7	0
GFA_221		CO[C@H](O1)[C@H](O)[C@H]([C@@H](O)[C@H]1CO)OCc2cc(nc(n2)N)-c(ccc3)cc3-c4ccccc4	=	1000	=	280	Dahlqvist 2019 (2)	70m	Thesis	https://portal.research.lu.se/en/publications/novel-monogalactoside-galectin-inhibitor-scaffolds-guiding-select	Monosaccharide	No	Monosaccharide derivatives	453.499	140.18	8	4	7	0
GFA_222		CO[C@H](O1)[C@H](O)[C@H]([C@@H](O)[C@H]1CO)OCc2cc(nc(n2)N)-c3c(F)cccc3	=	430	=	260	Dahlqvist 2019 (2)	70n	Thesis	https://portal.research.lu.se/en/publications/novel-monogalactoside-galectin-inhibitor-scaffolds-guiding-select	Monosaccharide	No	Monosaccharide derivatives	395.391	140.18	8	4	6	0
GFA_223		OC[C@@H]1[C@H](O)[C@H](O)[C@@H](O)[C@@H](O1)O\N=C\c2cccc(c23)cccc3	=	nd	=	370	Dahlqvist 2019 (3)	1	Paper	10.3390/molecules24244554	Monosaccharide	No	Monosaccharide derivatives	333.344	111.74	7	4	4	0
GFA_224		OC[C@@H](O1)[C@H](O)[C@H](O)[C@@H](O)[C@@H]1C/C=C/c2cccc(c23)cccc3	=	nd	=	1600	Dahlqvist 2019 (3)	3	Paper	10.3390/molecules24244554	Monosaccharide	No	Monosaccharide derivatives	330.384	90.15	5	4	4	0
GFA_225		OC[C@@H](O1)[C@H](O)[C@H](O)[C@@H](O)[C@@H]1CNC(=O)c2cccc(c23)cccc3	=	nd	=	39	Dahlqvist 2019 (3)	4	Paper	10.3390/molecules24244554	Monosaccharide	No	Monosaccharide derivatives	347.371	119.25	6	5	4	0
GFA_226		OC[C@@H](O1)[C@H](O)[C@H](O)[C@@H](O)[C@@H]1CNC(=O)c2ccc(F)c(c23)cccc3	=	nd	=	22	Dahlqvist 2019 (3)	7	Paper	10.3390/molecules24244554	Monosaccharide	No	Monosaccharide derivatives	365.362	119.25	6	5	4	0
GFA_227		OC[C@@H](O1)[C@H](O)[C@H](O)[C@@H](O)[C@@H]1CNC(=O)c2cccc(c23)c(F)ccc3	=	nd	=	79	Dahlqvist 2019 (3)	8	Paper	10.3390/molecules24244554	Monosaccharide	No	Monosaccharide derivatives	365.362	119.25	6	5	4	0
GFA_228		OC[C@@H](O1)[C@H](O)[C@H](O)[C@@H](O)[C@@H]1CNC(=O)c2cccc(c23)cc(F)cc3	=	nd	=	43	Dahlqvist 2019 (3)	9	Paper	10.3390/molecules24244554	Monosaccharide	No	Monosaccharide derivatives	365.362	119.25	6	5	4	0
GFA_229		OC[C@@H](O1)[C@H](O)[C@H](O)[C@@H](O)[C@@H]1CNC(=O)c2cccc(c23)c(Br)ccc3	=	nd	=	28	Dahlqvist 2019 (3)	10	Paper	10.3390/molecules24244554	Monosaccharide	No	Monosaccharide derivatives	426.272	119.25	6	5	4	0
GFA_230		OC[C@@H](O1)[C@H](O)[C@H](O)[C@@H](O)[C@@H]1CNC(=O)c2ccc(OC)c(c23)cccc3	=	nd	=	22	Dahlqvist 2019 (3)	11	Paper	10.3390/molecules24244554	Monosaccharide	No	Monosaccharide derivatives	377.398	128.48	7	5	5	0
GFA_231		c1cccc(c12)c(F)ccc2C(=O)NC[C@H]3[C@H](O)[C@H]([C@@H](O)[C@H](O3)CO)n(nn4)cc4-c5cc(F)c(F)c(F)c5	=	220	=	2	Dahlqvist 2019 (3)	19	Paper	10.3390/molecules24244554	Monosaccharide	No	Monosaccharide derivatives	546.483	129.73	7	4	6	0
GFA_232		c1cccc(c12)c(F)ccc2C(=O)NC[C@H]3[C@H](O)[C@H]([C@@H](O)[C@H](O3)CO)OCc(c4)c(=O)oc(c45)ccc(F)c5F	=	23	=	0.54	Dahlqvist 2019 (3)	14	Paper	10.3390/molecules24244554	Monosaccharide	No	Monosaccharide derivatives	559.501	138.46	8	4	7	0
GFA_233		c1ccccc1C(=O)O[C@@H]([C@@H](O)[C@H]2CO)[C@@H](O)[C@@H](O2)S[C@H](O3)[C@H](O)[C@H]([C@@H](O)[C@H]3CO)OC(=O)c4ccccc4	=	6.4	=	1.6	Delaine 2008	11	Paper	10.1021/jm801077j	Disaccharide	No	Thiodisaccharide derivatives	566.586	217.74	13	6	10	0
GFA_234		c1ccc(OC)cc1C(=O)O[C@@H]([C@@H](O)[C@H]2CO)[C@@H](O)[C@@H](O2)S[C@H](O3)[C@H](O)[C@H]([C@@H](O)[C@H]3CO)OC(=O)c4cc(OC)ccc4	=	4.4	=	0.69	Delaine 2008	16	Paper	10.1021/jm801077j	Disaccharide	No	Thiodisaccharide derivatives	626.639	236.2	15	6	12	0
GFA_235		c1cc(C)ccc1C(=O)O[C@@H]([C@@H](O)[C@H]2CO)[C@@H](O)[C@@H](O2)S[C@H](O3)[C@H](O)[C@H]([C@@H](O)[C@H]3CO)OC(=O)c4ccc(C)cc4	=	10.3	=	3.6	Delaine 2008	17	Paper	10.1021/jm801077j	Disaccharide	No	Thiodisaccharide derivatives	594.64	217.74	13	6	10	0
GFA_236		c1cccc(c12)cccc2C(=O)O[C@@H]([C@@H](O)[C@H]3CO)[C@@H](O)[C@@H](O3)S[C@H](O4)[C@H](O)[C@H]([C@@H](O)[C@H]4CO)OC(=O)c5cccc(c56)cccc6	=	16.8	=	3.8	Delaine 2008	18	Paper	10.1021/jm801077j	Disaccharide	No	Thiodisaccharide derivatives	666.707	217.74	13	6	10	0
GFA_237		c1cccc(c12)ccc(c2)C(=O)O[C@@H]([C@@H](O)[C@H]3CO)[C@@H](O)[C@@H](O3)S[C@H](O4)[C@H](O)[C@H]([C@@H](O)[C@H]4CO)OC(=O)c(c5)ccc(c56)cccc6	=	14.7	=	10.7	Delaine 2008	19	Paper	10.1021/jm801077j	Disaccharide	No	Thiodisaccharide derivatives	666.707	217.74	13	6	10	0
GFA_238		c1cccc(F)c1-c2cn(nn2)[C@@H]([C@@H](O)[C@H]3CO)[C@@H](O)[C@@H](O3)S[C@H](O4)[C@H](O)[C@H]([C@@H](O)[C@H]4CO)n(nn5)cc5-c6c(F)cccc6	=	0.31	=	0.19	Delaine 2016	3	Paper	10.1002/cbic.201600285	Disaccharide	No	Thiodisaccharide derivatives	648.648	226.56	13	6	8	0
GFA_239		c1cc(F)ccc1-c2cn(nn2)[C@@H]([C@@H](O)[C@H]3CO)[C@@H](O)[C@@H](O3)S[C@H](O4)[C@H](O)[C@H]([C@@H](O)[C@H]4CO)n(nn5)cc5-c6ccc(F)cc6	=	0.027	=	0.034	Delaine 2016	5	Paper	10.1002/cbic.201600285	Disaccharide	No	Thiodisaccharide derivatives	648.648	226.56	13	6	8	0
GFA_240		c1cc(Cl)ccc1-c2cn(nn2)[C@@H]([C@@H](O)[C@H]3CO)[C@@H](O)[C@@H](O3)S[C@H](O4)[C@H](O)[C@H]([C@@H](O)[C@H]4CO)n(nn5)cc5-c6ccc(Cl)cc6	=	0.33	=	0.19	Delaine 2016	6	Paper	10.1002/cbic.201600285	Disaccharide	No	Thiodisaccharide derivatives	681.557	226.56	13	6	8	0
GFA_241		c1cccc(c1C(F)(F)F)-c2cn(nn2)[C@@H]([C@@H](O)[C@H]3CO)[C@@H](O)[C@@H](O3)S[C@H](O4)[C@H](O)[C@H]([C@@H](O)[C@H]4CO)n(nn5)cc5-c(c6C(F)(F)F)cccc6	=	1.4	=	0.38	Delaine 2016	7	Paper	10.1002/cbic.201600285	Disaccharide	No	Thiodisaccharide derivatives	748.663	226.56	13	6	10	0
GFA_242		FC(F)(F)c1cc(ccc1)-c2cn(nn2)[C@@H]([C@@H](O)[C@H]3CO)[C@@H](O)[C@@H](O3)S[C@H](O4)[C@H](O)[C@H]([C@@H](O)[C@H]4CO)n(nn5)cc5-c(cc6C(F)(F)F)ccc6	=	0.45	=	0.23	Delaine 2016	8	Paper	10.1002/cbic.201600285	Disaccharide	No	Thiodisaccharide derivatives	748.663	226.56	13	6	10	0
GFA_243		FC(F)(F)c1ccc(cc1)-c2cn(nn2)[C@@H]([C@@H](O)[C@H]3CO)[C@@H](O)[C@@H](O3)S[C@H](O4)[C@H](O)[C@H]([C@@H](O)[C@H]4CO)n(nn5)cc5-c(cc6)ccc6C(F)(F)F	=	1.2	=	0.25	Delaine 2016	9	Paper	10.1002/cbic.201600285	Disaccharide	No	Thiodisaccharide derivatives	748.663	226.56	13	6	10	0
GFA_244		c1ccccc1-c(cc2)ccc2-c3cn(nn3)[C@@H]([C@@H](O)[C@H]4CO)[C@@H](O)[C@@H](O4)S[C@H](O5)[C@H](O)[C@H]([C@@H](O)[C@H]5CO)n(nn6)cc6-c7ccc(cc7)-c8ccccc8	=	110	=	770	Delaine 2016	10	Paper	10.1002/cbic.201600285	Disaccharide	No	Thiodisaccharide derivatives	764.864	226.56	13	6	10	0
GFA_245		c1sccc1-c2cn(nn2)[C@@H]([C@@H](O)[C@H]3CO)[C@@H](O)[C@@H](O3)S[C@H](O4)[C@H](O)[C@H]([C@@H](O)[C@H]4CO)n(nn5)cc5-c6ccsc6	<	0.01	=	0.065	Delaine 2016	12	Paper	10.1002/cbic.201600285	Disaccharide	No	Thiodisaccharide derivatives	624.718	283.04	13	6	8	0
GFA_246		c1cccc(c12)cccc2-c3cn(nn3)[C@@H]([C@@H](O)[C@H]4CO)[C@@H](O)[C@@H](O4)S[C@H](O5)[C@H](O)[C@H]([C@@H](O)[C@H]5CO)n(nn6)cc6-c7cccc(c78)cccc8	nd	nd	=	0.98	Delaine 2016	17	Paper	10.1002/cbic.201600285	Disaccharide	No	Thiodisaccharide derivatives	712.788	226.56	13	6	8	0
GFA_247		O=C1C=CC(=O)N1CCCCCC(=O)NCCO[C@H](O2)[C@H](NC(=O)c3cc(OC)ccc3)[C@@H](O)[C@@H]([C@H]2CO)O[C@H](O4)[C@H](O)[C@H]([C@@H](O)[C@H]4CO)OCc(c5)ccc(c56)cccc6	=	16	=	0.014	Dion 2017	13	Paper	10.1002/cbic.201600673	Disaccharide	No	LacNAc derivatives	851.913	252.11	15	7	20	0
GFA_248		c1ccc(OC)cc1C(=O)N[C@@H]([C@@H](O2)OCCN=[N+]=[N-])[C@@H](O)[C@@H]([C@H]2CO)O[C@H](O3)[C@H](O)[C@H]([C@@H](O)[C@H]3CO)OCc(c4)ccc(c45)cccc5	=	27	=	0.59	Dion 2017	11	Paper	10.1002/cbic.201600673	Disaccharide	No	LacNAc derivatives	684.706	197.99	12	6	14	0
GFA_249		c1ccc(OC)cc1C(=O)N[C@@H]([C@@H](O2)N=[N+]=[N-])[C@@H](O)[C@@H]([C@H]2CO)O[C@H](O3)[C@H](O)[C@H]([C@@H](O)[C@H]3CO)OCc4cc(OC)ccc4	=	23	=	0.66	Dion 2017	1	Paper	10.1002/cbic.201600673	Disaccharide	No	LacNAc derivatives	620.619	197.99	12	6	12	0
GFA_250	MG-257	c1cccc(c12)nc(cc2)COc(cc3)ccc3-c(nn(C)c4)c4-c5ccncc5	>	500	=	0.15	Gabr 2020	MG-257	Paper	10.1021/acsmedchemlett.0c00330	Other	No	Not a sugar	392.464	52.83	4	0	5	0
GFA_251		c1cc(C(=O)O)cc(c12)nc(cc2)CO[C@@H]([C@@H](O)[C@H]3CO)[C@@H](O)[C@@H](O3)OC	=	110	=	380	Hassan 2021 (1)	1	Paper	10.1016/j.ejmech.2021.113664	Monosaccharide	No	Monosaccharide derivatives	379.37	138.57	7	3	6	0
GFA_252		CO[C@H](O1)[C@H](O)[C@H]([C@@H](O)[C@H]1CO)OCc(cc2)nc(c23)cccc3	=	700	=	620	Hassan 2021 (1)	2	Paper	10.1016/j.ejmech.2021.113664	Monosaccharide	No	Monosaccharide derivatives	335.36	101.27	7	3	5	0
GFA_253		COC(=O)c1c(cccc1)-n(nn2)cc2CO[C@@H]([C@@H](O)[C@H]3CO)[C@@H](O)[C@@H](O3)Sc(cc4)ccc4C	=	1100	>	2000	Hassan 2021 (1)	9a	Paper	10.1016/j.ejmech.2021.113664	Monosaccharide	No	Beta-thiogalactosides	501.563	161.46	9	3	9	0
GFA_254		COC(=O)c1cc(ccc1)-n(nn2)cc2CO[C@@H]([C@@H](O)[C@H]3CO)[C@@H](O)[C@@H](O3)Sc(cc4)ccc4C	=	1200	=	490	Hassan 2021 (1)	9b	Paper	10.1016/j.ejmech.2021.113664	Monosaccharide	No	Beta-thiogalactosides	501.563	161.46	9	3	9	0
GFA_255		COC(=O)c1ccc(cc1)-n(nn2)cc2CO[C@@H]([C@@H](O)[C@H]3CO)[C@@H](O)[C@@H](O3)Sc(cc4)ccc4C	=	940	>	2000	Hassan 2021 (1)	9c	Paper	10.1016/j.ejmech.2021.113664	Monosaccharide	No	Beta-thiogalactosides	501.563	161.46	9	3	9	0
GFA_256		COC(=O)c1c(cccc1)-n(nn2)cc2CO[C@@H]([C@@H](O)[C@H]3CO)[C@@H](O)[C@@H](O3)OC	=	1400	=	330	Hassan 2021 (1)	9d	Paper	10.1016/j.ejmech.2021.113664	Monosaccharide	No	Beta-thiogalactosides	409.399	145.39	10	3	8	0
GFA_257		COC(=O)c1cc(ccc1)-n(nn2)cc2CO[C@@H]([C@@H](O)[C@H]3CO)[C@@H](O)[C@@H](O3)OC	=	810	=	510	Hassan 2021 (1)	9e	Paper	10.1016/j.ejmech.2021.113664	Monosaccharide	No	Beta-thiogalactosides	409.399	145.39	10	3	8	0
GFA_258		COC(=O)c1ccc(cc1)-n(nn2)cc2CO[C@@H]([C@@H](O)[C@H]3CO)[C@@H](O)[C@@H](O3)OC	>	2000	=	700	Hassan 2021 (1)	9f	Paper	10.1016/j.ejmech.2021.113664	Monosaccharide	No	Beta-thiogalactosides	409.399	145.39	10	3	8	0
GFA_259		c1cccc(c1C(=O)O)-n(nn2)cc2CO[C@@H]([C@@H](O)[C@H]3CO)[C@@H](O)[C@@H](O3)Sc(cc4)ccc4C	=	1200	=	690	Hassan 2021 (1)	10a	Paper	10.1016/j.ejmech.2021.113664	Monosaccharide	No	Beta-thiogalactosides	487.536	172.46	7	3	8	0
GFA_260		O=C(O)c1cc(ccc1)-n(nn2)cc2CO[C@@H]([C@@H](O)[C@H]3CO)[C@@H](O)[C@@H](O3)Sc(cc4)ccc4C	=	760	=	250	Hassan 2021 (1)	10b	Paper	10.1016/j.ejmech.2021.113664	Monosaccharide	No	Beta-thiogalactosides	487.536	172.46	7	3	8	0
GFA_261		O=C(O)c1ccc(cc1)-n(nn2)cc2CO[C@@H]([C@@H](O)[C@H]3CO)[C@@H](O)[C@@H](O3)Sc(cc4)ccc4C	=	1500	=	230	Hassan 2021 (1)	10c	Paper	10.1016/j.ejmech.2021.113664	Monosaccharide	No	Beta-thiogalactosides	487.536	172.46	7	3	8	0
GFA_262		c1cccc(c1C(=O)O)-n(nn2)cc2CO[C@@H]([C@@H](O)[C@H]3CO)[C@@H](O)[C@@H](O3)OC	nd	nd	=	470	Hassan 2021 (1)	10d	Paper	10.1016/j.ejmech.2021.113664	Monosaccharide	No	Beta-thiogalactosides	395.372	156.39	8	3	7	0
GFA_263		O=C(O)c1cc(ccc1)-n(nn2)cc2CO[C@@H]([C@@H](O)[C@H]3CO)[C@@H](O)[C@@H](O3)OC	=	640	=	500	Hassan 2021 (1)	10e	Paper	10.1016/j.ejmech.2021.113664	Monosaccharide	No	Beta-thiogalactosides	395.372	156.39	8	3	7	0
GFA_264		O=C(O)c1ccc(cc1)-n(nn2)cc2CO[C@@H]([C@@H](O)[C@H]3CO)[C@@H](O)[C@@H](O3)OC	=	1300	=	190	Hassan 2021 (1)	10f	Paper	10.1016/j.ejmech.2021.113664	Monosaccharide	No	Beta-thiogalactosides	395.372	156.39	8	3	7	0
GFA_265		CO[C@H](O1)[C@H](O)[C@H]([C@@H](O)[C@H]1CO)OCc(n2)[nH]c(c23)cccc3	=	860	=	1500	Hassan 2021 (1)	12a	Paper	10.1016/j.ejmech.2021.113664	Monosaccharide	No	Monosaccharide derivatives	324.336	117.06	7	4	5	0
GFA_266		CO[C@H](O1)[C@H](O)[C@H]([C@@H](O)[C@H]1CO)OCc(n2)n(C)c(c23)cccc3	=	1200	=	1600	Hassan 2021 (1)	12b	Paper	10.1016/j.ejmech.2021.113664	Monosaccharide	No	Monosaccharide derivatives	338.364	106.2	7	3	5	0
GFA_267		CO[C@H](O1)[C@H](O)[C@H]([C@@H](O)[C@H]1CO)OCc(n2)sc(c23)cccc3	=	870	=	510	Hassan 2021 (1)	12c	Paper	10.1016/j.ejmech.2021.113664	Monosaccharide	No	Monosaccharide derivatives	341.386	129.51	7	3	5	0
GFA_268		CO[C@H](O1)[C@H](O)[C@H]([C@@H](O)[C@H]1CO)OCc(n2)oc(c23)cccc3	=	1600	=	620	Hassan 2021 (1)	12d	Paper	10.1016/j.ejmech.2021.113664	Monosaccharide	No	Monosaccharide derivatives	325.321	114.41	8	3	5	0
GFA_270		CCOC(=O)c(c1)ccc(c12)n(C)c(n2)CO[C@@H]([C@@H](O)[C@H]3CO)[C@@H](O)[C@@H](O3)OC	=	1600	=	2000	Hassan 2021 (1)	15b	Paper	10.1016/j.ejmech.2021.113664	Monosaccharide	No	Monosaccharide derivatives	410.428	132.5	9	3	8	0
GFA_271		COC(=O)c(cc1)cc(c12)[nH]c(n2)CO[C@@H]([C@@H](O)[C@H]3CO)[C@@H](O)[C@@H](O3)OC	=	1200	=	1600	Hassan 2021 (1)	15c	Paper	10.1016/j.ejmech.2021.113664	Monosaccharide	No	Monosaccharide derivatives	382.373	143.36	9	4	7	0
GFA_272		O=C(O)c(c1)ccc(c12)nc(n2C)CO[C@@H]([C@@H](O)[C@H]3CO)[C@@H](O)[C@@H](O3)OC	=	190	=	1400	Hassan 2021 (1)	16a	Paper	10.1016/j.ejmech.2021.113664	Monosaccharide	No	Monosaccharide derivatives	382.373	143.5	7	3	6	0
GFA_273		O=C(O)c(c1)ccc(c12)n(C)c(n2)CO[C@@H]([C@@H](O)[C@H]3CO)[C@@H](O)[C@@H](O3)OC	>	2000	=	1100	Hassan 2021 (1)	16b	Paper	10.1016/j.ejmech.2021.113664	Monosaccharide	No	Monosaccharide derivatives	382.373	143.5	7	3	6	0
GFA_274		c1cc(C(=O)O)cc(c12)[nH]c(n2)CO[C@@H]([C@@H](O)[C@H]3CO)[C@@H](O)[C@@H](O3)OC	=	310	=	590	Hassan 2021 (1)	16c	Paper	10.1016/j.ejmech.2021.113664	Monosaccharide	No	Monosaccharide derivatives	368.346	154.36	7	4	6	0
GFA_275		c1cc(F)ccc1Cc(cc2c34)cc4O[C@H](CO)[C@H](O)[C@@H]3OC2	=	420	=	4100	Hassan 2021 (2)	2	Paper	10.1021/acsmedchemlett.1c00371	Monosaccharide	No	Monosaccharide derivatives	316.332	58.92	4	2	3	0
GFA_276		OC[C@@H]1[C@H](O)[C@H](O)C=CO1	=	1600	=	3300	Hassan 2021 (2)	3	Paper	10.1021/acsmedchemlett.1c00371	Monosaccharide	No	Monosaccharide derivatives	146.144	69.92	4	3	1	0
GFA_277		COC(=O)c(c1)ccc(c12)nc(n2C)CO[C@H](C=CO3)[C@@H](O)[C@H]3CO	=	2200	=	1300	Hassan 2021 (2)	5a	Paper	10.1021/acsmedchemlett.1c00371	Monosaccharide	No	Monosaccharide derivatives	348.359	103.04	7	2	6	0
GFA_278		CCOC(=O)c(c1)ccc(c12)n(C)c(n2)CO[C@H](C=CO3)[C@@H](O)[C@H]3CO	=	840	=	680	Hassan 2021 (2)	5b	Paper	10.1021/acsmedchemlett.1c00371	Monosaccharide	No	Monosaccharide derivatives	362.386	103.04	7	2	7	0
GFA_279		COC(=O)c(cc1)cc(c12)[nH]c(n2)CO[C@H](C=CO3)[C@@H](O)[C@H]3CO	nd	nd	=	1200	Hassan 2021 (2)	5c	Paper	10.1021/acsmedchemlett.1c00371	Monosaccharide	No	Monosaccharide derivatives	334.332	113.9	7	3	6	0
GFA_280		O=C(O)c(c1)ccc(c12)nc(n2C)CO[C@H](C=CO3)[C@@H](O)[C@H]3CO	=	1300	=	690	Hassan 2021 (2)	6a	Paper	10.1021/acsmedchemlett.1c00371	Monosaccharide	No	Monosaccharide derivatives	334.332	114.04	5	2	5	0
GFA_281		O=C(O)c(c1)ccc(c12)n(C)c(n2)CO[C@H](C=CO3)[C@@H](O)[C@H]3CO	=	1100	=	770	Hassan 2021 (2)	6b	Paper	10.1021/acsmedchemlett.1c00371	Monosaccharide	No	Monosaccharide derivatives	334.332	114.04	5	2	5	0
GFA_282		c1cc(C(=O)O)cc(c12)[nH]c(n2)CO[C@H](C=CO3)[C@@H](O)[C@H]3CO	nd	nd	=	550	Hassan 2021 (2)	6c	Paper	10.1021/acsmedchemlett.1c00371	Monosaccharide	No	Monosaccharide derivatives	320.305	124.9	5	3	5	0
GFA_283		COC(=O)c(cc1)cc(c12)nc(cc2)CO[C@H](C=CO3)[C@@H](O)[C@H]3CO	nd	nd	=	1700	Hassan 2021 (2)	8	Paper	10.1021/acsmedchemlett.1c00371	Monosaccharide	No	Monosaccharide derivatives	345.355	98.11	7	2	6	0
GFA_284		c1cc(C(=O)O)cc(c12)nc(cc2)CO[C@H](C=CO3)[C@@H](O)[C@H]3CO	=	3600	=	590	Hassan 2021 (2)	9	Paper	10.1021/acsmedchemlett.1c00371	Monosaccharide	No	Monosaccharide derivatives	331.328	109.11	5	2	5	0
GFA_285		c1ccccc1-c2cn(nn2)[C@@H]([C@@H](O)[C@H]3CO)[C@@H](O)[C@@H](O3)S[C@H](O4)[C@H](O)[C@H]([C@@H](O)[C@H]4CO)n(nn5)cc5-c6ccccc6	=	0.049	=	0.044	Hattum 2013	5	Paper	10.1021/jm301677r	Disaccharide	No	Thiodisaccharide derivatives	612.667	226.56	13	6	8	0
GFA_286		c1ccc(O)cc1-c2cn(nn2)[C@@H]([C@@H](O)[C@H]3CO)[C@@H](O)[C@@H](O3)S[C@H](O4)[C@H](O)[C@H]([C@@H](O)[C@H]4CO)n(nn5)cc5-c6cc(O)ccc6	=	0.013	=	0.022	Hattum 2013	6	Paper	10.1021/jm301677r	Disaccharide	No	Thiodisaccharide derivatives	644.665	267.02	15	8	8	0
GFA_287		c1ccccc1Oc(cc2)ccc2-c3cn(nn3)[C@@H]([C@@H](O)[C@H]4CO)[C@@H](O)[C@@H](O4)S[C@H](O5)[C@H](O)[C@H]([C@@H](O)[C@H]5CO)n(nn6)cc6-c7ccc(cc7)Oc8ccccc8	=	84	=	0.36	Hattum 2013	7	Paper	10.1021/jm301677r	Disaccharide	No	Thiodisaccharide derivatives	796.863	245.02	15	6	12	0
GFA_288		[N-]=[N+]=NCCCO[C@H](O1)[C@H](N(C2=O)C(=O)c(c23)cccc3)[C@@H](O)[C@@H]([C@H]1CO)O[C@H](O4)[C@H](O)[C@H]([C@@H](O)[C@H]4CO)OCc5ccc(cc5)Oc6ccccc6	=	280	=	1.2	Hattum 2013	12	Paper	10.1021/jm301677r	Disaccharide	No	LacNAc derivatives	736.739	206.27	13	5	15	0
GFA_289		c1ccccc1C(=O)N[C@@H]([C@@H](O2)OCCCN=[N+]=[N-])[C@@H](O)[C@@H]([C@H]2CO)O[C@H](O3)[C@H](O)[C@H]([C@@H](O)[C@H]3CO)OCc4ccc(cc4)Oc5ccccc5	=	180	=	8.1	Hattum 2013	13	Paper	10.1021/jm301677r	Disaccharide	No	LacNAc derivatives	710.745	197.99	12	6	16	0
GFA_290		[N-]=[N+]=NCCCO[C@H](O1)[C@H](N(C2=O)C(=O)c(c23)cccc3)[C@@H](O)[C@@H]([C@H]1CO)O[C@H](O4)[C@H](O)[C@H]([C@@H](O)[C@H]4CO)n(nn5)cc5-c6ccc(cc6)Oc7ccccc7	=	28	=	2.2	Hattum 2013	18	Paper	10.1021/jm301677r	Disaccharide	No	LacNAc derivatives	773.763	227.75	14	5	14	0
GFA_291		c1ccccc1C(=O)N[C@@H]([C@@H](O2)OCCCN=[N+]=[N-])[C@@H](O)[C@@H]([C@H]2CO)O[C@H](O3)[C@H](O)[C@H]([C@@H](O)[C@H]3CO)n(nn4)cc4-c5ccc(cc5)Oc6ccccc6	=	6.7	=	2.8	Hattum 2013	19	Paper	10.1021/jm301677r	Disaccharide	No	LacNAc derivatives	747.768	219.47	13	6	15	0
GFA_292		Cc1ccc(cc1)S[C@H](O2)[C@H](O)[C@H]([C@@H](O)[C@H]2CO)n(nn3)cc3-c4c(F)c(F)c(O)c(F)c4F	nd	nd	=	23	Kumar 2019	2	Paper	10.1039/C8OB02888E	Monosaccharide	No	Monosaccharide derivatives	501.46	146.16	7	4	5	0
GFA_293		Cc1ccc(cc1)S[C@H](O2)[C@H](O)[C@H]([C@@H](O)[C@H]2CO)n(nn3)cc3-c4c(F)c(F)c(F)c(F)c4F	nd	nd	=	3.4	Kumar 2019	3	Paper	10.1039/C8OB02888E	Monosaccharide	No	Monosaccharide derivatives	503.451	125.93	6	3	5	0
GFA_294		Cc1ccc(cc1)S[C@H](O2)[C@H](O)[C@H]([C@@H](O)[C@H]2CO)n(nn3)cc3-c4c(F)c(F)c(c(F)c4F)N=[N+]=[N-]	nd	nd	=	8.5	Kumar 2019	4	Paper	10.1039/C8OB02888E	Monosaccharide	No	Monosaccharide derivatives	526.473	138.29	6	3	6	0
GFA_295		Cc1ccc(cc1)S[C@H](O2)[C@H](O)[C@H]([C@@H](O)[C@H]2CO)n(nn3)cc3-c4c(F)c(F)c(N)c(F)c4F	nd	nd	=	11	Kumar 2019	5	Paper	10.1039/C8OB02888E	Monosaccharide	No	Monosaccharide derivatives	500.476	151.95	6	4	5	0
GFA_296		Cc1ccc(cc1)S[C@H](O2)[C@H](O)[C@H]([C@@H](O)[C@H]2CO)n(nn3)cc3-c4c(F)c(F)c(c(F)c4F)OC	nd	nd	=	18	Kumar 2019	6	Paper	10.1039/C8OB02888E	Monosaccharide	No	Monosaccharide derivatives	515.487	135.16	7	3	6	0
GFA_297		CCOc(c(F)c1F)c(F)c(F)c1-c2cn(nn2)[C@@H]([C@@H](O)[C@H]3CO)[C@@H](O)[C@@H](O3)Sc(cc4)ccc4C	nd	nd	=	88	Kumar 2019	7	Paper	10.1039/C8OB02888E	Monosaccharide	No	Monosaccharide derivatives	529.514	135.16	7	3	7	0
GFA_298		Cc1ccc(cc1)S[C@H](O2)[C@H](O)[C@H]([C@@H](O)[C@H]2CO)n(nn3)cc3-c4c(F)c(F)c(c(F)c4F)NC	nd	nd	=	18	Kumar 2019	8	Paper	10.1039/C8OB02888E	Monosaccharide	No	Monosaccharide derivatives	514.503	137.96	6	4	6	0
GFA_299		Cc1ccc(cc1)S[C@H](O2)[C@H](O)[C@H]([C@@H](O)[C@H]2CO)n(nn3)cc3-c4c(F)c(F)c(c(F)c4F)N(C)C	nd	nd	=	40	Kumar 2019	9	Paper	10.1039/C8OB02888E	Monosaccharide	No	Monosaccharide derivatives	528.53	129.17	6	3	6	0
GFA_300		Cc1ccc(cc1)S[C@H](O2)[C@H](O)[C@H]([C@@H](O)[C@H]2CO)n(nn3)cc3-c4c(F)c(F)c(c(F)c4F)N5CCCC5	nd	nd	>	300	Kumar 2019	10	Paper	10.1039/C8OB02888E	Monosaccharide	No	Monosaccharide derivatives	554.568	129.17	6	3	6	0
GFA_301		OC[C@@H](O1)[C@H](O)[C@H](O)[C@@H]([C@@H]1C(=O)OC)S[C@H](O2)[C@H](O)[C@@H](O)[C@@H](O)[C@H]2CO	nd	nd	=	15.6	Lazar 2023	13	Paper	10.1021/acs.jmedchem.3c00882	Disaccharide	No	Thiodisaccharide derivatives	400.405	211.67	12	7	6	0
GFA_302		OC[C@@H](O1)[C@H](O)[C@H](O)[C@@H]([C@@H]1C(=O)N)S[C@H](O2)[C@H](O)[C@@H](O)[C@@H](O)[C@H]2CO	nd	nd	=	8	Lazar 2023	14	Paper	10.1021/acs.jmedchem.3c00882	Disaccharide	No	Thiodisaccharide derivatives	385.393	228.46	11	8	5	0
GFA_303		OC[C@@H](O1)[C@@H](O)[C@H](O)[C@@H]([C@@H]1C(=O)N)S[C@H](O2)[C@H](O)[C@@H](O)[C@@H](O)[C@H]2CO	nd	nd	=	13	Lazar 2023	15	Paper	10.1021/acs.jmedchem.3c00882	Disaccharide	No	Thiodisaccharide derivatives	385.393	228.46	11	8	5	0
GFA_304		OC[C@@H](O1)[C@H](O)[C@H](O)[C@@H]([C@@H]1C(=O)N)S[C@H](O2)[C@H](O)[C@@H](O)[C@H](O)[C@H]2CO	nd	nd	>	4000	Lazar 2023	16	Paper	10.1021/acs.jmedchem.3c00882	Disaccharide	No	Thiodisaccharide derivatives	385.393	228.46	11	8	5	0
GFA_305		OC[C@@H]1[C@H](O)[C@H](O)[C@@H](O)[C@@H](O1)S[C@H](CO2)[C@@H](O)[C@@H](O)[C@H]2CO	nd	nd	=	35	Lazar 2023	17	Paper	10.1021/acs.jmedchem.3c00882	Disaccharide	No	Thiodisaccharide derivatives	342.368	185.37	10	7	4	0
GFA_306		OC[C@@H]1[C@H](O)[C@H](O)[C@@H](O)[C@@H](O1)S[C@@H](CO2)[C@@H](O)[C@@H](O)[C@H]2CO	nd	nd	=	930	Lazar 2023	18	Paper	10.1021/acs.jmedchem.3c00882	Disaccharide	No	Thiodisaccharide derivatives	342.368	185.37	10	7	4	0
GFA_307		CCCNC(=O)c1cn(nn1)[C@@H]([C@@H](O)[C@H]2CO)[C@@H](O)[C@@H](O2)O[C@@H]3CCC[C@@H]([C@H]3O)n(nn4)cc4C(=O)NCCC	nd	nd	=	0.43	Leffler 2010 WO2010126435A1	7	Patent	WO2010126435A1	Other	No	Thiodisaccharide derivatives	566.619	219	12	6	11	0
GFA_308		c1cccc(F)c1-c2cn(nn2)[C@@H]([C@@H](O)[C@H]3CO)[C@@H](O)[C@@H](O3)S[C@@H]4CCC[C@@H]([C@H]4O)n(nn5)cc5-c6c(F)cccc6	=	1.9	=	0.23	Leffler 2010 WO2010126435A1	15	Patent	WO2010126435A1	Other	No	Thiodisaccharide derivatives	600.649	176.87	10	4	7	0
GFA_309		c1ccc(F)cc1-c2cn(nn2)[C@@H]([C@@H](O)[C@H]3CO)[C@@H](O)[C@@H](O3)S[C@@H]4CCC[C@@H]([C@H]4O)n(nn5)cc5-c6cc(F)ccc6	=	1.5	=	0.15	Leffler 2010 WO2010126435A1	16	Patent	WO2010126435A1	Other	No	Thiodisaccharide derivatives	600.649	176.87	10	4	7	0
GFA_310		c1cc(F)ccc1-c2cn(nn2)[C@@H]([C@@H](O)[C@H]3CO)[C@@H](O)[C@@H](O3)S[C@@H]4CCC[C@@H]([C@H]4O)n(nn5)cc5-c6ccc(F)cc6	=	1.2	=	0.21	Leffler 2010 WO2010126435A1	17	Patent	WO2010126435A1	Other	No	Thiodisaccharide derivatives	600.649	176.87	10	4	7	0
GFA_311		c1sccc1-c2cn(nn2)[C@@H]([C@@H](O)[C@H]3CO)[C@@H](O)[C@@H](O3)S[C@@H]4CCC[C@@H]([C@H]4O)n(nn5)cc5-c6ccsc6	=	0.35	=	0.55	Leffler 2010 WO2010126435A1	18	Patent	WO2010126435A1	Other	No	Thiodisaccharide derivatives	576.72	233.35	10	4	7	0
GFA_312		CCCNC(=O)c1cn(nn1)[C@@H]([C@@H](O)[C@H]2CO)[C@@H](O)[C@@H](O2)S[C@@H]3CCC[C@@H]([C@H]3O)n(nn4)cc4C(=O)NCCC	=	1.3	=	0.19	Leffler 2010 WO2010126435A1	19	Patent	WO2010126435A1	Other	No	Thiodisaccharide derivatives	582.684	235.07	12	6	11	0
GFA_313		c1cc(Cl)ccc1C(=O)N[C@@H]([C@@H](O)[C@H]2CO)[C@@H](O)[C@@H](O2)S[C@@H]3CCC[C@@H]([C@H]3O)NC(=O)c4ccc(Cl)cc4	=	6.3	=	1.4	Leffler 2010 WO2010126435A1	23	Patent	WO2010126435A1	Other	No	Thiodisaccharide derivatives	585.508	173.65	8	6	7	0
GFA_314		Fc1c(F)c(OC)c(F)c(F)c1C(=O)N[C@@H]([C@@H](O)[C@H]2CO)[C@@H](O)[C@@H](O2)S[C@H](O3)[C@H](O)[C@H]([C@@H](O)[C@H]3CO)n(nn4)cc4-c5cc(F)ccc5	=	0.09	=	0.007	Leffler 2018 US10800804B2	S16	Patent	US10800804B2	Disaccharide	No	Thiodisaccharide derivatives	708.62	234.18	13	7	9	0
GFA_315		c1cccc(c12)cc3c(cccc3)c2C(=O)N[C@@H]([C@@H](O)[C@H]4CO)[C@@H](O)[C@@H](O4)S[C@H](O5)[C@H](O)[C@H]([C@@H](O)[C@H]5CO)n(nn6)cc6-c7cc(F)ccc7	=	0.38	=	0.064	Leffler 2018 US10800804B2	S20a	Patent	US10800804B2	Disaccharide	No	Thiodisaccharide derivatives	706.753	224.95	12	7	8	0
GFA_316		c1cccc(c2)c1cc(c23)ccc(c3)C(=O)N[C@@H]([C@@H](O)[C@H]4CO)[C@@H](O)[C@@H](O4)S[C@H](O5)[C@H](O)[C@H]([C@@H](O)[C@H]5CO)n(nn6)cc6-c7cc(F)ccc7	=	0.49	=	0.14	Leffler 2018 US10800804B2	S20b	Patent	US10800804B2	Disaccharide	No	Thiodisaccharide derivatives	706.753	224.95	12	7	8	0
GFA_317		c1c(F)c(F)c(F)cc1-c2cn(nn2)[C@@H]([C@@H](O)[C@H]3CO)[C@@H](O)[C@@H](O3)S[C@H](O4)[C@H](O)[C@H]([C@@H](O)[C@H]4CO)n(nn5)cc5-c6ccccc6	=	0.066	=	0.003	Leffler 2018 US10800804B2	S21	Patent	US10800804B2	Disaccharide	No	Thiodisaccharide derivatives	666.638	226.56	13	6	8	0
GFA_327		c1cccc(c12)oc(=O)c(c2)CO[C@@H]([C@@H](O)[C@H]3CO)[C@@H](O)[C@@H](O3)S[C@H](O4)[C@H](O)[C@H]([C@@H](O)[C@H]4CO)OCc(c5)c(=O)oc(c56)cccc6	=	15.4	=	0.25	Nilsson 2013 WO2013110704A1	20	Patent	WO2013110704A1	Disaccharide	No	Thiodisaccharide derivatives	674.683	244.02	15	6	10	0
GFA_328		c1cc(Cl)cc(c12)oc(=O)c(c2)CO[C@@H]([C@@H](O)[C@H]3CO)[C@@H](O)[C@@H](O3)S[C@H](O4)[C@H](O)[C@H]([C@@H](O)[C@H]4CO)OCc(c5)c(=O)oc(c56)cc(Cl)cc6	=	21	=	4.7	Nilsson 2013 WO2013110704A1	21	Patent	WO2013110704A1	Disaccharide	No	Thiodisaccharide derivatives	743.573	244.02	15	6	10	0
GFA_329		COc(cc1)cc(c12)oc(=O)c(c2)CO[C@@H]([C@@H](O)[C@H]3CO)[C@@H](O)[C@@H](O3)S[C@H](O4)[C@H](O)[C@H]([C@@H](O)[C@H]4CO)OCc(c5)c(=O)oc(c56)cc(cc6)OC	=	9.9	=	0.89	Nilsson 2013 WO2013110704A1	22	Patent	WO2013110704A1	Disaccharide	No	Thiodisaccharide derivatives	734.736	262.48	17	6	12	0
GFA_330		c1cc(O)cc(c12)oc(=O)c(c2)CO[C@@H]([C@@H](O)[C@H]3CO)[C@@H](O)[C@@H](O3)S[C@H](O4)[C@H](O)[C@H]([C@@H](O)[C@H]4CO)OCc(c5)c(=O)oc(c56)cc(O)cc6	=	3.9	=	0.076	Nilsson 2013 WO2013110704A1	23	Patent	WO2013110704A1	Disaccharide	No	Thiodisaccharide derivatives	706.682	284.48	17	8	10	0
GFA_331		c1c(O)ccc(c12)oc(=O)c(c2)CO[C@@H]([C@@H](O)[C@H]3CO)[C@@H](O)[C@@H](O3)S[C@H](O4)[C@H](O)[C@H]([C@@H](O)[C@H]4CO)OCc(c5)c(=O)oc(c56)ccc(c6)O	=	20	=	0.15	Nilsson 2013 WO2013110704A1	24	Patent	WO2013110704A1	Disaccharide	No	Thiodisaccharide derivatives	706.682	284.48	17	8	10	0
GFA_332		c1cccc2ccc(c3c12)oc(=O)c(c3)CO[C@@H]([C@@H](O)[C@H]4CO)[C@@H](O)[C@@H](O4)S[C@H](O5)[C@H](O)[C@H]([C@@H](O)[C@H]5CO)OCc(c6)c(=O)oc(c6c78)ccc7cccc8	=	22	=	0.51	Nilsson 2013 WO2013110704A1	25	Patent	WO2013110704A1	Disaccharide	No	Thiodisaccharide derivatives	774.804	244.02	15	6	10	0
GFA_333		CC(C)(C)c(c1)ccc(c12)oc(=O)c(c2)CO[C@@H]([C@@H](O)[C@H]3CO)[C@@H](O)[C@@H](O3)S[C@H](O4)[C@H](O)[C@H]([C@@H](O)[C@H]4CO)OCc(c5)c(=O)oc(c56)ccc(c6)C(C)(C)C	=	25	=	8.1	Nilsson 2013 WO2013110704A1	26	Patent	WO2013110704A1	Disaccharide	No	Thiodisaccharide derivatives	786.9	244.02	15	6	12	0
GFA_334		c1c(Cl)ccc(c12)oc(=O)c(c2)CO[C@@H]([C@@H](O)[C@H]3CO)[C@@H](O)[C@@H](O3)S[C@H](O4)[C@H](O)[C@H]([C@@H](O)[C@H]4CO)OCc(c5)c(=O)oc(c56)ccc(Cl)c6	=	7.9	=	6	Nilsson 2013 WO2013110704A1	27	Patent	WO2013110704A1	Disaccharide	No	Thiodisaccharide derivatives	743.573	244.02	15	6	10	0
GFA_335		c1c(F)ccc(c12)oc(=O)c(c2)CO[C@@H]([C@@H](O)[C@H]3CO)[C@@H](O)[C@@H](O3)S[C@H](O4)[C@H](O)[C@H]([C@@H](O)[C@H]4CO)OCc(c5)c(=O)oc(c56)ccc(F)c6	=	3.4	=	0.097	Nilsson 2013 WO2013110704A1	28	Patent	WO2013110704A1	Disaccharide	No	Thiodisaccharide derivatives	710.664	244.02	15	6	10	0
GFA_336		c1c(F)c(F)cc(c12)oc(=O)c(c2)CO[C@@H]([C@@H](O)[C@H]3CO)[C@@H](O)[C@@H](O3)S[C@H](O4)[C@H](O)[C@H]([C@@H](O)[C@H]4CO)OCc(c5)c(=O)oc(c56)cc(F)c(F)c6	=	1.6	=	0.11	Nilsson 2013 WO2013110704A1	29	Patent	WO2013110704A1	Disaccharide	No	Thiodisaccharide derivatives	746.645	244.02	15	6	10	0
GFA_337		Clc1cccc(c12)oc(=O)c(c2)CO[C@@H]([C@@H](O)[C@H]3CO)[C@@H](O)[C@@H](O3)S[C@H](O4)[C@H](O)[C@H]([C@@H](O)[C@H]4CO)OCc(c5)c(=O)oc(c56)cccc6Cl	=	25	=	0.17	Nilsson 2013 WO2013110704A1	30	Patent	WO2013110704A1	Disaccharide	No	Thiodisaccharide derivatives	743.573	244.02	15	6	10	0
GFA_338		Fc1cccc(c12)oc(=O)c(c2)CO[C@@H]([C@@H](O)[C@H]3CO)[C@@H](O)[C@@H](O3)S[C@H](O4)[C@H](O)[C@H]([C@@H](O)[C@H]4CO)OCc(c5)c(=O)oc(c56)cccc6F	=	8.7	=	0.061	Nilsson 2013 WO2013110704A1	31	Patent	WO2013110704A1	Disaccharide	No	Thiodisaccharide derivatives	710.664	244.02	15	6	10	0
GFA_339		Fc1c(F)ccc(c12)oc(=O)c(c2)CO[C@@H]([C@@H](O)[C@H]3CO)[C@@H](O)[C@@H](O3)S[C@H](O4)[C@H](O)[C@H]([C@@H](O)[C@H]4CO)OCc(c5)c(=O)oc(c56)ccc(F)c6F	=	3.9	=	0.032	Nilsson 2013 WO2013110704A1	32	Patent	WO2013110704A1	Disaccharide	No	Thiodisaccharide derivatives	746.645	244.02	15	6	10	0
GFA_340		FC(F)(F)Oc(c1)ccc(c12)oc(=O)c(c2)CO[C@@H]([C@@H](O)[C@H]3CO)[C@@H](O)[C@@H](O3)S[C@H](O4)[C@H](O)[C@H]([C@@H](O)[C@H]4CO)OCc(c5)c(=O)oc(c56)ccc(c6)OC(F)(F)F	=	84	=	0.95	Nilsson 2013 WO2013110704A1	33	Patent	WO2013110704A1	Disaccharide	No	Thiodisaccharide derivatives	842.679	262.48	17	6	14	0
GFA_341		c1cc(C)cc(c12)oc(=O)c(c2)CO[C@@H]([C@@H](O)[C@H]3CO)[C@@H](O)[C@@H](O3)S[C@H](O4)[C@H](O)[C@H]([C@@H](O)[C@H]4CO)OCc(c5)c(=O)oc(c56)cc(C)cc6	=	200	=	9.4	Nilsson 2013 WO2013110704A1	34	Patent	WO2013110704A1	Disaccharide	No	Thiodisaccharide derivatives	702.738	244.02	15	6	10	0
GFA_342		c1cc(C)ccc1C(=O)N[C@H]([C@@H](OS([O-])(=O)=O)[C@@H](O2)SC)[C@@H](O)[C@H]2CO	nd	nd	=	87	Oberg 2008 (1)	12	Paper	10.1021/jm701266y	Monosaccharide	No	Beta-thiogalactosides	406.457	178.9	6	3	6	-1
GFA_343		c1cc(C)ccc1C(=O)N[C@H]([C@@H](OP([O-])=O)[C@@H](O2)SC)[C@@H](O)[C@H]2CO	nd	nd	=	150	Oberg 2008 (1)	13	Paper	10.1021/jm701266y	Monosaccharide	No	Beta-thiogalactosides	390.375	176.92	7	3	6	-1
GFA_344		c1cc(C)ccc1C(=O)N[C@H]([C@@H](OP([O-])([O-])=O)[C@@H](O2)SC)[C@@H](O)[C@H]2CO	nd	nd	=	250	Oberg 2008 (1)	14	Paper	10.1021/jm701266y	Monosaccharide	No	Beta-thiogalactosides	405.366	186.32	7	3	6	-2
GFA_345		c1cc(C)ccc1C(=O)N[C@@H]([C@@H](O)[C@H]2CO)[C@H]([C@@H](O2)SC)OP([O-])(=O)OCc3ccccc3	nd	nd	=	120	Oberg 2008 (1)	15	Paper	10.1021/jm701266y	Monosaccharide	No	Beta-thiogalactosides	496.5	172.49	8	3	9	-1
GFA_346		CC(=O)O[C@@H]([C@@H](O1)SC)[C@H]([C@@H](O)[C@H]1CO)NC(=O)c2ccc(C)cc2	nd	nd	=	240	Oberg 2008 (1)	16	Paper	10.1021/jm701266y	Monosaccharide	No	Beta-thiogalactosides	369.44	130.39	7	3	6	0
GFA_347		c1cc(C)ccc1C(=O)N[C@@H]([C@@H](O)[C@H]2CO)[C@H]([C@@H](O2)SC)OC(=O)c3ccccc3	nd	nd	=	380	Oberg 2008 (1)	17	Paper	10.1021/jm701266y	Monosaccharide	No	Beta-thiogalactosides	431.512	130.39	7	3	7	0
GFA_348		c1cc(C)ccc1C(=O)N[C@@H]([C@@H](O)[C@H]2CO)[C@@H](O)[C@@H](O2)SC	nd	nd	=	220	Oberg 2008 (1)	18	Paper	10.1021/jm701266y	Monosaccharide	No	Beta-thiogalactosides	327.402	124.32	6	4	4	0
GFA_349		OC[C@@H]1[C@H](O)[C@H](O)[C@@H](O)[C@@H](O1)SC	nd	nd	=	5900	Oberg 2008 (1)	19	Paper	10.1021/jm701266y	Monosaccharide	No	Beta-thiogalactosides	210.251	115.45	6	4	2	0
GFA_350		OC[C@@H]1[C@H](O)[C@H](O)[C@@H](OS([O-])(=O)=O)[C@@H](O1)SC	nd	nd	=	2800	Oberg 2008 (1)	20	Paper	10.1021/jm701266y	Monosaccharide	No	Beta-thiogalactosides	289.305	170.03	6	3	4	-1
GFA_351		OC[C@@H]1[C@H](O)[C@H](O)[C@H](O)[C@@H](O1)OC	>	10000	=	10000	Oberg 2008 (2)	9	Paper	10.1016/j.bmcl.2008.05.066	Monosaccharide	No	Monosaccharide derivatives	194.186	99.38	6	4	2	0
GFA_352		c1cc(C)ccc1C(=O)O[C@@H]([C@@H](O)[C@H]2CO)[C@H](O)[C@@H](O2)OC	=	2000	=	1400	Oberg 2008 (2)	10	Paper	10.1016/j.bmcl.2008.05.066	Monosaccharide	No	Monosaccharide derivatives	312.322	105.45	7	3	5	0
GFA_353		c1cc(C)ccc1C(=O)O[C@@H]([C@@H](O)[C@H]2CO)[C@@H]([C@@H](O2)OC)OC(=O)c3ccc(C)cc3	=	1800	=	700	Oberg 2008 (2)	11	Paper	10.1016/j.bmcl.2008.05.066	Monosaccharide	No	Monosaccharide derivatives	430.459	111.52	8	2	8	0
GFA_354		CC(=O)O[C@H]([C@@H](O1)OC)[C@H]([C@@H](O)[C@H]1CO)OC(=O)c2ccc(C)cc2	>	4000	=	550	Oberg 2008 (2)	12	Paper	10.1016/j.bmcl.2008.05.066	Monosaccharide	No	Monosaccharide derivatives	354.36	111.52	8	2	7	0
GFA_355		c1cc(C)ccc1C(=O)O[C@H]([C@H](OS([O-])(=O)=O)[C@@H](O2)OC)[C@@H](O)[C@H]2CO	>	4000	=	250	Oberg 2008 (2)	13	Paper	10.1016/j.bmcl.2008.05.066	Monosaccharide	No	Monosaccharide derivatives	391.377	160.03	7	2	7	-1
GFA_356		c1cc(C)ccc1C(=O)O[C@H]([C@H](OP([O-])=O)[C@@H](O2)OC)[C@@H](O)[C@H]2CO	>	4000	=	2300	Oberg 2008 (2)	14	Paper	10.1016/j.bmcl.2008.05.066	Monosaccharide	No	Monosaccharide derivatives	375.295	158.05	8	2	7	-1
GFA_357		c1cc(C)ccc1C(=O)O[C@@H]([C@@H](O)[C@H]2CO)[C@@H]([C@@H](O2)OC)OP([O-])(=O)OCc3ccccc3	=	4400	=	2500	Oberg 2008 (2)	15	Paper	10.1016/j.bmcl.2008.05.066	Monosaccharide	No	Monosaccharide derivatives	481.42	153.62	9	2	10	-1
GFA_358		c1cc(C)ccc1C(=O)O[C@@H]([C@@H](O)[C@H]2CO)[C@@H]([C@@H](O2)OC)OP([O-])(=O)OC	>	4000	=	600	Oberg 2008 (2)	16	Paper	10.1016/j.bmcl.2008.05.066	Monosaccharide	No	Monosaccharide derivatives	405.322	153.62	9	2	8	-1
GFA_359		CO[C@H](O1)[C@H](O)[C@H]([C@@H](O)[C@H]1CO)OCc(cc2)nc(c23)ccc(F)c3	=	1300	=	580	Pal 2018	1b	Paper	10.1039/c8ob01354c	Monosaccharide	No	Monosaccharide derivatives	353.35	101.27	7	3	5	0
GFA_360		CO[C@H](O1)[C@H](O)[C@H]([C@@H](O)[C@H]1CO)OCc(cc2)nc(c23)ccc(Cl)c3	=	1900	=	510	Pal 2018	1c	Paper	10.1039/c8ob01354c	Monosaccharide	No	Monosaccharide derivatives	369.805	101.27	7	3	5	0
GFA_361		COC(=O)c(c1)ccc(c12)nc(cc2)CO[C@@H]([C@@H](O)[C@H]3CO)[C@@H](O)[C@@H](O3)OC	=	1200	=	710	Pal 2018	1d	Paper	10.1039/c8ob01354c	Monosaccharide	No	Monosaccharide derivatives	393.397	127.57	9	3	7	0
GFA_362		COC(=O)c(cc1)cc(c12)nc(cc2)CO[C@@H]([C@@H](O)[C@H]3CO)[C@@H](O)[C@@H](O3)OC	=	1700	=	610	Pal 2018	1e	Paper	10.1039/c8ob01354c	Monosaccharide	No	Monosaccharide derivatives	393.397	127.57	9	3	7	0
GFA_363		CO[C@H](O1)[C@H](O)[C@H]([C@@H](O)[C@H]1CO)OCc(cc2)nc(c23)cc(F)c(F)c3	=	1200	=	410	Pal 2018	1f	Paper	10.1039/c8ob01354c	Monosaccharide	No	Monosaccharide derivatives	371.341	101.27	7	3	5	0
GFA_364		FC(F)(F)c(c1)ccc(c12)nc(cc2Cl)CO[C@@H]([C@@H](O)[C@H]3CO)[C@@H](O)[C@@H](O3)OC	nd	nd	=	820	Pal 2018	1g	Paper	10.1039/c8ob01354c	Monosaccharide	No	Monosaccharide derivatives	437.803	101.27	7	3	6	0
GFA_366		CO[C@H](O1)[C@H](O)[C@H]([C@@H](O)[C@H]1CO)OCc(cc2Cl)nc(c23)c(F)ccc3	=	1400	=	450	Pal 2018	1i	Paper	10.1039/c8ob01354c	Monosaccharide	No	Monosaccharide derivatives	387.795	101.27	7	3	5	0
GFA_367		[O-]C(=O)c(c1)ccc(c12)nc(cc2)CO[C@@H]([C@@H](O)[C@H]3CO)[C@@H](O)[C@@H](O3)OC	=	690	=	250	Pal 2018	1j	Paper	10.1039/c8ob01354c	Monosaccharide	No	Monosaccharide derivatives	378.362	141.4	7	3	6	-1
GFA_368		c1cc(C([O-])=O)cc(c12)nc(cc2)CO[C@@H]([C@@H](O)[C@H]3CO)[C@@H](O)[C@@H](O3)OC	=	880	=	380	Pal 2018	1k	Paper	10.1039/c8ob01354c	Monosaccharide	No	Monosaccharide derivatives	378.362	141.4	7	3	6	-1
GFA_369		CO[C@H](O1)[C@H](O)[C@H]([C@@H](O)[C@H]1CO)OC(=O)c2cc(C(=O)OC)n(c23)cccc3	nd	nd	=	390	Pal 2018	2a	Paper	10.1039/c8ob01354c	Monosaccharide	No	Monosaccharide derivatives	395.369	136.68	9	3	7	0
GFA_370		CC(=O)c(c1)ccn(c12)c(C(=O)OC)cc2C(=O)O[C@@H]([C@@H](O)[C@H]3CO)[C@@H](O)[C@@H](O3)OC	=	1600	=	360	Pal 2018	2b	Paper	10.1039/c8ob01354c	Monosaccharide	No	Monosaccharide derivatives	437.407	153.75	10	3	8	0
GFA_371		CO[C@H](O1)[C@H](O)[C@H]([C@@H](O)[C@H]1CO)OC(=O)c2cc(C(=O)OC)n(c23)ccc(C(F)(F)F)c3	=	1100	=	740	Pal 2018	2c	Paper	10.1039/c8ob01354c	Monosaccharide	No	Monosaccharide derivatives	463.368	136.68	9	3	8	0
GFA_372		CO[C@H](O1)[C@H](O)[C@H]([C@@H](O)[C@H]1CO)OC(=O)c2cc(C(=O)OC)n(c23)ccc(c3)C(=O)OC	nd	nd	=	960	Pal 2018	2d	Paper	10.1039/c8ob01354c	Monosaccharide	No	Monosaccharide derivatives	453.406	162.98	11	3	9	0
GFA_373		CO[C@H](O1)[C@H](O)[C@H]([C@@H](O)[C@H]1CO)OC(=O)c2cc(C(=O)OC)n(c23)ccc(C)c3	=	480	=	300	Pal 2018	2e	Paper	10.1039/c8ob01354c	Monosaccharide	No	Monosaccharide derivatives	409.396	136.68	9	3	7	0
GFA_374		c1cc(=O)oc(c12)cc(cc2)OCc3cn(nn3)[C@@H]([C@@H](O)[C@H]4CO)[C@@H](O)[C@@H](O4)Sc(cc5)ccc5C	=	500	=	490	Pal 2018	3a	Paper	10.1039/c8ob01354c	Monosaccharide	No	Monosaccharide derivatives	511.558	165.37	9	3	7	0
GFA_375		Cc1cc(=O)oc(c12)cc(cc2)OCc3cn(nn3)[C@@H]([C@@H](O)[C@H]4CO)[C@@H](O)[C@@H](O4)Sc(cc5)ccc5C	=	820	=	1370	Pal 2018	3b	Paper	10.1039/c8ob01354c	Monosaccharide	No	Monosaccharide derivatives	525.585	165.37	9	3	7	0
GFA_376		FC(F)(F)c1cc(=O)oc(c12)cc(cc2)OCc3cn(nn3)[C@@H]([C@@H](O)[C@H]4CO)[C@@H](O)[C@@H](O4)Sc(cc5)ccc5C	=	150	=	260	Pal 2018	3c	Paper	10.1039/c8ob01354c	Monosaccharide	No	Monosaccharide derivatives	579.556	165.37	9	3	8	0
GFA_377		Cc1ccc(cc1)S[C@H](O2)[C@H](O)[C@H]([C@@H](O)[C@H]2CO)n(nn3)cc3COc(cc4)cc(c45)oc(=O)cc5-c6ccccc6	=	500	=	830	Pal 2018	3d	Paper	10.1039/c8ob01354c	Monosaccharide	No	Monosaccharide derivatives	587.657	165.37	9	3	8	0
GFA_378		c1cc(=O)oc(c12)ccc(c2)OCc3cn(nn3)[C@@H]([C@@H](O)[C@H]4CO)[C@@H](O)[C@@H](O4)Sc(cc5)ccc5C	=	460	=	480	Pal 2018	3e	Paper	10.1039/c8ob01354c	Monosaccharide	No	Monosaccharide derivatives	511.558	165.37	9	3	7	0
GFA_380		CO[C@H](O1)[C@H](O)[C@H]([C@@H](O)[C@H]1CO)OCc(c2)ccc(c23)cccc3	>	4000	=	730	Pal 2018	18	Paper	10.1039/c8ob01354c	Monosaccharide	No	Monosaccharide derivatives	334.372	88.38	6	3	5	0
GFA_381		Cc1ccc(cc1)S[C@H](O2)[C@H](O)[C@H]([C@@H](O)[C@H]2CO)n(nn3)cc3-c4ccccc4	=	220	=	88	Peterson 2018	5	Paper	10.1021/acs.jmedchem.7b01626	Monosaccharide	No	Beta-thiogalactosides	413.499	125.93	6	3	5	0
GFA_382		Cc1ccc(cc1)S[C@H](O2)[C@H](O)[C@H]([C@@H](O)[C@H]2CO)n(nn3)cc3-c4c(F)cccc4	=	190	=	92	Peterson 2018	6	Paper	10.1021/acs.jmedchem.7b01626	Monosaccharide	No	Beta-thiogalactosides	431.49	125.93	6	3	5	0
GFA_383		Cc1ccc(cc1)S[C@H](O2)[C@H](O)[C@H]([C@@H](O)[C@H]2CO)n(nn3)cc3-c4cc(F)ccc4	=	180	=	22	Peterson 2018	7	Paper	10.1021/acs.jmedchem.7b01626	Monosaccharide	No	Beta-thiogalactosides	431.49	125.93	6	3	5	0
GFA_384		Cc1ccc(cc1)S[C@H](O2)[C@H](O)[C@H]([C@@H](O)[C@H]2CO)n(nn3)cc3-c4ccc(F)cc4	=	140	=	31	Peterson 2018	8	Paper	10.1021/acs.jmedchem.7b01626	Monosaccharide	No	Beta-thiogalactosides	431.49	125.93	6	3	5	0
GFA_385		Cc1ccc(cc1)S[C@H](O2)[C@H](O)[C@H]([C@@H](O)[C@H]2CO)n(nn3)cc3-c4cc(F)c(F)cc4	=	530	=	8.8	Peterson 2018	9	Paper	10.1021/acs.jmedchem.7b01626	Monosaccharide	No	Beta-thiogalactosides	449.48	125.93	6	3	5	0
GFA_386		Cc1ccc(cc1)S[C@H](O2)[C@H](O)[C@H]([C@@H](O)[C@H]2CO)n(nn3)cc3-c4cc(F)cc(F)c4	=	290	=	15	Peterson 2018	10	Paper	10.1021/acs.jmedchem.7b01626	Monosaccharide	No	Beta-thiogalactosides	449.48	125.93	6	3	5	0
GFA_387		Cc1ccc(cc1)S[C@H](O2)[C@H](O)[C@H]([C@@H](O)[C@H]2CO)n(nn3)cc3-c4cc(F)c(F)c(F)c4	=	180	=	5.2	Peterson 2018	11	Paper	10.1021/acs.jmedchem.7b01626	Monosaccharide	No	Beta-thiogalactosides	467.47	125.93	6	3	5	0
GFA_388		Cc1ccc(cc1)S[C@H](O2)[C@H](O)[C@H]([C@@H](O)[C@H]2CO)n(nn3)cc3-c(c4)ccc(F)c4C	=	170	=	23	Peterson 2018	12	Paper	10.1021/acs.jmedchem.7b01626	Monosaccharide	No	Beta-thiogalactosides	445.517	125.93	6	3	5	0
GFA_389		Cc1ccc(cc1)S[C@H](O2)[C@H](O)[C@H]([C@@H](O)[C@H]2CO)n(nn3)cc3-c4cc(Cl)ccc4	=	100	=	44	Peterson 2018	13	Paper	10.1021/acs.jmedchem.7b01626	Monosaccharide	No	Beta-thiogalactosides	447.944	125.93	6	3	5	0
GFA_390		Cc1ccc(cc1)S[C@H](O2)[C@H](O)[C@H]([C@@H](O)[C@H]2CO)n(nn3)cc3-c4ccc(Cl)cc4	=	680	=	19	Peterson 2018	14	Paper	10.1021/acs.jmedchem.7b01626	Monosaccharide	No	Beta-thiogalactosides	447.944	125.93	6	3	5	0
GFA_391		Cc1ccc(cc1)S[C@H](O2)[C@H](O)[C@H]([C@@H](O)[C@H]2CO)n(nn3)cc3-c4cc(Cl)c(Cl)cc4	=	120	=	14	Peterson 2018	15	Paper	10.1021/acs.jmedchem.7b01626	Monosaccharide	No	Beta-thiogalactosides	482.389	125.93	6	3	5	0
GFA_392		Cc1ccc(cc1)S[C@H](O2)[C@H](O)[C@H]([C@@H](O)[C@H]2CO)n(nn3)cc3-c4ccc(Br)cc4	=	300	=	44	Peterson 2018	16	Paper	10.1021/acs.jmedchem.7b01626	Monosaccharide	No	Beta-thiogalactosides	492.4	125.93	6	3	5	0
GFA_393		OC[C@@H]1[C@H](O)[C@H](O)[C@@H](O)[C@@H](O1)Sc(cc2)ccc2C	=	1100	=	230	Peterson 2018	17	Paper	10.1021/acs.jmedchem.7b01626	Monosaccharide	No	Beta-thiogalactosides	286.349	115.45	5	4	3	0
GFA_394		c1cc(F)c(F)cc1-c2cn(nn2)[C@@H]([C@@H](O)[C@H]3CO)[C@@H](O)[C@@H](O3)S[C@H](O4)[C@H](O)[C@H]([C@@H](O)[C@H]4CO)n(nn5)cc5-c6cc(F)c(F)cc6	<	0.01	=	0.0011	Peterson 2018	19	Paper	10.1021/acs.jmedchem.7b01626	Disaccharide	No	Thiodisaccharide derivatives	684.628	226.56	13	6	8	0
GFA_395		c1c(F)cc(F)cc1-c2cn(nn2)[C@@H]([C@@H](O)[C@H]3CO)[C@@H](O)[C@@H](O3)S[C@H](O4)[C@H](O)[C@H]([C@@H](O)[C@H]4CO)n(nn5)cc5-c6cc(F)cc(F)c6	=	0.063	=	0.0016	Peterson 2018	20	Paper	10.1021/acs.jmedchem.7b01626	Disaccharide	No	Thiodisaccharide derivatives	684.628	226.56	13	6	8	0
GFA_396		c1c(F)c(F)c(F)cc1-c2cn(nn2)[C@@H]([C@@H](O)[C@H]3CO)[C@@H](O)[C@@H](O3)S[C@H](O4)[C@H](O)[C@H]([C@@H](O)[C@H]4CO)n(nn5)cc5-c6cc(F)c(F)c(F)c6	=	0.069	=	0.0023	Peterson 2018	21	Paper	10.1021/acs.jmedchem.7b01626	Disaccharide	No	Thiodisaccharide derivatives	720.609	226.56	13	6	8	0
GFA_397		c1c(O)ccc2c1Oc(cc(O)cc3)c3C24c5c(C(=O)O4)cc(cc5)C(=O)NCc6cn(nn6)[C@@H]([C@@H](O)[C@H]7CO)[C@@H](O)[C@@H](O7)S[C@H](O8)[C@H](O)[C@H]([C@@H](O)[C@H]8CO)n(nn9)cc9-c1cc(F)ccc1	=	0.39	=	0.028	Peterson 2018	25	Paper	10.1021/acs.jmedchem.7b01626	Disaccharide	No	Thiodisaccharide derivatives	941.91	331.65	19	9	10	0
GFA_398		c1c(O)ccc2c1Oc(cc(O)cc3)c3C24c5c(C(=O)O4)cc(cc5)C(=O)NCc6cn(nn6)[C@@H]([C@@H](O)[C@H]7CO)[C@@H](O)[C@@H](O7)S[C@H](O8)[C@H](O)[C@H]([C@@H](O)[C@H]8CO)n(nn9)cc9-c1cc(F)c(F)c(F)c1	=	0.5	=	0.0087	Peterson 2018	26	Paper	10.1021/acs.jmedchem.7b01626	Disaccharide	No	Thiodisaccharide derivatives	977.891	331.65	19	9	10	0
GFA_399		Fc1c(F)ccc(c12)oc(=O)c(c2)CO[C@@H]([C@@H](O)[C@H]3CO)[C@@H](O)[C@@H](O3)S[C@H](O4)[C@H](O)[C@H]([C@@H](O)[C@H]4CO)n(nn5)cc5-c6cc(F)ccc6	=	0.26	=	0.012	Peterson 2018	36	Paper	10.1021/acs.jmedchem.7b01626	Disaccharide	No	Thiodisaccharide derivatives	697.646	235.29	14	6	9	0
GFA_400		Fc1c(F)ccc(c12)oc(=O)c(c2)CO[C@@H]([C@@H](O)[C@H]3CO)[C@@H](O)[C@@H](O3)S[C@H](O4)[C@H](O)[C@H]([C@@H](O)[C@H]4CO)n(nn5)cc5-c6cc(F)c(F)c(F)c6	=	0.34	=	0.0075	Peterson 2018	37	Paper	10.1021/acs.jmedchem.7b01626	Disaccharide	No	Thiodisaccharide derivatives	733.627	235.29	14	6	9	0
GFA_401		CCCCNC(=O)c1cn(nn1)[C@@H]([C@@H](O)[C@H]2CO)[C@@H](O)[C@@H](O2)S[C@H](O3)[C@H](O)[C@H]([C@@H](O)[C@H]3CO)OCc(c4)c(=O)oc(c45)ccc(F)c5F	=	0.66	=	0.047	Peterson 2018	38	Paper	10.1021/acs.jmedchem.7b01626	Disaccharide	No	Thiodisaccharide derivatives	702.691	264.39	15	7	12	0
GFA_402		CCCCNC(=O)c1cn(nn1)[C@@H]([C@@H](O)[C@H]2CO)[C@@H](O)[C@@H](O2)S[C@H](O3)[C@H](O)[C@H]([C@@H](O)[C@H]3CO)n(nn4)cc4-c5cc(F)c(F)c(F)c5	=	0.063	=	0.0024	Peterson 2018	39	Paper	10.1021/acs.jmedchem.7b01626	Disaccharide	No	Thiodisaccharide derivatives	689.673	255.66	14	7	11	0
GFA_403		n1c(O)scc1-c2cn(nn2)[C@@H]([C@@H](O)[C@H]3CO)[C@@H](O)[C@@H](O3)S[C@H](O4)[C@H](O)[C@H]([C@@H](O)[C@H]4CO)n(nn5)cc5-c6cc(F)c(F)c(F)c6	=	0.003	=	0.0004	Peterson 2022 WO2022171561A1	1	Patent	WO2022171561A1	Disaccharide	No	Thiodisaccharide derivatives	689.651	287.92	15	7	8	0
GFA_404		n1c(O)scc1-c2cn(nn2)[C@@H]([C@@H](O)[C@H]3CO)[C@@H](O)[C@@H](O3)S[C@H](O4)[C@H](O)[C@H]([C@@H](O)[C@H]4CO)n(nn5)cc5-c6cc(F)c(Cl)c(F)c6	=	0.004	=	0.0003	Peterson 2022 WO2022171561A1	2	Patent	WO2022171561A1	Disaccharide	No	Thiodisaccharide derivatives	706.105	287.92	15	7	8	0
GFA_405		Nc(n1)scc1-c2cn(nn2)[C@@H]([C@@H](O)[C@H]3CO)[C@@H](O)[C@@H](O3)S[C@H](O4)[C@H](O)[C@H]([C@@H](O)[C@H]4CO)n(nn5)cc5-c6cc(F)c(Cl)c(F)c6	=	0.009	=	0.001	Peterson 2022 WO2022171561A1	3	Patent	WO2022171561A1	Disaccharide	No	Thiodisaccharide derivatives	705.121	293.71	14	7	8	0
GFA_406		c1ccc(F)cc1-c2cnn(c2)[C@@H]([C@@H](O)[C@H]3CO)[C@@H](O)[C@@H](O3)S[C@H](O4)[C@H](O)[C@H]([C@@H](O)[C@H]4CO)n(c5)ncc5-c6cc(F)ccc6	=	0.78	<	0.01	Peterson 2022 WO2022171561A1	4	Patent	WO2022171561A1	Disaccharide	No	Thiodisaccharide derivatives	646.672	200.78	11	6	8	0
GFA_407		c1c(F)c(F)c(F)cc1-c2cnn(c2)[C@@H]([C@@H](O)[C@H]3CO)[C@@H](O)[C@@H](O3)S[C@H](O4)[C@H](O)[C@H]([C@@H](O)[C@H]4CO)n(c5)ncc5-c6cc(F)c(F)c(F)c6	=	0.89	=	0.006	Peterson 2022 WO2022171561A1	5	Patent	WO2022171561A1	Disaccharide	No	Thiodisaccharide derivatives	718.634	200.78	11	6	8	0
GFA_408		c1cc(Cl)c(F)c(F)c1-c2cn(nn2)[C@@H]([C@@H](O)[C@H]3CO)[C@@H](O)[C@@H](O3)S[C@H](O4)[C@H](O)[C@H]([C@@H](O)[C@H]4CO)n(nn5)cc5-c6c(F)c(F)c(Cl)cc6	=	0.45	=	0.012	Peterson 2022 WO2022171561A1	14	Patent	WO2022171561A1	Disaccharide	No	Thiodisaccharide derivatives	753.518	226.56	13	6	8	0
GFA_409		OC[C@@H]1[C@H](O)[C@H](O)[C@@H](O)[C@@H](O1)OCc(c2)/c(oc(c23)cccc3)=N/S(=O)(=O)c(cc4)ccc4C	=	3600	=	10000	Rajput 2014	5baa	Paper	10.1016/j.bmcl.2014.05.063	Monosaccharide	No	Monosaccharide derivatives	491.521	167.4	9	4	6	0
GFA_410		Cc1ccc(cc1)S(=O)(=O)\N=c(oc(c23)cccc3)\c(c2)CO[C@H](O4)[C@H](O)[C@@H](O)[C@@H]([C@H]4CO)O[C@H](O5)[C@H](O)[C@@H](O)[C@@H](O)[C@H]5CO	=	500	=	130	Rajput 2014	5gaa	Paper	10.1016/j.bmcl.2014.05.063	Disaccharide	No	Lactose derivatives	653.665	246.55	14	7	9	0
GFA_411		CO[C@@H](O1)[C@H](O)[C@H]([C@@H](O)[C@H]1CO)OCc(c2)/c(oc(c23)cccc3)=N/S(=O)(=O)c(cc4)ccc4C	=	1700	=	120	Rajput 2014	10a	Paper	10.1016/j.bmcl.2014.05.063	Monosaccharide	No	Monosaccharide derivatives	505.548	156.4	9	3	7	0
GFA_412		CC(=O)O[C@@H]([C@H](O1)OC)[C@H]([C@@H](O)[C@H]1CO)OCc(c2)/c(oc(c23)cccc3)=N/S(=O)(=O)c(cc4)ccc4C	=	5100	=	97	Rajput 2014	10'a	Paper	10.1016/j.bmcl.2014.05.063	Monosaccharide	No	Monosaccharide derivatives	547.586	162.47	10	2	9	0
GFA_413		CO[C@@H](O1)[C@H](O)[C@H]([C@@H](O)[C@H]1CO)OCc(c2)/c(oc(c23)cccc3)=N/S(=O)(=O)c4ccccc4	=	650	=	81	Rajput 2014	10b	Paper	10.1016/j.bmcl.2014.05.063	Monosaccharide	No	Monosaccharide derivatives	491.521	156.4	9	3	7	0
GFA_414		CC(=O)O[C@@H]([C@H](O1)OC)[C@H]([C@@H](O)[C@H]1CO)OCc(c2)/c(oc(c23)cccc3)=N/S(=O)(=O)c4ccccc4	=	4500	=	130	Rajput 2014	10'b	Paper	10.1016/j.bmcl.2014.05.063	Monosaccharide	No	Monosaccharide derivatives	533.559	162.47	10	2	9	0
GFA_415		CO[C@@H](O1)[C@H](O)[C@H]([C@@H](O)[C@H]1CO)OCc(c2)c(=O)oc(c23)cccc3	=	1900	=	78	Rajput 2014	11	Paper	10.1016/j.bmcl.2014.05.063	Monosaccharide	No	Monosaccharide derivatives	352.344	118.59	8	3	5	0
GFA_416	SeDG	OC[C@@H]1[C@H](O)[C@H](O)[C@@H](O)[C@@H](O1)[Se][C@H](O2)[C@H](O)[C@@H](O)[C@@H](O)[C@H]2CO	nd	nd	=	35.2	Raics 2022	SeDG	Paper	10.3390/ijms23052494	Disaccharide	No	Thiodisaccharide derivatives	405.263	180.3	10	8	4	0
GFA_417		c1ccccc1C(=O)N[C@@H]([C@@H](O)[C@H]2CO)[C@@H](O)[C@@H](O2)SC	nd	nd	=	2692	Salameh 2005	18	Paper	10.1016/j.bmcl.2005.05.084	Monosaccharide	No	Beta-thiogalactosides	313.375	124.32	6	4	4	0
GFA_418		CS[C@H](O1)[C@H](O)[C@H]([C@@H](O)[C@H]1CO)NC(=O)c(c2)ccc(c23)cccc3	nd	nd	=	272	Salameh 2005	19	Paper	10.1016/j.bmcl.2005.05.084	Monosaccharide	No	Beta-thiogalactosides	363.436	124.32	6	4	4	0
GFA_419		CC(=O)N[C@@H]([C@@H](O1)OC)[C@@H](O)[C@@H]([C@H]1CO)O[C@H](O2)[C@H](O)[C@@H](NC(=S)N)[C@@H](O)[C@H]2CO	=	43	=	65	Salameh 2006	4	Paper	10.1016/j.bmc.2005.09.050	Disaccharide	No	LacNAc derivatives	455.488	237.31	10	8	8	0
GFA_420		CC(=O)N[C@@H]([C@@H](O1)OC)[C@@H](O)[C@@H]([C@H]1CO)O[C@H](O2)[C@H](O)[C@H]([C@@H](O)[C@H]2CO)NC(=S)NC	=	49	=	38	Salameh 2006	5	Paper	10.1016/j.bmc.2005.09.050	Disaccharide	No	LacNAc derivatives	469.515	223.32	10	8	9	0
GFA_421		CC(=O)N[C@@H]([C@@H](O1)OC)[C@@H](O)[C@@H]([C@H]1CO)O[C@H](O2)[C@H](O)[C@H]([C@@H](O)[C@H]2CO)NC(=S)NCC=C	=	34	=	52	Salameh 2006	6	Paper	10.1016/j.bmc.2005.09.050	Disaccharide	No	LacNAc derivatives	495.553	223.32	10	8	11	0
GFA_422		CC(=O)N[C@@H]([C@@H](O1)OC)[C@@H](O)[C@@H]([C@H]1CO)O[C@H](O2)[C@H](O)[C@H]([C@@H](O)[C@H]2CO)NC(=S)NCCCC	=	23	=	23	Salameh 2006	7	Paper	10.1016/j.bmc.2005.09.050	Disaccharide	No	LacNAc derivatives	511.596	223.32	10	8	12	0
GFA_423		CC(=O)N[C@@H]([C@@H](O1)OC)[C@@H](O)[C@@H]([C@H]1CO)O[C@H](O2)[C@H](O)[C@H]([C@@H](O)[C@H]2CO)NC(=S)N(CC)CC	=	46	=	43	Salameh 2006	8	Paper	10.1016/j.bmc.2005.09.050	Disaccharide	No	LacNAc derivatives	511.596	214.53	10	7	11	0
GFA_424		CC(=O)N[C@@H]([C@@H](O1)OC)[C@@H](O)[C@@H]([C@H]1CO)O[C@H](O2)[C@H](O)[C@H]([C@@H](O)[C@H]2CO)NC(=S)NCCO	=	49	=	74	Salameh 2006	9	Paper	10.1016/j.bmc.2005.09.050	Disaccharide	No	LacNAc derivatives	499.541	243.55	11	9	11	0
GFA_425		CC(=O)N[C@@H]([C@@H](O1)OC)[C@@H](O)[C@@H]([C@H]1CO)O[C@H](O2)[C@H](O)[C@H]([C@@H](O)[C@H]2CO)NC(=S)NCCCO	=	23	=	65	Salameh 2006	10	Paper	10.1016/j.bmc.2005.09.050	Disaccharide	No	LacNAc derivatives	513.568	243.55	11	9	12	0
GFA_426		CC(=O)N[C@@H]([C@@H](O1)OC)[C@@H](O)[C@@H]([C@H]1CO)O[C@H](O2)[C@H](O)[C@H]([C@@H](O)[C@H]2CO)NC(=S)Nc3ccccc3	=	45	=	40	Salameh 2006	11	Paper	10.1016/j.bmc.2005.09.050	Disaccharide	No	LacNAc derivatives	531.586	223.32	10	8	10	0
GFA_427		CC(=O)N[C@@H]([C@@H](O1)OC)[C@@H](O)[C@@H]([C@H]1CO)O[C@H](O2)[C@H](O)[C@H]([C@@H](O)[C@H]2CO)NC(=S)NCc3ccccc3	=	35	=	15	Salameh 2006	12	Paper	10.1016/j.bmc.2005.09.050	Disaccharide	No	LacNAc derivatives	545.613	223.32	10	8	11	0
GFA_428		CC(=O)N[C@@H]([C@@H](O1)OC)[C@@H](O)[C@@H]([C@H]1CO)O[C@H](O2)[C@H](O)[C@H]([C@@H](O)[C@H]2CO)NC(=S)NCc3cccnc3	=	43	=	35	Salameh 2006	13	Paper	10.1016/j.bmc.2005.09.050	Disaccharide	No	LacNAc derivatives	546.601	236.21	11	8	11	0
GFA_429		CC(=O)N[C@@H]([C@@H](O1)OC)[C@@H](O)[C@@H]([C@H]1CO)O[C@H](O2)[C@H](O)[C@H]([C@@H](O)[C@H]2CO)NC(=S)NC3CCCCC3	=	40	=	57	Salameh 2006	14	Paper	10.1016/j.bmc.2005.09.050	Disaccharide	No	LacNAc derivatives	537.634	223.32	10	8	10	0
GFA_430		CC(=O)N[C@@H]([C@@H](O1)OC)[C@@H](O)[C@@H]([C@H]1CO)O[C@H](O2)[C@H](O)[C@H]([C@@H](O)[C@H]2CO)NC(=S)N3CCOCC3	=	160	=	69	Salameh 2006	15	Paper	10.1016/j.bmc.2005.09.050	Disaccharide	No	LacNAc derivatives	525.579	223.76	11	7	9	0
GFA_431		CC(=O)N[C@@H]([C@@H](O1)OC)[C@@H](O)[C@@H]([C@H]1CO)O[C@H](O2)[C@H](O)[C@@H]([C@@H](O)[C@H]2CO)NC(=S)N[C@@H]([C@@H](O)[C@H]3CO)[C@@H](O)[C@@H](O3)O[C@H]([C@H]4CO)[C@H](O)[C@H]([C@@H](O4)OC)NC(=O)C	=	58	=	160	Salameh 2006	16	Paper	10.1016/j.bmc.2005.09.050	Disaccharide	No	LacNAc derivatives	834.855	390.49	20	14	16	0
GFA_432		CS[C@H](O1)[C@H](O)[C@H]([C@@H](O)[C@H]1CO)n2ccnn2	nd	nd	>	5000	Salameh 2010	16	Paper	10.1016/j.bmc.2010.05.040	Monosaccharide	No	Beta-thiogalactosides	261.302	125.93	7	3	3	0
GFA_433		COC(=O)c1cn(nn1)[C@@H]([C@@H](O)[C@H]2CO)[C@@H](O)[C@@H](O2)SC	nd	nd	=	1300	Salameh 2010	17	Paper	10.1016/j.bmc.2010.05.040	Monosaccharide	No	Beta-thiogalactosides	319.339	152.23	9	3	5	0
GFA_434		CCCc1cn(nn1)[C@@H]([C@@H](O)[C@H]2CO)[C@@H](O)[C@@H](O2)SC	nd	nd	>	5000	Salameh 2010	18	Paper	10.1016/j.bmc.2010.05.040	Monosaccharide	No	Beta-thiogalactosides	303.383	125.93	7	3	5	0
GFA_435		OCc1cn(nn1)[C@@H]([C@@H](O)[C@H]2CO)[C@@H](O)[C@@H](O2)SC	nd	nd	>	5000	Salameh 2010	19	Paper	10.1016/j.bmc.2010.05.040	Monosaccharide	No	Beta-thiogalactosides	291.328	146.16	8	4	4	0
GFA_436		CS[C@H](O1)[C@H](O)[C@H]([C@@H](O)[C@H]1CO)n(nn2)cc2C3(O)CCCCC3	nd	nd	=	1600	Salameh 2010	20	Paper	10.1016/j.bmc.2010.05.040	Monosaccharide	No	Beta-thiogalactosides	359.448	146.16	8	4	4	0
GFA_437		CS[C@H](O1)[C@H](O)[C@H]([C@@H](O)[C@H]1CO)n(nn2)cc2-c3ccccc3	nd	nd	=	150	Salameh 2010	21	Paper	10.1016/j.bmc.2010.05.040	Monosaccharide	No	Beta-thiogalactosides	337.4	125.93	7	3	4	0
GFA_438		CS[C@H](O1)[C@H](O)[C@H]([C@@H](O)[C@H]1CO)n(nn2)cc2-c3cc(OC)ccc3	nd	nd	=	130	Salameh 2010	22	Paper	10.1016/j.bmc.2010.05.040	Monosaccharide	No	Beta-thiogalactosides	367.427	135.16	8	3	5	0
GFA_439		CS[C@H](O1)[C@H](O)[C@H]([C@@H](O)[C@H]1CO)n(nn2)cc2-c3ccc(cc3)OC	nd	nd	=	260	Salameh 2010	23	Paper	10.1016/j.bmc.2010.05.040	Monosaccharide	No	Beta-thiogalactosides	367.427	135.16	8	3	5	0
GFA_440		CS[C@H](O1)[C@H](O)[C@H]([C@@H](O)[C@H]1CO)n(nn2)cc2-c3c(F)cccc3	nd	nd	=	200	Salameh 2010	24	Paper	10.1016/j.bmc.2010.05.040	Monosaccharide	No	Beta-thiogalactosides	355.391	125.93	7	3	4	0
GFA_441		CS[C@H](O1)[C@H](O)[C@H]([C@@H](O)[C@H]1CO)n(nn2)cc2-c3cccc(c34)cccc4	nd	nd	=	120	Salameh 2010	25	Paper	10.1016/j.bmc.2010.05.040	Monosaccharide	No	Beta-thiogalactosides	387.461	125.93	7	3	4	0
GFA_442		CS[C@H](O1)[C@H](O)[C@H]([C@@H](O)[C@H]1CO)n(nn2)cc2-c3cccnc3	nd	nd	=	1900	Salameh 2010	26	Paper	10.1016/j.bmc.2010.05.040	Monosaccharide	No	Beta-thiogalactosides	338.388	138.82	8	3	4	0
GFA_443		CS[C@H](O1)[C@H](O)[C@H]([C@@H](O)[C@H]1CO)n(nn2)cc2S(=O)(=O)c(cc3)ccc3C	nd	nd	=	130	Salameh 2010	27	Paper	10.1016/j.bmc.2010.05.040	Monosaccharide	No	Beta-thiogalactosides	415.49	168.45	9	3	5	0
GFA_444		CS[C@H](O1)[C@H](O)[C@H]([C@@H](O)[C@H]1CO)n2nncc2S(=O)(=O)c(cc3)ccc3C	nd	nd	>	5000	Salameh 2010	28	Paper	10.1016/j.bmc.2010.05.040	Monosaccharide	No	Beta-thiogalactosides	415.49	168.45	9	3	5	0
GFA_445		CNC(=O)c1c(C(=O)NC)n(nn1)[C@@H]([C@@H](O)[C@H]2CO)[C@@H](O)[C@@H](O2)SC	nd	nd	>	5000	Salameh 2010	29	Paper	10.1016/j.bmc.2010.05.040	Monosaccharide	No	Beta-thiogalactosides	375.406	184.13	9	5	5	0
GFA_446		CNC(=O)c1cn(nn1)[C@@H]([C@@H](O)[C@H]2CO)[C@@H](O)[C@@H](O2)SC	nd	nd	=	230	Salameh 2010	30	Paper	10.1016/j.bmc.2010.05.040	Monosaccharide	No	Beta-thiogalactosides	318.354	155.03	8	4	4	0
GFA_447		CCCCNC(=O)c1cn(nn1)[C@@H]([C@@H](O)[C@H]2CO)[C@@H](O)[C@@H](O2)SC	nd	nd	=	150	Salameh 2010	31	Paper	10.1016/j.bmc.2010.05.040	Monosaccharide	No	Beta-thiogalactosides	360.435	155.03	8	4	7	0
GFA_448		OCCCNC(=O)c1cn(nn1)[C@@H]([C@@H](O)[C@H]2CO)[C@@H](O)[C@@H](O2)SC	nd	nd	=	360	Salameh 2010	32	Paper	10.1016/j.bmc.2010.05.040	Monosaccharide	No	Beta-thiogalactosides	362.407	175.26	9	5	7	0
GFA_449		CS[C@H](O1)[C@H](O)[C@H]([C@@H](O)[C@H]1CO)n(nn2)cc2C(=O)NCCN3CCOCC3	nd	nd	=	520	Salameh 2010	33	Paper	10.1016/j.bmc.2010.05.040	Monosaccharide	No	Beta-thiogalactosides	417.487	167.5	9	4	7	0
GFA_450		c1ccccc1CNC(=O)c2cn(nn2)[C@@H]([C@@H](O)[C@H]3CO)[C@@H](O)[C@@H](O3)SC	nd	nd	=	150	Salameh 2010	34	Paper	10.1016/j.bmc.2010.05.040	Monosaccharide	No	Beta-thiogalactosides	394.453	155.03	8	4	6	0
GFA_451		NC(=O)c1c(N)n(nn1)[C@@H]([C@@H](O)[C@H]2CO)[C@@H](O)[C@@H](O2)SC	nd	nd	>	2000	Salameh 2010	35	Paper	10.1016/j.bmc.2010.05.040	Monosaccharide	No	Beta-thiogalactosides	319.341	195.04	8	5	4	0
GFA_452		CC(=O)N[C@@H]([C@@H](O1)OC)[C@@H](O)[C@@H]([C@H]1CO)O[C@H](O2)[C@H](O)[C@H]([C@@H](O)[C@H]2CO)n(nn3)cc3C(=O)NC	nd	nd	=	3.8	Salameh 2010	39	Paper	10.1016/j.bmc.2010.05.040	Disaccharide	No	LacNAc derivatives	505.486	226.98	13	7	8	0
GFA_453		CC(=O)N[C@@H]([C@@H](O1)OC)[C@@H](O)[C@@H]([C@H]1CO)O[C@H](O2)[C@H](O)[C@H]([C@@H](O)[C@H]2CO)n(nn3)cc3C(=O)NCc4ccccc4	nd	nd	=	1.5	Salameh 2010	40	Paper	10.1016/j.bmc.2010.05.040	Disaccharide	No	LacNAc derivatives	581.585	226.98	13	7	10	0
GFA_454		CC(=O)N[C@@H]([C@@H](O1)OC)[C@@H](O)[C@@H]([C@H]1CO)O[C@H](O2)[C@H](O)[C@H]([C@@H](O)[C@H]2CO)n(nn3)cc3-c4cccc(c45)cccc5	nd	nd	=	0.66	Salameh 2010	41	Paper	10.1016/j.bmc.2010.05.040	Disaccharide	No	LacNAc derivatives	574.593	197.88	12	6	8	0
GFA_455		CNC(=O)c1cn(nn1)[C@@H]([C@@H](O)[C@H]2CO)[C@@H](O)[C@@H](O2)S[C@H](O3)[C@H](O)[C@H]([C@@H](O)[C@H]3CO)n(nn4)cc4C(=O)NC	nd	nd	=	0.12	Salameh 2010	46	Paper	10.1016/j.bmc.2010.05.040	Disaccharide	No	Thiodisaccharide derivatives	574.574	284.76	15	8	8	0
GFA_456		CCCCNC(=O)c1cn(nn1)[C@@H]([C@@H](O)[C@H]2CO)[C@@H](O)[C@@H](O2)S[C@H](O3)[C@H](O)[C@H]([C@@H](O)[C@H]3CO)n(nn4)cc4C(=O)NCCCC	nd	nd	=	0.029	Salameh 2010	47	Paper	10.1016/j.bmc.2010.05.040	Disaccharide	No	Thiodisaccharide derivatives	658.736	284.76	15	8	14	0
GFA_457		c1ccccc1CNC(=O)c2cn(nn2)[C@@H]([C@@H](O)[C@H]3CO)[C@@H](O)[C@@H](O3)S[C@H](O4)[C@H](O)[C@H]([C@@H](O)[C@H]4CO)n(nn5)cc5C(=O)NCc6ccccc6	nd	nd	=	0.39	Salameh 2010	48	Paper	10.1016/j.bmc.2010.05.040	Disaccharide	No	Thiodisaccharide derivatives	726.771	284.76	15	8	12	0
GFA_458		c1ccccc1CCNC(=O)c2cn(nn2)[C@@H]([C@@H](O)[C@H]3CO)[C@@H](O)[C@@H](O3)S[C@H](O4)[C@H](O)[C@H]([C@@H](O)[C@H]4CO)n(nn5)cc5C(=O)NCCc6ccccc6	nd	nd	=	0.15	Salameh 2010	49	Paper	10.1016/j.bmc.2010.05.040	Disaccharide	No	Thiodisaccharide derivatives	754.825	284.76	15	8	14	0
GFA_459		C=CCNC(=O)c1cn(nn1)[C@@H]([C@@H](O)[C@H]2CO)[C@@H](O)[C@@H](O2)S[C@H](O3)[C@H](O)[C@H]([C@@H](O)[C@H]3CO)n(nn4)cc4C(=O)NCC=C	nd	nd	=	0.065	Salameh 2010	50	Paper	10.1016/j.bmc.2010.05.040	Disaccharide	No	Thiodisaccharide derivatives	626.65	284.76	15	8	12	0
GFA_460		OCCCNC(=O)c1cn(nn1)[C@@H]([C@@H](O)[C@H]2CO)[C@@H](O)[C@@H](O2)S[C@H](O3)[C@H](O)[C@H]([C@@H](O)[C@H]3CO)n(nn4)cc4C(=O)NCCCO	nd	nd	=	0.12	Salameh 2010	51	Paper	10.1016/j.bmc.2010.05.040	Disaccharide	No	Thiodisaccharide derivatives	662.681	325.22	17	10	14	0
GFA_461		COCCNC(=O)c1cn(nn1)[C@@H]([C@@H](O)[C@H]2CO)[C@@H](O)[C@@H](O2)S[C@H](O3)[C@H](O)[C@H]([C@@H](O)[C@H]3CO)n(nn4)cc4C(=O)NCCOC	nd	nd	=	0.25	Salameh 2010	52	Paper	10.1016/j.bmc.2010.05.040	Disaccharide	No	Thiodisaccharide derivatives	662.681	303.22	17	8	14	0
GFA_462		CC(=O)N[C@@H]([C@@H](O1)OC)[C@@H](O)[C@@H]([C@H]1CO)O[C@H](O2)[C@H](O)[C@H]([C@@H](O)[C@H]2CO)NC(=O)c3c(F)c(F)c(F)c(F)c3F	nd	nd	=	55	Sorme 2005	4	Paper	10.1021/ja043475p	Disaccharide	No	LacNAc derivatives	590.459	196.27	11	7	8	0
GFA_463		CC(=O)N[C@@H]([C@@H](O1)OC)[C@@H](O)[C@@H]([C@H]1CO)O[C@H](O2)[C@H](O)[C@H]([C@@H](O)[C@H]2CO)NC(=O)c3c(F)c(F)c(F)c(F)c3	nd	nd	=	6.7	Sorme 2005	5	Paper	10.1021/ja043475p	Disaccharide	No	LacNAc derivatives	572.469	196.27	11	7	8	0
GFA_464		CC(=O)N[C@@H]([C@@H](O1)OC)[C@@H](O)[C@@H]([C@H]1CO)O[C@H](O2)[C@H](O)[C@H]([C@@H](O)[C@H]2CO)NC(=O)c3cc(F)cc(F)c3	nd	nd	=	26	Sorme 2005	6	Paper	10.1021/ja043475p	Disaccharide	No	LacNAc derivatives	536.488	196.27	11	7	8	0
GFA_465		CC(=O)N[C@@H]([C@@H](O1)OC)[C@@H](O)[C@@H]([C@H]1CO)O[C@H](O2)[C@H](O)[C@H]([C@@H](O)[C@H]2CO)NC(=O)c3c(C(=O)O)c(F)c(F)c(F)c3F	nd	nd	=	11	Sorme 2005	7	Paper	10.1021/ja043475p	Disaccharide	No	LacNAc derivatives	616.479	233.57	11	7	9	0
GFA_466		CC(=O)N[C@@H]([C@@H](O1)OC)[C@@H](O)[C@@H]([C@H]1CO)O[C@H](O2)[C@H](O)[C@H]([C@@H](O)[C@H]2CO)NC(=O)c3c(OC)cccc3	nd	nd	=	13	Sorme 2005	8	Paper	10.1021/ja043475p	Disaccharide	No	LacNAc derivatives	530.534	205.5	12	7	9	0
GFA_467		CC(=O)N[C@@H]([C@@H](O1)OC)[C@@H](O)[C@@H]([C@H]1CO)O[C@H](O2)[C@H](O)[C@H]([C@@H](O)[C@H]2CO)NC(=O)c3ccc(cc3)OC	nd	nd	=	3.6	Sorme 2005	10	Paper	10.1021/ja043475p	Disaccharide	No	LacNAc derivatives	530.534	205.5	12	7	9	0
GFA_468		COc(cc1)ccc1CC(=O)N[C@@H]([C@@H](O)[C@H]2CO)[C@@H](O)[C@@H](O2)O[C@H]([C@H]3CO)[C@H](O)[C@H]([C@@H](O3)OC)NC(=O)C	nd	nd	=	18	Sorme 2005	11	Paper	10.1021/ja043475p	Disaccharide	No	LacNAc derivatives	544.561	205.5	12	7	10	0
GFA_469		CC(=O)N[C@@H]([C@@H](O1)OC)[C@@H](O)[C@@H]([C@H]1CO)O[C@H](O2)[C@H](O)[C@H]([C@@H](O)[C@H]2CO)NC(=O)c3c(OC)cccc3OC	nd	nd	=	29	Sorme 2005	12	Paper	10.1021/ja043475p	Disaccharide	No	LacNAc derivatives	560.56	214.73	13	7	10	0
GFA_470		CC(=O)N[C@@H]([C@@H](O1)OC)[C@@H](O)[C@@H]([C@H]1CO)O[C@H](O2)[C@H](O)[C@H]([C@@H](O)[C@H]2CO)NC(=O)c3c(OC)cc(cc3)OC	nd	nd	=	7.9	Sorme 2005	13	Paper	10.1021/ja043475p	Disaccharide	No	LacNAc derivatives	560.56	214.73	13	7	10	0
GFA_471		CC(=O)N[C@@H]([C@@H](O1)OC)[C@@H](O)[C@@H]([C@H]1CO)O[C@H](O2)[C@H](O)[C@H]([C@@H](O)[C@H]2CO)NC(=O)c3cc(OC)c(cc3)OC	nd	nd	=	4	Sorme 2005	14	Paper	10.1021/ja043475p	Disaccharide	No	LacNAc derivatives	560.56	214.73	13	7	10	0
GFA_472		CC(=O)N[C@@H]([C@@H](O1)OC)[C@@H](O)[C@@H]([C@H]1CO)O[C@H](O2)[C@H](O)[C@H]([C@@H](O)[C@H]2CO)NC(=O)c3c(OC)cc(OC)cc3OC	nd	nd	=	17	Sorme 2005	16	Paper	10.1021/ja043475p	Disaccharide	No	LacNAc derivatives	590.587	223.96	14	7	11	0
GFA_473		CC(=O)N[C@@H]([C@@H](O1)OC)[C@@H](O)[C@@H]([C@H]1CO)O[C@H](O2)[C@H](O)[C@H]([C@@H](O)[C@H]2CO)NC(=O)c3cc(OC)c(OC)c(c3)OC	nd	nd	=	7.8	Sorme 2005	17	Paper	10.1021/ja043475p	Disaccharide	No	LacNAc derivatives	590.587	223.96	14	7	11	0
GFA_474		CC(=O)N[C@@H]([C@@H](O1)OC)[C@@H](O)[C@@H]([C@H]1CO)O[C@H](O2)[C@H](O)[C@H]([C@@H](O)[C@H]2CO)NC(=O)c3c(O)cc(cc3)OC	nd	nd	=	10	Sorme 2005	18	Paper	10.1021/ja043475p	Disaccharide	No	LacNAc derivatives	546.533	225.73	13	8	9	0
GFA_475		CC(=O)N[C@@H]([C@@H](O1)OC)[C@@H](O)[C@@H]([C@H]1CO)O[C@H](O2)[C@H](O)[C@H]([C@@H](O)[C@H]2CO)NC(=O)c3c(O)ccc(c3)OC	nd	nd	=	7.5	Sorme 2005	19	Paper	10.1021/ja043475p	Disaccharide	No	LacNAc derivatives	546.533	225.73	13	8	9	0
GFA_476		CC(=O)N[C@@H]([C@@H](O1)OC)[C@@H](O)[C@@H]([C@H]1CO)O[C@H](O2)[C@H](O)[C@H]([C@@H](O)[C@H]2CO)NC(=O)c3c(C(=O)O)cc(OC)c(c3)OC	nd	nd	=	4.6	Sorme 2005	20	Paper	10.1021/ja043475p	Disaccharide	No	LacNAc derivatives	604.57	252.03	13	7	11	0
GFA_477		CC(=O)N[C@@H]([C@@H](O1)OC)[C@@H](O)[C@@H]([C@H]1CO)O[C@H](O2)[C@H](O)[C@H]([C@@H](O)[C@H]2CO)NC(=O)c(c3)ccc(c34)OCO4	nd	nd	=	2.7	Sorme 2005	21	Paper	10.1021/ja043475p	Disaccharide	No	LacNAc derivatives	544.517	214.73	13	7	8	0
GFA_478		CC(=O)N[C@@H]([C@@H](O1)OC)[C@@H](O)[C@@H]([C@H]1CO)O[C@H](O2)[C@H](O)[C@H]([C@@H](O)[C@H]2CO)NC(=O)c3c([N+]([O-])=O)cccc3	nd	nd	=	4.2	Sorme 2005	22	Paper	10.1021/ja043475p	Disaccharide	No	LacNAc derivatives	545.505	239.41	11	7	9	0
GFA_479		CC(=O)N[C@@H]([C@@H](O1)OC)[C@@H](O)[C@@H]([C@H]1CO)O[C@H](O2)[C@H](O)[C@H]([C@@H](O)[C@H]2CO)NC(=O)c3cc([N+]([O-])=O)ccc3	nd	nd	=	2.9	Sorme 2005	23	Paper	10.1021/ja043475p	Disaccharide	No	LacNAc derivatives	545.505	239.41	11	7	9	0
GFA_480		CC(=O)N[C@@H]([C@@H](O1)OC)[C@@H](O)[C@@H]([C@H]1CO)O[C@H](O2)[C@H](O)[C@H]([C@@H](O)[C@H]2CO)NC(=O)c3cc(N(C)C)ccc3	nd	nd	=	7.3	Sorme 2005	25	Paper	10.1021/ja043475p	Disaccharide	No	LacNAc derivatives	543.576	199.51	11	7	9	0
GFA_481		CC(=O)N[C@@H]([C@@H](O1)OC)[C@@H](O)[C@@H]([C@H]1CO)O[C@H](O2)[C@H](O)[C@H]([C@@H](O)[C@H]2CO)NC(=O)c3ccc(cc3)N(C)C	nd	nd	=	3.7	Sorme 2005	26	Paper	10.1021/ja043475p	Disaccharide	No	LacNAc derivatives	543.576	199.51	11	7	9	0
GFA_482		CC(=O)N[C@@H]([C@@H](O1)OC)[C@@H](O)[C@@H]([C@H]1CO)O[C@H](O2)[C@H](O)[C@H]([C@@H](O)[C@H]2CO)NC(=O)c3ccc[nH]3	nd	nd	=	30	Sorme 2005	27	Paper	10.1021/ja043475p	Disaccharide	No	LacNAc derivatives	489.484	212.06	11	8	8	0
GFA_483		CC(=O)N[C@@H]([C@@H](O1)OC)[C@@H](O)[C@@H]([C@H]1CO)O[C@H](O2)[C@H](O)[C@H]([C@@H](O)[C@H]2CO)NC(=O)c3cc[nH]c3	nd	nd	=	33	Sorme 2005	28	Paper	10.1021/ja043475p	Disaccharide	No	LacNAc derivatives	489.484	212.06	11	8	8	0
GFA_484		CC(=O)N[C@@H]([C@@H](O1)OC)[C@@H](O)[C@@H]([C@H]1CO)O[C@H](O2)[C@H](O)[C@H]([C@@H](O)[C@H]2CO)NC(=O)c(c3)[nH]c(c34)ccc(c4)OC	nd	nd	=	6.1	Sorme 2005	29	Paper	10.1021/ja043475p	Disaccharide	No	LacNAc derivatives	569.571	221.29	12	8	9	0
GFA_485		CC(=O)N[C@@H]([C@@H](O1)OC)[C@@H](O)[C@@H]([C@H]1CO)O[C@H](O2)[C@H](O)[C@H]([C@@H](O)[C@H]2CO)NC(=O)c3ccc(O)cc3	nd	nd	=	8.2	Sorme 2005	30	Paper	10.1021/ja043475p	Disaccharide	No	LacNAc derivatives	516.507	216.5	12	8	8	0
GFA_486		N#Cc1ccc(cc1)C(=O)N[C@@H]([C@@H](O)[C@H]2CO)[C@@H](O)[C@@H](O2)O[C@H]([C@H]3CO)[C@H](O)[C@H]([C@@H](O3)OC)NC(=O)C	nd	nd	=	3.9	Sorme 2005	31	Paper	10.1021/ja043475p	Disaccharide	No	LacNAc derivatives	525.517	220.06	12	7	9	0
GFA_487		CC(=O)N[C@@H]([C@@H](O1)OC)[C@@H](O)[C@@H]([C@H]1CO)O[C@H](O2)[C@H](O)[C@H]([C@@H](O)[C@H]2CO)NC(=O)c3ccc(C)cc3	nd	nd	=	1.3	Sorme 2005	32	Paper	10.1021/ja043475p	Disaccharide	No	LacNAc derivatives	514.534	196.27	11	7	8	0
GFA_488		CC(=O)N[C@@H]([C@@H](O1)OC)[C@@H](O)[C@@H]([C@H]1CO)O[C@H](O2)[C@H](O)[C@H]([C@@H](O)[C@H]2CO)NC(=O)c3ccc(Cl)cc3	nd	nd	=	2.5	Sorme 2005	33	Paper	10.1021/ja043475p	Disaccharide	No	LacNAc derivatives	534.952	196.27	11	7	8	0
GFA_489		CC(=O)N[C@@H]([C@@H](O1)OC)[C@@H](O)[C@@H]([C@H]1CO)O[C@H](O2)[C@H](O)[C@H]([C@@H](O)[C@H]2CO)NC(=O)c3ccc(C(C)(C)C)cc3	nd	nd	=	0.95	Sorme 2005	34	Paper	10.1021/ja043475p	Disaccharide	No	LacNAc derivatives	556.615	196.27	11	7	9	0
GFA_490		CC(=O)N[C@@H]([C@@H](O1)OC)[C@@H](O)[C@@H]([C@H]1CO)O[C@H](O2)[C@H](O)[C@H]([C@@H](O)[C@H]2CO)NC(=O)c3ccc(cc3)CCCCCC	nd	nd	=	11	Sorme 2005	35	Paper	10.1021/ja043475p	Disaccharide	No	LacNAc derivatives	584.67	196.27	11	7	13	0
GFA_491		CC(=O)N[C@@H]([C@@H](O1)OC)[C@@H](O)[C@@H]([C@H]1CO)O[C@H](O2)[C@H](O)[C@H]([C@@H](O)[C@H]2CO)NC(=O)c3ccc(cc3)-c4ccccc4	nd	nd	=	3.8	Sorme 2005	36	Paper	10.1021/ja043475p	Disaccharide	No	LacNAc derivatives	576.606	196.27	11	7	9	0
GFA_492		CC(=O)c1ccc(cc1)C(=O)N[C@@H]([C@@H](O)[C@H]2CO)[C@@H](O)[C@@H](O2)O[C@H]([C@H]3CO)[C@H](O)[C@H]([C@@H](O3)OC)NC(=O)C	nd	nd	=	1.2	Sorme 2005	37	Paper	10.1021/ja043475p	Disaccharide	No	LacNAc derivatives	542.545	213.34	12	7	9	0
GFA_493		CC(=O)N[C@@H]([C@@H](O1)OC)[C@@H](O)[C@@H]([C@H]1CO)O[C@H](O2)[C@H](O)[C@H]([C@@H](O)[C@H]2CO)NC(=O)c3ccc(cc3)C(=O)OC	nd	nd	=	3.5	Sorme 2005	38	Paper	10.1021/ja043475p	Disaccharide	No	LacNAc derivatives	558.544	222.57	13	7	10	0
GFA_494		CC(=O)N[C@@H]([C@@H](O1)OC)[C@@H](O)[C@@H]([C@H]1CO)O[C@H](O2)[C@H](O)[C@H]([C@@H](O)[C@H]2CO)NC(=O)c3ccc(C(=O)O)cc3	nd	nd	=	4.6	Sorme 2005	39	Paper	10.1021/ja043475p	Disaccharide	No	LacNAc derivatives	544.517	233.57	11	7	9	0
GFA_495		CC(=O)N[C@@H]([C@@H](O1)OC)[C@@H](O)[C@@H]([C@H]1CO)O[C@H](O2)[C@H](O)[C@H]([C@@H](O)[C@H]2CO)NC(=O)c3cc(C(=O)O)ccc3	nd	nd	=	3	Sorme 2005	40	Paper	10.1021/ja043475p	Disaccharide	No	LacNAc derivatives	544.517	233.57	11	7	9	0
GFA_496		c1cccc(c12)cccc2CC(=O)N[C@@H]([C@@H](O)[C@H]3CO)[C@@H](O)[C@@H](O3)O[C@H]([C@H]4CO)[C@H](O)[C@H]([C@@H](O4)OC)NC(=O)C	nd	nd	=	9.6	Sorme 2005	43	Paper	10.1021/ja043475p	Disaccharide	No	LacNAc derivatives	564.595	196.27	11	7	9	0
GFA_497		CC(=O)N[C@@H]([C@@H](O1)OC)[C@@H](O)[C@@H]([C@H]1CO)O[C@H](O2)[C@H](O)[C@H]([C@@H](O)[C@H]2CO)NC(=O)c(c3)c(C(=O)O)cc(c34)cccc4	nd	nd	=	0.32	Sorme 2005	44	Paper	10.1021/ja043475p	Disaccharide	No	LacNAc derivatives	594.578	233.57	11	7	9	0
GFA_498		CC(=O)N[C@@H]([C@@H](O1)OC)[C@@H](O)[C@@H]([C@H]1CO)O[C@H](O2)[C@H](O)[C@H]([C@@H](O)[C@H]2CO)NC(=O)c3ccc(cc3)C(=O)N[C@@H]([C@@H](O)[C@H]4CO)[C@@H](O)[C@@H](O4)O[C@H]([C@H]5CO)[C@H](O)[C@H]([C@@H](O5)OC)NC(=O)C	nd	nd	=	8.9	Sorme 2005	45	Paper	10.1021/ja043475p	Disaccharide	No	LacNAc derivatives	922.9	392.54	22	14	16	0
GFA_499		CC(=O)N[C@@H]([C@@H](O1)OC)[C@@H](O)[C@@H]([C@H]1CO)O[C@H](O2)[C@H](O)[C@H]([C@@H](O)[C@H]2CO)NC(=O)c3cc(ccc3)C(=O)N[C@@H]([C@@H](O)[C@H]4CO)[C@@H](O)[C@@H](O4)O[C@H]([C@H]5CO)[C@H](O)[C@H]([C@@H](O5)OC)NC(=O)C	nd	nd	=	5.7	Sorme 2005	46	Paper	10.1021/ja043475p	Disaccharide	No	LacNAc derivatives	922.9	392.54	22	14	16	0
GFA_500		CC(=O)N[C@@H]([C@@H](O1)OC)[C@@H](O)[C@@H]([C@H]1CO)O[C@H](O2)[C@H](O)[C@H]([C@@H](O)[C@H]2CO)NC(=O)c3cc(O)cc(c3)O	nd	nd	=	4.2	Sorme 2005	47	Paper	10.1021/ja043475p	Disaccharide	No	LacNAc derivatives	532.506	236.73	13	9	8	0
GFA_501		CC(=O)N[C@@H]([C@@H](O1)OC)[C@@H](O)[C@@H]([C@H]1CO)O[C@H](O2)[C@H](O)[C@H]([C@@H](O)[C@H]2CO)NC(=O)c3cc(cc(c3)O)OCc4ccccc4	nd	nd	=	2.1	Sorme 2005	48	Paper	10.1021/ja043475p	Disaccharide	No	LacNAc derivatives	622.632	225.73	13	8	11	0
GFA_502		CC(=O)N[C@@H]([C@@H](O1)OC)[C@@H](O)[C@@H]([C@H]1CO)O[C@H](O2)[C@H](O)[C@H]([C@@H](O)[C@H]2CO)NC(=O)c3cc(OCc4ccccc4)cc(c3)OCc5ccccc5	nd	nd	=	2.3	Sorme 2005	49	Paper	10.1021/ja043475p	Disaccharide	No	LacNAc derivatives	712.758	214.73	13	7	14	0
GFA_503		CC(=O)N[C@@H]([C@@H](O1)OC)[C@@H](O)[C@@H]([C@H]1CO)O[C@H](O2)[C@H](O)[C@H]([C@@H](O)[C@H]2CO)NC(=O)c3cc(cc(c3)OC)OCc4ccccc4	nd	nd	=	1.6	Sorme 2005	50	Paper	10.1021/ja043475p	Disaccharide	No	LacNAc derivatives	636.659	214.73	13	7	12	0
GFA_504		CC(=O)N[C@@H]([C@@H](O1)OC)[C@@H](O)[C@@H]([C@H]1CO)O[C@H](O2)[C@H](O)[C@H]([C@@H](O)[C@H]2CO)NC(=O)c3cc(cc(c3)OCc4ccccc4)OCCCCCCCCC	nd	nd	=	1.6	Sorme 2005	51	Paper	10.1021/ja043475p	Disaccharide	No	LacNAc derivatives	748.876	214.73	13	7	20	0
GFA_505		CC(=O)N[C@@H]([C@@H](O1)OC)[C@@H](O)[C@@H]([C@H]1CO)O[C@H](O2)[C@H](O)[C@H]([C@@H](O)[C@H]2CO)NC(=O)c3cc(OC)cc(c3)O	nd	nd	=	1.6	Sorme 2005	52	Paper	10.1021/ja043475p	Disaccharide	No	LacNAc derivatives	546.533	225.73	13	8	9	0
GFA_506		CC(=O)N[C@@H]([C@@H](O1)OC)[C@@H](O)[C@@H]([C@H]1CO)O[C@H](O2)[C@H](O)[C@H]([C@@H](O)[C@H]2CO)NC(=O)c3cc(cc(c3)OC)OCCCCCCCCC	nd	nd	=	9.1	Sorme 2005	53	Paper	10.1021/ja043475p	Disaccharide	No	LacNAc derivatives	672.777	214.73	13	7	18	0
GFA_507		CC(=O)N[C@@H]([C@@H](O1)OC)[C@@H](O)[C@@H]([C@H]1CO)O[C@H](O2)[C@H](O)[C@H]([C@@H](O)[C@H]2CO)NC(=O)c3cc(cc(c3)O)OCCCCCCCCC	nd	nd	=	2.6	Sorme 2005	54	Paper	10.1021/ja043475p	Disaccharide	No	LacNAc derivatives	658.75	225.73	13	8	17	0
GFA_508		CC(=O)N[C@@H]([C@@H](O1)OC)[C@@H](O)[C@@H]([C@H]1CO)O[C@H](O2)[C@H](O)[C@H]([C@@H](O)[C@H]2CO)NC(=O)c3cc(OCCCCCCCCC)cc(c3)OCCCCCCCCC	nd	nd	>	100	Sorme 2005	55	Paper	10.1021/ja043475p	Disaccharide	No	LacNAc derivatives	784.994	214.73	13	7	26	0
GFA_509		CC(=O)N[C@@H]([C@@H](O1)OC)[C@@H](O)[C@@H]([C@H]1CO)O[C@H](O2)[C@H](O)[C@H]([C@@H](O)[C@H]2CO)NC(=O)c3cc(OCc4ccc(F)cc4)cc(c3)OCc5ccccc5	nd	nd	=	2.8	Sorme 2005	56	Paper	10.1021/ja043475p	Disaccharide	No	LacNAc derivatives	730.748	214.73	13	7	14	0
GFA_510		CC(=O)N[C@@H]([C@@H](O1)OC)[C@@H](O)[C@@H]([C@H]1CO)O[C@H](O2)[C@H](O)[C@H]([C@@H](O)[C@H]2CO)NC(=O)c3cc(cc(c3)OC)OCc4ccc(C)cc4	nd	nd	=	2.5	Sorme 2005	57	Paper	10.1021/ja043475p	Disaccharide	No	LacNAc derivatives	650.686	214.73	13	7	12	0
GFA_511		CC(=O)N[C@@H]([C@@H](O1)OC)[C@@H](O)[C@@H]([C@H]1CO)O[C@H](O2)[C@H](O)[C@H]([C@@H](O)[C@H]2CO)NC(=O)c3cc(cc(c3)O)OCC=C	nd	nd	=	1.9	Sorme 2005	58	Paper	10.1021/ja043475p	Disaccharide	No	LacNAc derivatives	572.571	225.73	13	8	11	0
GFA_512		CC(=O)N[C@@H]([C@@H](O1)OC)[C@@H](O)[C@@H]([C@H]1CO)O[C@H](O2)[C@H](O)[C@H]([C@@H](O)[C@H]2CO)NC(=O)c3cc(OCC=C)cc(c3)OCc4ccccc4	nd	nd	=	3.4	Sorme 2005	59	Paper	10.1021/ja043475p	Disaccharide	No	LacNAc derivatives	662.697	214.73	13	7	14	0
GFA_513		n1cc(F)ccc1-c2cn(nn2)[C@@H]([C@@H](O)[C@H]3CO)[C@@H](O)[C@@H](O3)S[C@H](O4)[C@H](O)[C@H]([C@@H](O)[C@H]4CO)n(nn5)cc5-c6ccc(F)cn6	=	0.021	=	0.01	Zetterberg 2016 WO2016113335A1	S4a	Patent	WO2016113335A1	Disaccharide	No	Thiodisaccharide derivatives	650.623	252.34	15	6	8	0
GFA_514		COc(nc1)ccc1-c2cn(nn2)[C@@H]([C@@H](O)[C@H]3CO)[C@@H](O)[C@@H](O3)S[C@H](O4)[C@H](O)[C@H]([C@@H](O)[C@H]4CO)n(nn5)cc5-c6ccc(nc6)OC	=	0.12	=	0.012	Zetterberg 2016 WO2016113335A1	S4b	Patent	WO2016113335A1	Disaccharide	No	Thiodisaccharide derivatives	674.695	270.8	17	6	10	0
GFA_515		Cn1cncc1-c2cn(nn2)[C@@H]([C@@H](O)[C@H]3CO)[C@@H](O)[C@@H](O3)S[C@H](O4)[C@H](O)[C@H]([C@@H](O)[C@H]4CO)n(nn5)cc5-c6cncn6C	=	0.6	=	0.131	Zetterberg 2016 WO2016113335A1	S4c	Patent	WO2016113335A1	Disaccharide	No	Thiodisaccharide derivatives	620.649	262.2	15	6	8	0
GFA_516		FC(F)(F)c1cc(Cl)c(nc1)-c2cn(nn2)[C@@H]([C@@H](O)[C@H]3CO)[C@@H](O)[C@@H](O3)S[C@H](O4)[C@H](O)[C@H]([C@@H](O)[C@H]4CO)n(nn5)cc5-c(nc6)c(Cl)cc6C(F)(F)F	=	0.74	=	0.025	Zetterberg 2016 WO2016113335A1	S4d	Patent	WO2016113335A1	Disaccharide	No	Thiodisaccharide derivatives	819.529	252.34	15	6	10	0
GFA_517		c1ncncc1-c2cn(nn2)[C@@H]([C@@H](O)[C@H]3CO)[C@@H](O)[C@@H](O3)S[C@H](O4)[C@H](O)[C@H]([C@@H](O)[C@H]4CO)n(nn5)cc5-c6cncnc6	=	0.39	=	0.044	Zetterberg 2016 WO2016113335A1	S4e	Patent	WO2016113335A1	Disaccharide	No	Thiodisaccharide derivatives	616.617	278.12	17	6	8	0
GFA_518		n1ccccc1-c2cn(nn2)[C@@H]([C@@H](O)[C@H]3CO)[C@@H](O)[C@@H](O3)S[C@H](O4)[C@H](O)[C@H]([C@@H](O)[C@H]4CO)n(nn5)cc5-c6ccccn6	=	0.21	=	0.042	Zetterberg 2016 WO2016113335A1	S4f	Patent	WO2016113335A1	Disaccharide	No	Thiodisaccharide derivatives	614.642	252.34	15	6	8	0
GFA_519		c1c(F)c(F)c(F)cc1-c2cn(nn2)[C@@H]([C@@H](O)[C@H]3CO)[C@@H](O)[C@@H](O3)S[C@H](O4)[C@H](O)[C@H]([C@@H](O)[C@H]4CO)n(nn5)cc5-c6ccc(F)cn6	=	0.04	<	0.005	Zetterberg 2016 WO2016113335A1	S7	Patent	WO2016113335A1	Disaccharide	No	Thiodisaccharide derivatives	685.616	239.45	14	6	8	0
GFA_520		c1c(F)c(F)c(F)cc1-c2cn(nn2)[C@@H]([C@@H](O)[C@H]3CO)[C@@H](O)[C@@H](O3)S[C@H](O4)[C@H](O)[C@H]([C@@H](O)[C@H]4CO)n(nn5)cc5-c6cccnc6	=	0.038	=	0.002	Zetterberg 2016 WO2016113335A1	S8a	Patent	WO2016113335A1	Disaccharide	No	Thiodisaccharide derivatives	667.626	239.45	14	6	8	0
GFA_521		c1c(F)c(F)c(F)cc1-c2cn(nn2)[C@@H]([C@@H](O)[C@H]3CO)[C@@H](O)[C@@H](O3)S[C@H](O4)[C@H](O)[C@H]([C@@H](O)[C@H]4CO)n(nn5)cc5-c6cncnc6	=	0.08	<	0.002	Zetterberg 2016 WO2016113335A1	S8b	Patent	WO2016113335A1	Disaccharide	No	Thiodisaccharide derivatives	668.613	252.34	15	6	8	0
GFA_522		c1c(F)c(F)c(F)cc1-c2cn(nn2)[C@@H]([C@@H](O)[C@H]3CO)[C@@H](O)[C@@H](O3)S[C@H](O4)[C@H](O)[C@H]([C@@H](O)[C@H]4CO)n(nn5)cc5-c6ncccn6	=	0.07	<	0.002	Zetterberg 2016 WO2016113335A1	S8c	Patent	WO2016113335A1	Disaccharide	No	Thiodisaccharide derivatives	668.613	252.34	15	6	8	0
GFA_523		c1c(F)c(F)c(F)cc1-c2cn(nn2)[C@@H]([C@@H](O)[C@H]3CO)[C@@H](O)[C@@H](O3)S[C@H](O4)[C@H](O)[C@H]([C@@H](O)[C@H]4CO)n(nn5)cc5-c6ccccn6	=	0.038	=	0.001	Zetterberg 2016 WO2016113335A1	S8d	Patent	WO2016113335A1	Disaccharide	No	Thiodisaccharide derivatives	667.626	239.45	14	6	8	0
GFA_524		c1c(F)c(F)c(F)cc1-c2cn(nn2)[C@@H]([C@@H](O)[C@H]3CO)[C@@H](O)[C@@H](O3)S[C@H](O4)[C@H](O)[C@H]([C@@H](O)[C@H]4CO)n(nn5)cc5-c6ccncc6	=	0.072	=	0.001	Zetterberg 2016 WO2016113335A1	S8e	Patent	WO2016113335A1	Disaccharide	No	Thiodisaccharide derivatives	667.626	239.45	14	6	8	0
GFA_525		CC(=O)Nc(nc1)ccc1-c2cn(nn2)[C@@H]([C@@H](O)[C@H]3CO)[C@@H](O)[C@@H](O3)S[C@H](O4)[C@H](O)[C@H]([C@@H](O)[C@H]4CO)n(nn5)cc5-c6cc(F)c(F)c(F)c6	=	0.149	=	0.005	Zetterberg 2016 WO2016113335A1	S8f	Patent	WO2016113335A1	Disaccharide	No	Thiodisaccharide derivatives	724.678	268.55	15	7	9	0
GFA_526		c1c(F)c(F)c(F)cc1-c2cn(nn2)[C@@H]([C@@H](O)[C@H]3CO)[C@@H](O)[C@@H](O3)S[C@H](O4)[C@H](O)[C@H]([C@@H](O)[C@H]4CO)n(nn5)cc5-c6ccc(N)nc6	=	0.034	<	0.002	Zetterberg 2016 WO2016113335A1	S8g	Patent	WO2016113335A1	Disaccharide	No	Thiodisaccharide derivatives	682.64	265.47	14	7	8	0
GFA_527		c1c(F)c(F)c(F)cc1-c2cn(nn2)[C@@H]([C@@H](O)[C@H]3CO)[C@@H](O)[C@@H](O3)S[C@H](O4)[C@H](O)[C@H]([C@@H](O)[C@H]4CO)n(nn5)cc5-c6ncc(F)cn6	=	0.055	<	0.002	Zetterberg 2016 WO2016113335A1	S8h	Patent	WO2016113335A1	Disaccharide	No	Thiodisaccharide derivatives	686.604	252.34	15	6	8	0
GFA_528		c1c(F)c(F)c(F)cc1-c2cn(nn2)[C@@H]([C@@H](O)[C@H]3CO)[C@@H](O)[C@@H](O3)S[C@H](O4)[C@H](O)[C@H]([C@@H](O)[C@H]4CO)n(nn5)cc5N6CCOCC6	=	0.11	=	0.002	Zetterberg 2016 WO2017080973A1	1	Patent	WO2017080973A1	Disaccharide	No	Thiodisaccharide derivatives	675.646	239.03	14	6	8	0
GFA_529		c1c(F)c(F)c(F)cc1-c2cn(nn2)[C@@H]([C@@H](O)[C@H]3CO)[C@@H](O)[C@@H](O3)S[C@H](O4)[C@H](O)[C@H]([C@@H](O)[C@H]4CO)n(nn5)cc5N(CC6)CCN6C	=	0.035	=	0.007	Zetterberg 2016 WO2017080973A1	2	Patent	WO2017080973A1	Disaccharide	No	Thiodisaccharide derivatives	688.688	233.04	13	6	8	0
GFA_530		c1c(F)c(F)c(F)cc1-c2cn(nn2)[C@@H]([C@@H](O)[C@H]3CO)[C@@H](O)[C@@H](O3)S[C@H](O4)[C@H](O)[C@H]([C@@H](O)[C@H]4CO)n(nn5)cc5C6CCNCC6	=	0.029	=	0.005	Zetterberg 2016 WO2017080973A1	3	Patent	WO2017080973A1	Disaccharide	No	Thiodisaccharide derivatives	673.673	238.59	13	6	8	0
GFA_531		c1c(F)c(F)c(F)cc1-c2cn(nn2)[C@@H]([C@@H](O)[C@H]3CO)[C@@H](O)[C@@H](O3)S[C@H](O4)[C@H](O)[C@H]([C@@H](O)[C@H]4CO)n(nn5)cc5C6CCOCC6	=	0.058	=	0.001	Zetterberg 2016 WO2017080973A1	4	Patent	WO2017080973A1	Disaccharide	No	Thiodisaccharide derivatives	674.658	235.79	14	6	8	0
GFA_532		CC(C)c1cn(nn1)[C@@H]([C@@H](O)[C@H]2CO)[C@@H](O)[C@@H](O2)S[C@H](O3)[C@H](O)[C@H]([C@@H](O)[C@H]3CO)n(nn4)cc4-c5cc(F)c(F)c(F)c5	=	0.07	=	0.002	Zetterberg 2016 WO2017080973A1	5	Patent	WO2017080973A1	Disaccharide	No	Thiodisaccharide derivatives	632.62	226.56	13	6	8	0
GFA_533		CCS[C@H](O1)[C@H](O)[C@H]([C@@H](O)[C@H]1CO)n(nn2)cc2-c3cc(F)c(F)c(F)c3	nd	nd	=	5.1	Zetterberg 2017	1b	Paper	10.1002/cmdc.201700744	Monosaccharide	No	Beta-thiogalactosides	405.399	125.93	7	3	5	0
GFA_534		N#Cc1c(Br)cc(nc1)S[C@@H](O2)[C@H](O)[C@H]([C@@H](O)[C@H]2CO)n(nn3)cc3-c4cc(F)c(F)c(F)c4	=	2.6	=	0.027	Zetterberg 2017 US10889610B2	1	Patent	US10889610B2	Monosaccharide	Yes	Alpha-thiogalactosides	558.342	162.61	8	3	6	0
GFA_535		N#Cc1c(Cl)cc(nc1)S[C@@H](O2)[C@H](O)[C@H]([C@@H](O)[C@H]2CO)n(nn3)cc3-c4cc(F)c(F)c(F)c4	nd	nd	=	0.057	Zetterberg 2017 US10889610B2	2	Patent	US10889610B2	Monosaccharide	Yes	Alpha-thiogalactosides	513.886	162.61	8	3	6	0
GFA_536		c1cnc(Cl)cc1S[C@@H](O2)[C@H](O)[C@H]([C@@H](O)[C@H]2CO)n(nn3)cc3-c4cc(F)c(F)c(F)c4	nd	nd	=	0.086	Zetterberg 2017 US10889610B2	3	Patent	US10889610B2	Monosaccharide	Yes	Alpha-thiogalactosides	488.876	138.82	7	3	5	0
GFA_537		n1cc(Cl)cc(c1C#N)S[C@@H](O2)[C@H](O)[C@H]([C@@H](O)[C@H]2CO)n(nn3)cc3-c4cc(F)c(F)c(F)c4	nd	nd	=	0.029	Zetterberg 2017 US10889610B2	4	Patent	US10889610B2	Monosaccharide	Yes	Alpha-thiogalactosides	513.886	162.61	8	3	5	0
GFA_538		N#Cc1c(Br)cc(cn1)S[C@@H](O2)[C@H](O)[C@H]([C@@H](O)[C@H]2CO)n(nn3)cc3-c4cc(F)c(F)c(F)c4	nd	nd	=	0.022	Zetterberg 2017 US10889610B2	5	Patent	US10889610B2	Monosaccharide	Yes	Alpha-thiogalactosides	558.342	162.61	8	3	6	0
GFA_539		n1cc(Br)cc(c1C#N)S[C@@H](O2)[C@H](O)[C@H]([C@@H](O)[C@H]2CO)n(nn3)cc3-c4cc(F)c(F)c(F)c4	nd	nd	=	0.022	Zetterberg 2017 US10889610B2	6	Patent	US10889610B2	Monosaccharide	Yes	Alpha-thiogalactosides	558.342	162.61	8	3	5	0
GFA_540		c1cnc(cc1Cl)S[C@@H](O2)[C@H](O)[C@H]([C@@H](O)[C@H]2CO)n(nn3)cc3-c4cc(F)c(F)c(F)c4	=	6.9	=	0.12	Zetterberg 2017 US10889610B2	7	Patent	US10889610B2	Monosaccharide	Yes	Alpha-thiogalactosides	488.876	138.82	7	3	5	0
GFA_541		c1ncc(Br)cc1S[C@@H](O2)[C@H](O)[C@H]([C@@H](O)[C@H]2CO)n(nn3)cc3-c4cc(F)c(Cl)c(F)c4	nd	nd	=	0.015	Zetterberg 2017 US10889610B2	8	Patent	US10889610B2	Monosaccharide	Yes	Alpha-thiogalactosides	549.787	138.82	7	3	5	0
GFA_542		c1ncc(Cl)cc1S[C@@H](O2)[C@H](O)[C@H]([C@@H](O)[C@H]2CO)n(nn3)cc3-c4cc(F)c(Cl)c(F)c4	nd	nd	=	0.022	Zetterberg 2017 US10889610B2	9	Patent	US10889610B2	Monosaccharide	Yes	Alpha-thiogalactosides	505.331	138.82	7	3	5	0
GFA_543		N#Cc1c(Cl)cc(cn1)S[C@@H](O2)[C@H](O)[C@H]([C@@H](O)[C@H]2CO)n(nn3)cc3-c4cc(F)c(Cl)c(F)c4	nd	nd	=	0.018	Zetterberg 2017 US10889610B2	10	Patent	US10889610B2	Monosaccharide	Yes	Alpha-thiogalactosides	530.34	162.61	8	3	6	0
GFA_544		n1cc(Br)cc(c1C#N)S[C@@H](O2)[C@H](O)[C@H]([C@@H](O)[C@H]2CO)n(nn3)cc3-c4cc(F)c(Cl)c(F)c4	nd	nd	=	0.011	Zetterberg 2017 US10889610B2	11	Patent	US10889610B2	Monosaccharide	Yes	Alpha-thiogalactosides	574.796	162.61	8	3	5	0
GFA_545		N#Cc1c(Br)cc(cn1)S[C@@H](O2)[C@H](O)[C@H]([C@@H](O)[C@H]2CO)n(nn3)cc3-c4cc(F)c(Cl)c(F)c4	=	7	=	0.016	Zetterberg 2017 US10889610B2	12	Patent	US10889610B2	Monosaccharide	Yes	Alpha-thiogalactosides	574.796	162.61	8	3	6	0
GFA_546		n1cc(Cl)cc(c1C#N)S[C@@H](O2)[C@H](O)[C@H]([C@@H](O)[C@H]2CO)n(nn3)cc3-c4cc(F)c(Cl)c(F)c4	nd	nd	=	0.011	Zetterberg 2017 US10889610B2	13	Patent	US10889610B2	Monosaccharide	Yes	Alpha-thiogalactosides	530.34	162.61	8	3	5	0
GFA_547		N#Cc1c(F)cc(cc1F)-c2cn(nn2)[C@@H]([C@@H](O)[C@H]3CO)[C@@H](O)[C@H](O3)Sc4cc(Cl)cnc4	nd	nd	=	0.18	Zetterberg 2017 US10889610B2	14	Patent	US10889610B2	Monosaccharide	Yes	Alpha-thiogalactosides	495.895	162.61	8	3	6	0
GFA_548		FC(F)(F)c1c(F)cc(cc1F)-c2cn(nn2)[C@@H]([C@@H](O)[C@H]3CO)[C@@H](O)[C@H](O3)Sc4cc(Cl)cnc4	nd	nd	=	0.097	Zetterberg 2017 US10889610B2	15	Patent	US10889610B2	Monosaccharide	Yes	Alpha-thiogalactosides	538.884	138.82	7	3	6	0
GFA_549		Cc1c(F)cc(cc1F)-c2cn(nn2)[C@@H]([C@@H](O)[C@H]3CO)[C@@H](O)[C@H](O3)Sc4cc(Cl)cnc4	nd	nd	=	0.018	Zetterberg 2017 US10889610B2	16	Patent	US10889610B2	Monosaccharide	Yes	Alpha-thiogalactosides	484.913	138.82	7	3	5	0
GFA_550		c1ncc(Cl)cc1S[C@@H](O2)[C@H](O)[C@H]([C@@H](O)[C@H]2CO)n(nn3)cc3-c4cc(F)c(Br)c(F)c4	nd	nd	=	0.028	Zetterberg 2017 US10889610B2	17	Patent	US10889610B2	Monosaccharide	Yes	Alpha-thiogalactosides	549.787	138.82	7	3	5	0
GFA_551		c1ncc(Cl)cc1S[C@@H](O2)[C@H](O)[C@H]([C@@H](O)[C@H]2CO)n(nn3)cc3-c4cc(F)c(Cl)c(Cl)c4	nd	nd	=	0.027	Zetterberg 2017 US10889610B2	18	Patent	US10889610B2	Monosaccharide	Yes	Alpha-thiogalactosides	521.785	138.82	7	3	5	0
GFA_552		c1ncc(Cl)cc1S[C@@H](O2)[C@H](O)[C@H]([C@@H](O)[C@H]2CO)n(nn3)cc3-c4cc(F)c(Cl)cc4	nd	nd	=	0.034	Zetterberg 2017 US10889610B2	19	Patent	US10889610B2	Monosaccharide	Yes	Alpha-thiogalactosides	487.34	138.82	7	3	5	0
GFA_553		Clc1c(Cl)ccc(c1)S[C@@H](O2)[C@H](O)[C@H]([C@@H](O)[C@H]2CO)n(nn3)cc3-c4cc(F)cnc4	nd	nd	=	0.75	Zetterberg 2017 US10889610B2	20	Patent	US10889610B2	Monosaccharide	Yes	Alpha-thiogalactosides	487.34	138.82	7	3	5	0
GFA_554		c1ncc(Cl)cc1S[C@@H](O2)[C@H](O)[C@H]([C@@H](O)[C@H]2CO)n(nn3)cc3-c4cc(Cl)c(Cl)cc4	nd	nd	=	0.031	Zetterberg 2017 US10889610B2	21	Patent	US10889610B2	Monosaccharide	Yes	Alpha-thiogalactosides	503.795	138.82	7	3	5	0
GFA_555		Clc1c(Cl)ccc(c1)S[C@@H](O2)[C@H](O)[C@H]([C@@H](O)[C@H]2CO)n(nn3)cc3-c4cc(Cl)cnc4	nd	nd	=	0.694	Zetterberg 2017 US10889610B2	22	Patent	US10889610B2	Monosaccharide	Yes	Alpha-thiogalactosides	503.795	138.82	7	3	5	0
GFA_556		c1sccc1-c2cn(nn2)[C@@H]([C@@H](O)[C@H]3CO)[C@@H](O)[C@H](O3)Sc(c4)ccc(Cl)c4Cl	=	0.14	=	2.6	Zetterberg 2017 US10988502B2	1	Patent	US10988502B2	Monosaccharide	Yes	Alpha-thiogalactosides	474.388	154.17	6	3	5	0
GFA_557		N#Cc1c(Cl)cc(c(F)c1)S[C@@H](O2)[C@H](O)[C@H]([C@@H](O)[C@H]2CO)n(nn3)cc3-c4ccsc4	=	0.19	=	1.95	Zetterberg 2017 US10988502B2	2	Patent	US10988502B2	Monosaccharide	Yes	Alpha-thiogalactosides	482.943	177.96	7	3	6	0
GFA_558		c1sccc1-c2cn(nn2)[C@@H]([C@@H](O)[C@H]3CO)[C@@H](O)[C@H](O3)Sc4cc(Br)cnc4	=	0.68	=	1.7	Zetterberg 2017 US10988502B2	3	Patent	US10988502B2	Monosaccharide	Yes	Alpha-thiogalactosides	485.386	167.06	7	3	5	0
GFA_559		FC(F)(F)c1c(Br)cc(cn1)S[C@@H](O2)[C@H](O)[C@H]([C@@H](O)[C@H]2CO)n(nn3)cc3-c4ccsc4	=	0.38	=	1.2	Zetterberg 2017 US10988502B2	4	Patent	US10988502B2	Monosaccharide	Yes	Alpha-thiogalactosides	553.385	167.06	7	3	6	0
GFA_560		s1ccnc1-c2cn(nn2)[C@@H]([C@@H](O)[C@H]3CO)[C@@H](O)[C@H](O3)Sc(cc4Cl)cc(Cl)c4F	=	0.28	=	10	Zetterberg 2017 US10988502B2	5	Patent	US10988502B2	Monosaccharide	Yes	Alpha-thiogalactosides	493.366	167.06	7	3	5	0
GFA_561		Clc1c(Cl)ccc(c1)S[C@@H](O2)[C@H](O)[C@H]([C@@H](O)[C@H]2CO)n(nn3)cc3-c4ccc(F)cn4	=	0.24	=	0.69	Zetterberg 2017 US10988502B2	6	Patent	US10988502B2	Monosaccharide	Yes	Alpha-thiogalactosides	487.34	138.82	7	3	5	0
GFA_562		s1cccc1-c2cn(nn2)[C@@H]([C@@H](O)[C@H]3CO)[C@@H](O)[C@H](O3)Sc4cc(Br)cnc4	=	0.45	=	1.25	Zetterberg 2017 US10988502B2	7	Patent	US10988502B2	Monosaccharide	Yes	Alpha-thiogalactosides	485.386	167.06	7	3	5	0
GFA_563		s1cccc1-c2cn(nn2)[C@@H]([C@@H](O)[C@H]3CO)[C@@H](O)[C@H](O3)Sc(cc4Cl)cc(Cl)c4F	=	0.92	=	2.3	Zetterberg 2017 US10988502B2	8	Patent	US10988502B2	Monosaccharide	Yes	Alpha-thiogalactosides	492.378	154.17	6	3	5	0
GFA_564		Fc(s1)ccc1-c2cn(nn2)[C@@H]([C@@H](O)[C@H]3CO)[C@@H](O)[C@H](O3)Sc(c4)ccc(Cl)c4Cl	=	0.55	=	0.97	Zetterberg 2017 US10988502B2	9	Patent	US10988502B2	Monosaccharide	Yes	Alpha-thiogalactosides	492.378	154.17	6	3	5	0
GFA_565		n1cscc1-c2cn(nn2)[C@@H]([C@@H](O)[C@H]3CO)[C@@H](O)[C@H](O3)Sc4cc(Br)cnc4	=	0.25	=	4.1	Zetterberg 2017 US10988502B2	10	Patent	US10988502B2	Monosaccharide	Yes	Alpha-thiogalactosides	486.374	179.95	8	3	5	0
GFA_566		FC(F)(F)c1c(Br)cc(cn1)S[C@@H](O2)[C@H](O)[C@H]([C@@H](O)[C@H]2CO)n(nn3)cc3-c4cscn4	=	0.17	=	2.9	Zetterberg 2017 US10988502B2	11	Patent	US10988502B2	Monosaccharide	Yes	Alpha-thiogalactosides	554.372	179.95	8	3	6	0
GFA_567		n1cscc1-c2cn(nn2)[C@@H]([C@@H](O)[C@H]3CO)[C@@H](O)[C@H](O3)Sc(c4)ccc(Cl)c4Cl	=	0.31	=	5.3	Zetterberg 2017 US10988502B2	12	Patent	US10988502B2	Monosaccharide	Yes	Alpha-thiogalactosides	475.375	167.06	7	3	5	0
GFA_568		N#Cc1c(Cl)cc(cc1)S[C@@H](O2)[C@H](O)[C@H]([C@@H](O)[C@H]2CO)n(nn3)cc3-c4cscn4	=	0.37	=	6.1	Zetterberg 2017 US10988502B2	13	Patent	US10988502B2	Monosaccharide	Yes	Alpha-thiogalactosides	465.94	190.85	8	3	6	0
GFA_569		Fc1c(Cl)cc(cc1Cl)S[C@@H](O2)[C@H](O)[C@H]([C@@H](O)[C@H]2CO)n(nn3)cc3-c4cscn4	=	0.23	=	6.2	Zetterberg 2017 US10988502B2	14	Patent	US10988502B2	Monosaccharide	Yes	Alpha-thiogalactosides	493.366	167.06	7	3	5	0
GFA_570		Cc(n1)scc1-c2cn(nn2)[C@@H]([C@@H](O)[C@H]3CO)[C@@H](O)[C@H](O3)Sc4cc(Br)cnc4	=	0.64	=	3.2	Zetterberg 2017 US10988502B2	15	Patent	US10988502B2	Monosaccharide	Yes	Alpha-thiogalactosides	500.401	179.95	8	3	5	0
GFA_571		N#Cc1c(Cl)cc(cc1Cl)S[C@@H](O2)[C@H](O)[C@H]([C@@H](O)[C@H]2CO)n(nn3)cc3-c4nccs4	=	0.8	=	12	Zetterberg 2017 US10988502B2	16	Patent	US10988502B2	Monosaccharide	Yes	Alpha-thiogalactosides	500.385	190.85	8	3	6	0
GFA_572		Clc1c(Cl)cc(cc1Cl)S[C@@H](O2)[C@H](O)[C@H]([C@@H](O)[C@H]2CO)n(nn3)cc3-c4nccs4	=	0.61	=	1.3	Zetterberg 2017 US10988502B2	17	Patent	US10988502B2	Monosaccharide	Yes	Alpha-thiogalactosides	509.82	167.06	7	3	5	0
GFA_573		s1ccnc1-c2cn(nn2)[C@@H]([C@@H](O)[C@H]3CO)[C@@H](O)[C@H](O3)Sc(c4)ccc(Cl)c4Cl	=	0.24	=	4.1	Zetterberg 2017 US10988502B2	18	Patent	US10988502B2	Monosaccharide	Yes	Alpha-thiogalactosides	475.375	167.06	7	3	5	0
GFA_574		Clc1c(Cl)cc(cc1Cl)S[C@@H](O2)[C@H](O)[C@H]([C@@H](O)[C@H]2CO)n(nn3)cc3-c4nncs4	=	0.35	=	4.4	Zetterberg 2017 US10988502B2	19	Patent	US10988502B2	Monosaccharide	Yes	Alpha-thiogalactosides	510.808	179.95	8	3	5	0
GFA_575		s1ccnc1-c2cn(nn2)[C@@H]([C@@H](O)[C@H]3CO)[C@@H](O)[C@H](O3)Sc4cc(Br)c[nH+]c4	=	0.55	=	4.6	Zetterberg 2017 US10988502B2	20	Patent	US10988502B2	Monosaccharide	Yes	Alpha-thiogalactosides	487.382	181.2	7	4	5	1
GFA_576		s1ccnc1-c2cn(nn2)[C@@H]([C@@H](O)[C@H]3CO)[C@@H](O)[C@H](O3)Sc4cc(Cl)c[nH+]c4	=	0.22	=	1.8	Zetterberg 2017 US10988502B2	21	Patent	US10988502B2	Monosaccharide	Yes	Alpha-thiogalactosides	442.926	181.2	7	4	5	1
GFA_577		[nH+]1cc(Br)cc(c1C#N)S[C@@H](O2)[C@H](O)[C@H]([C@@H](O)[C@H]2CO)n(nn3)cc3-c4nccs4	=	0.2	=	1.2	Zetterberg 2017 US10988502B2	22	Patent	US10988502B2	Monosaccharide	Yes	Alpha-thiogalactosides	512.392	204.99	8	4	5	1
GFA_578		N#Cc1c(Cl)cc(c[nH+]1)S[C@@H](O2)[C@H](O)[C@H]([C@@H](O)[C@H]2CO)n(nn3)cc3-c4nccs4	=	0.44	=	4.4	Zetterberg 2017 US10988502B2	23	Patent	US10988502B2	Monosaccharide	Yes	Alpha-thiogalactosides	467.936	204.99	8	4	6	1
GFA_579		s1ccnc1-c2cn(nn2)[C@@H]([C@@H](O)[C@H]3CO)[C@@H](O)[C@H](O3)Sc4cc(Cl)cc(Cl)c4	=	0.34	=	1.6	Zetterberg 2017 US10988502B2	24	Patent	US10988502B2	Monosaccharide	Yes	Alpha-thiogalactosides	475.375	167.06	7	3	5	0
GFA_580		Clc1c(Br)cc(cc1)S[C@@H](O2)[C@H](O)[C@H]([C@@H](O)[C@H]2CO)n(nn3)cc3-c4nccs4	=	0.44	=	4.4	Zetterberg 2017 US10988502B2	25	Patent	US10988502B2	Monosaccharide	Yes	Alpha-thiogalactosides	519.831	167.06	7	3	5	0
GFA_581		FC(F)(F)c1c(Br)cc(cn1)S[C@@H](O2)[C@H](O)[C@H]([C@@H](O)[C@H]2CO)n(nn3)cc3-c4nccs4	=	0.31	=	2	Zetterberg 2017 US10988502B2	26	Patent	US10988502B2	Monosaccharide	Yes	Alpha-thiogalactosides	554.372	179.95	8	3	6	0
GFA_582		s1ccnc1-c2cn(nn2)[C@@H]([C@@H](O)[C@H]3CO)[C@@H](O)[C@H](O3)Sc(cc4)cc(Br)c4F	=	0.49	=	4.7	Zetterberg 2017 US10988502B2	27	Patent	US10988502B2	Monosaccharide	Yes	Alpha-thiogalactosides	503.377	167.06	7	3	5	0
GFA_583		s1ccnc1-c2cn(nn2)[C@@H]([C@@H](O)[C@H]3CO)[C@@H](O)[C@H](O3)Sc4c(Cl)ccc(Cl)c4	=	0.91	=	8.2	Zetterberg 2017 US10988502B2	28	Patent	US10988502B2	Monosaccharide	No	Alpha-thiogalactosides	475.375	167.06	7	3	5	0
GFA_584		s1cc(Br)nc1-c2cn(nn2)[C@@H]([C@@H](O)[C@H]3CO)[C@@H](O)[C@H](O3)Sc(c4)ccc(Cl)c4Cl	=	0.15	=	0.81	Zetterberg 2017 US10988502B2	29	Patent	US10988502B2	Monosaccharide	Yes	Alpha-thiogalactosides	554.276	167.06	7	3	5	0
GFA_585		Fc(s1)cnc1-c2cn(nn2)[C@@H]([C@@H](O)[C@H]3CO)[C@@H](O)[C@H](O3)Sc(c4)ccc(Cl)c4Cl	=	0.4	=	1.6	Zetterberg 2017 US10988502B2	30	Patent	US10988502B2	Monosaccharide	Yes	Alpha-thiogalactosides	493.366	167.06	7	3	5	0
GFA_586		s1cc(Cl)nc1-c2cn(nn2)[C@@H]([C@@H](O)[C@H]3CO)[C@@H](O)[C@H](O3)Sc(c4)ccc(Cl)c4Cl	=	0.12	=	0.46	Zetterberg 2017 US10988502B2	31	Patent	US10988502B2	Monosaccharide	Yes	Alpha-thiogalactosides	509.82	167.06	7	3	5	0
GFA_587		FC(F)(F)c1csc(n1)-c2cn(nn2)[C@@H]([C@@H](O)[C@H]3CO)[C@@H](O)[C@H](O3)Sc(c4)ccc(Cl)c4Cl	=	0.79	=	0.21	Zetterberg 2017 US10988502B2	32	Patent	US10988502B2	Monosaccharide	Yes	Alpha-thiogalactosides	543.374	167.06	7	3	6	0
GFA_588		c1ncc(Br)cc1S[C@@H](O2)[C@H](OP(=O)(O)O)[C@H]([C@@H](O)[C@H]2CO)n(nn3)cc3-c4cc(F)c(F)c(F)c4	=	5.4	=	0.006	Zetterberg 2019 US20210380624A1	1	Patent	US20210380624A1	Monosaccharide	Yes	Alpha-thiogalactosides	613.312	195.16	10	2	7	0
GFA_589		Clc1c(Cl)ccc(c1)S[C@@H](O2)[C@H](OP(=O)(O)O)[C@H]([C@@H](O)[C@H]2CO)n(nn3)cc3-c4cc(F)c(F)c(F)c4	nd	nd	=	0.007	Zetterberg 2019 US20210380624A1	2	Patent	US20210380624A1	Monosaccharide	Yes	Alpha-thiogalactosides	602.313	182.27	9	2	7	0
GFA_590		Clc1c(Cl)ccc(c1)S[C@@H](O2)[C@H](OS(=O)(=O)O)[C@H]([C@@H](O)[C@H]2CO)n(nn3)cc3-c4cc(F)c(F)c(F)c4	nd	nd	=	0.014	Zetterberg 2019 US20210380624A1	3	Patent	US20210380624A1	Monosaccharide	Yes	Alpha-thiogalactosides	602.396	177.68	7	2	7	0
GFA_591		c1ncc(Br)cc1S[C@@H](O2)[C@H](OS(=O)(=O)O)[C@H]([C@@H](O)[C@H]2CO)n(nn3)cc3-c4cc(F)c(F)c(F)c4	=	3.15	=	0.003	Zetterberg 2019 US20210380624A1	4	Patent	US20210380624A1	Monosaccharide	Yes	Alpha-thiogalactosides	613.394	190.57	8	2	7	0
GFA_592		c1ncc(Br)cc1S[C@@H](O2)[C@H](OCOP(=O)(O)O)[C@H]([C@@H](O)[C@H]2CO)n(nn3)cc3-c4cc(F)c(F)c(F)c4	=	3.83	=	0.012	Zetterberg 2019 US20210380624A1	5	Patent	US20210380624A1	Monosaccharide	Yes	Alpha-thiogalactosides	643.338	204.39	11	2	9	0
GFA_593		Clc1c(Cl)ccc(c1)S[C@@H](O2)[C@H](OCC(=O)O)[C@H]([C@@H](O)[C@H]2CO)n(nn3)cc3-c4cc(F)c(F)c(F)c4	nd	nd	=	0.017	Zetterberg 2019 US20210380624A1	6	Patent	US20210380624A1	Monosaccharide	Yes	Alpha-thiogalactosides	580.37	152.23	6	2	8	0
GFA_594		Clc1c(Cl)ccc(c1)S[C@@H](O2)[C@H](OCC(=O)O)[C@H]([C@@H](O)[C@H]2CO)n(nn3)cc3-c4cc(F)c(Cl)c(F)c4	=	2	=	0.0085	Zetterberg 2019 US20210380624A1	7	Patent	US20210380624A1	Monosaccharide	Yes	Alpha-thiogalactosides	596.825	152.23	6	2	8	0
GFA_595		c1ncc(Br)cc1S[C@@H](O2)[C@H](OCC(=O)O)[C@H]([C@@H](O)[C@H]2CO)n(nn3)cc3-c4cc(F)c(F)c(F)c4	=	1.8	=	0.007	Zetterberg 2019 US20210380624A1	8	Patent	US20210380624A1	Monosaccharide	Yes	Alpha-thiogalactosides	591.369	165.12	7	2	8	0
GFA_596		Clc1c(Cl)ccc(c1)S[C@@H](O2)[C@H](OCC(=O)NS(=O)(=O)C)[C@H]([C@@H](O)[C@H]2CO)n(nn3)cc3-c4cc(F)c(Cl)c(F)c4	=	3	=	0.023	Zetterberg 2019 US20210380624A1	9	Patent	US20210380624A1	Monosaccharide	Yes	Alpha-thiogalactosides	673.93	186.55	9	3	9	0
GFA_597		c1ncc(Br)cc1S[C@@H](O2)[C@H](OCc3cocn3)[C@H]([C@@H](O)[C@H]2CO)n(nn4)cc4-c5cc(F)c(F)c(F)c5	=	9.2	=	0.024	Zetterberg 2019 US20210380624A1	10	Patent	US20210380624A1	Monosaccharide	Yes	Alpha-thiogalactosides	614.407	153.85	9	2	8	0
GFA_598		c1c(F)c(O)c(F)cc1CO[C@@H]([C@H](O2)Sc3cc(Br)cnc3)[C@H]([C@@H](O)[C@H]2CO)n(nn4)cc4-c5cc(F)c(F)c(F)c5	=	0.26	=	0.017	Zetterberg 2019 US20210380624A1	11	Patent	US20210380624A1	Monosaccharide	Yes	Alpha-thiogalactosides	675.438	148.05	8	3	8	0
GFA_599		c1ncc(Br)cc1S[C@@H](O2)[C@H](OCc3nnn[nH]3)[C@H]([C@@H](O)[C@H]2CO)n(nn4)cc4-c5cc(F)c(F)c(F)c5	=	2.4	=	0.016	Zetterberg 2019 US20210380624A1	12	Patent	US20210380624A1	Monosaccharide	Yes	Alpha-thiogalactosides	615.397	182.28	10	2	8	0
GFA_600		Clc1c(Cl)ccc(c1)S[C@@H](O2)[C@H](OCc3nnn[nH]3)[C@H]([C@@H](O)[C@H]2CO)n(nn4)cc4-c5cc(F)c(Cl)c(F)c5	=	1.4	=	0.064	Zetterberg 2019 US20210380624A1	13	Patent	US20210380624A1	Monosaccharide	Yes	Alpha-thiogalactosides	620.853	169.39	9	2	8	0
GFA_601		Clc1c(Cl)ccc(c1)S[C@@H](O2)[C@H](OCc3nnn[nH]3)[C@H]([C@@H](O)[C@H]2CO)n(nn4)cc4-c5cc(F)c(F)c(F)c5	=	1.8	=	0.008	Zetterberg 2019 US20210380624A1	14	Patent	US20210380624A1	Monosaccharide	Yes	Alpha-thiogalactosides	604.398	169.39	9	2	8	0
GFA_602		c1ncc(Br)cc1S[C@@H](O2)[C@H](OCc3ncc[nH]3)[C@H]([C@@H](O)[C@H]2CO)n(nn4)cc4-c5cc(F)c(F)c(F)c5	=	9.5	=	0.007	Zetterberg 2019 US20210380624A1	15	Patent	US20210380624A1	Monosaccharide	Yes	Alpha-thiogalactosides	613.422	156.5	8	3	8	0
GFA_603		Cn1ccnc1CO[C@@H]([C@H](O2)Sc3cc(Br)cnc3)[C@H]([C@@H](O)[C@H]2CO)n(nn4)cc4-c5cc(F)c(F)c(F)c5	=	6.4	=	0.057	Zetterberg 2019 US20210380624A1	16	Patent	US20210380624A1	Monosaccharide	Yes	Alpha-thiogalactosides	627.449	145.64	8	2	8	0
GFA_604		c1ncc(Br)cc1S[C@@H](O2)[C@H](OCc3ncco3)[C@H]([C@@H](O)[C@H]2CO)n(nn4)cc4-c5cc(F)c(F)c(F)c5	=	2.8	=	0.024	Zetterberg 2019 US20210380624A1	17	Patent	US20210380624A1	Monosaccharide	Yes	Alpha-thiogalactosides	614.407	153.85	9	2	8	0
GFA_605		c1ncc(Br)cc1S[C@@H](O2)[C@H](OCc3cnco3)[C@H]([C@@H](O)[C@H]2CO)n(nn4)cc4-c5cc(F)c(F)c(F)c5	=	14.8	=	0.13	Zetterberg 2019 US20210380624A1	18	Patent	US20210380624A1	Monosaccharide	Yes	Alpha-thiogalactosides	614.407	153.85	9	2	8	0
GFA_606		c1ncc(Br)cc1S[C@@H](O2)[C@H](OCc3ccon3)[C@H]([C@@H](O)[C@H]2CO)n(nn4)cc4-c5cc(F)c(F)c(F)c5	=	2.9	=	0.032	Zetterberg 2019 US20210380624A1	19	Patent	US20210380624A1	Monosaccharide	Yes	Alpha-thiogalactosides	614.407	153.85	9	2	8	0
GFA_607		Clc1c(Cl)ccc(c1)S[C@@H](O2)[C@H](OCc3cocn3)[C@H]([C@@H](O)[C@H]2CO)n(nn4)cc4-c5cc(F)c(Cl)c(F)c5	=	29.7	=	0.087	Zetterberg 2019 US20210380624A1	20	Patent	US20210380624A1	Monosaccharide	Yes	Alpha-thiogalactosides	619.863	140.96	8	2	8	0
GFA_608		c1ncc(Br)cc1S[C@@H](O2)[C@H](OCc3cscn3)[C@H]([C@@H](O)[C@H]2CO)n(nn4)cc4-c5cc(F)c(F)c(F)c5	=	8.6	=	0.018	Zetterberg 2019 US20210380624A1	21	Patent	US20210380624A1	Monosaccharide	Yes	Alpha-thiogalactosides	630.471	168.95	8	2	8	0
GFA_609		c1ncc(Br)cc1S[C@@H](O2)[C@H](OCc3cncs3)[C@H]([C@@H](O)[C@H]2CO)n(nn4)cc4-c5cc(F)c(F)c(F)c5	=	1.9	=	0.021	Zetterberg 2019 US20210380624A1	22	Patent	US20210380624A1	Monosaccharide	Yes	Alpha-thiogalactosides	630.471	168.95	8	2	8	0
GFA_610		c1ncc(Br)cc1S[C@@H](O2)[C@H](OCc3nccs3)[C@H]([C@@H](O)[C@H]2CO)n(nn4)cc4-c5cc(F)c(F)c(F)c5	=	2.6	=	0.041	Zetterberg 2019 US20210380624A1	23	Patent	US20210380624A1	Monosaccharide	Yes	Alpha-thiogalactosides	630.471	168.95	8	2	8	0
GFA_611		CN(C)C(=O)c1c(cc(Cl)cc1)S[C@@H](O2)[C@H](OCc3cscn3)[C@H]([C@@H](O)[C@H]2CO)n(nn4)cc4-c5cc(F)c(F)c(F)c5	=	3.7	=	0.014	Zetterberg 2019 US20210380624A1	24	Patent	US20210380624A1	Monosaccharide	Yes	Alpha-thiogalactosides	656.107	176.37	8	2	9	0
GFA_612		CN(C)C(=O)c1c(cc(Cl)cc1)S[C@@H](O2)[C@H](OCc3nnn[nH]3)[C@H]([C@@H](O)[C@H]2CO)n(nn4)cc4-c5cc(F)c(F)c(F)c5	=	1.2	=	0.004	Zetterberg 2019 US20210380624A1	25	Patent	US20210380624A1	Monosaccharide	Yes	Alpha-thiogalactosides	641.033	189.7	10	2	9	0
GFA_613		c1ncc(Br)cc1S[C@@H](O2)[C@H](OCCCC(=O)O)[C@H]([C@@H](O)[C@H]2CO)n(nn3)cc3-c4cc(F)c(F)c(F)c4	=	1.5	=	0.01	Zetterberg 2019 US20210380624A1	26	Patent	US20210380624A1	Monosaccharide	Yes	Alpha-thiogalactosides	619.423	165.12	7	2	10	0
GFA_614		s1cc(Cl)nc1-c2cn(nn2)[C@@H]([C@@H](O)[C@H]3CO)[C@@H](O)[C@@H](O3)c4nncn4-c(cc5)cc(c56)sc(n6)C	=	0.75	=	0.15	Zetterberg 2020 US20220259251A1	1	Patent	US20220259251A1	Monosaccharide	No	(Het)aryl-C-galactosides	547.018	213.6	10	3	5	0
GFA_615		Nc(n1)scc1-c2cn(nn2)[C@@H]([C@@H](O)[C@H]3CO)[C@@H](O)[C@@H](O3)c4nncn4-c(cc5)cc(c56)sc(n6)C	=	1.6	=	1.9	Zetterberg 2020 US20220259251A1	6	Patent	US20220259251A1	Monosaccharide	No	(Het)aryl-C-galactosides	527.587	239.62	10	4	5	0
GFA_616		n1c(O)scc1-c2cn(nn2)[C@@H]([C@@H](O)[C@H]3CO)[C@@H](O)[C@@H](O3)c4nncn4-c(cc5)cc(c56)sc(n6)C	=	0.32	=	1.9	Zetterberg 2020 US20220259251A1	8	Patent	US20220259251A1	Monosaccharide	No	(Het)aryl-C-galactosides	528.572	233.83	11	4	5	0
GFA_617		c1cc(Cl)cc(c1C(F)(F)F)-n2c(nnc2C)[C@H](O3)[C@H](O)[C@H]([C@@H](O)[C@H]3CO)n(nn4)cc4-c5nc(Cl)cs5	=	0.29	=	0.041	Zetterberg 2020 US20220259251A1	9	Patent	US20220259251A1	Monosaccharide	Yes	(Het)aryl-C-galactosides	592.387	172.47	9	3	6	0
[truncated: 405 more rows]

## Sheet: GFA_Gal1
GFA_ID	Name	SMILES	Gal-1 Kd operator	Gal-1 Kd value (μM)	Gal-3 Kd operator	Gal-3 Kd value (μM)	Source	Name in source	Source type	Citation	Mono/Disaccharide	Possible X-bond	Series	Molecular weight	Polar SA	HB acceptors	HB donors	Rotatable bonds	Total charge	ref
[truncated: 645 more rows]
