# Supplementary material for: End-Point Affinity Estimation of Galectin Ligands by Classical and Semiempirical Quantum Mechanical Potentials
Source: J Chem Inf Model. 2025 Jan 4;65(2):762–77. doi: 10.1021/acs.jcim.4c01659 (PMC11776057; doi:10.1021/acs.jcim.4c01659)
Supplement: Supplementary file 3 — ci4c01659_si_003.xlsx [file ci4c01659_si_003.xlsx]

## Sheet: bestposes_dHbind
GFA_ID	Gal-3 Kd operator	Gal-3 Kd value (μM)	dG experiment (kcal/mol)	Glide SP	OPLS4/VSGB2.1	OPLS_2005/VSGB2.1	AMBER/UD1	AMBER/UD4	AMBER/VD114	AMBER/VAD	GFN-FF/ALPB	PM6-D3H4/COSMO	PM6-D3H4/COSMO2	PM6-D3H4X/COSMO	PM6-D3H4X/COSMO2	PM6-ORG/COSMO	PM6-ORG/COSMO2	PM7/COSMO	PM7/COSMO2	GFN1/GBSA	GFN1/ALPB	GFN2/GBSA	GFN2/ALPB	GFN2/ddCOSMO	DFTB3-D3H5/COSMO	DFTB3-D4/COSMO
GFA_1	=	4400	-3.23486	-6.1	-32.12	-39.19	-23.68	-18.19	-13.68	-16.12	-32.77	-24.34	-18.65	-24.34	-18.65	-25.02	-20.56	-34.59	-30.18	-24.52	-25.01	-27.09	-26.13	-26.03	-40.71	-28.77
GFA_1	=	4100	-3.27696	-6.1	-32.12	-39.19	-23.68	-18.19	-13.68	-16.12	-32.77	-24.34	-18.65	-24.34	-18.65	-25.02	-20.56	-34.59	-30.18	-24.52	-25.01	-27.09	-26.13	-26.03	-40.71	-28.77
GFA_1	=	4400	-3.23486	-6.1	-32.12	-39.19	-23.68	-18.19	-13.68	-16.12	-32.77	-24.34	-18.65	-24.34	-18.65	-25.02	-20.56	-34.59	-30.18	-24.52	-25.01	-27.09	-26.13	-26.03	-40.71	-28.77
GFA_2	=	2700	-3.526	-5.769	-31.02	-36.78	-26.91	-18.64	-14.15	-15.44	-30.47	-24.84	-21.43	-24.84	-21.43	-25.34	-24.21	-34.36	-30.3	-25.56	-26.89	-25.99	-24.28	-25.67	-35.93	-28.7
GFA_4	=	231	-4.99171	-5.351	-29.55	-37.3	-29.88	-27.93	-17.82	-25.41	-36.31	-32.22	-24	-32.22	-24	-32.19	-27.61	-45.25	-38.92	-33.46	-32.93	-30.7	-34.74	-36.47	-50.3	-38.24
GFA_5	=	160	-5.21065	-5.367	-36.16	-44.54	-26.92	-27.46	-18.72	-21.92	-43.2	-34.09	-25.98	-34.09	-25.98	-33.13	-28.16	-45.28	-40.31	-32.28	-33.75	-38.2	-36.64	-36.05	-53.84	-40.93
GFA_5	=	160	-5.21065	-5.367	-36.16	-44.54	-26.92	-27.46	-18.72	-21.92	-43.2	-34.09	-25.98	-34.09	-25.98	-33.13	-28.16	-45.28	-40.31	-32.28	-33.75	-38.2	-36.64	-36.05	-53.84	-40.93
GFA_5	=	222	-5.01541	-5.367	-36.16	-44.54	-26.92	-27.46	-18.72	-21.92	-43.2	-34.09	-25.98	-34.09	-25.98	-33.13	-28.16	-45.28	-40.31	-32.28	-33.75	-38.2	-36.64	-36.05	-53.84	-40.93
GFA_6	=	59	-5.8054	-5	-35.11	-49.84	-27.49	-34.63	-25.79	-29.88	-41.09	-31.04	-25.24	-31.04	-25.24	-31.26	-28.02	-46.76	-43.09	-29.14	-32.91	-33.56	-33.14	-33.56	-50.71	-38.76
GFA_6	=	59	-5.8054	-5	-35.11	-49.84	-27.49	-34.63	-25.79	-29.88	-41.09	-31.04	-25.24	-31.04	-25.24	-31.26	-28.02	-46.76	-43.09	-29.14	-32.91	-33.56	-33.14	-33.56	-50.71	-38.76
GFA_6	=	67	-5.7296	-5	-35.11	-49.84	-27.49	-34.63	-25.79	-29.88	-41.09	-31.04	-25.24	-31.04	-25.24	-31.26	-28.02	-46.76	-43.09	-29.14	-32.91	-33.56	-33.14	-33.56	-50.71	-38.76
GFA_7	=	50	-5.90408	-5.431	-36	-49.27	-28.54	-29.46	-21.5	-32.54	-39.71	-37.07	-30.25	-37.07	-30.25	-32.97	-27.34	-44.06	-39.58	-34.81	-36.14	-37.98	-36.9	-37.75	-53.62	-39.51
GFA_7	=	49	-5.91612	-5.431	-36	-49.27	-28.54	-29.46	-21.5	-32.54	-39.71	-37.07	-30.25	-37.07	-30.25	-32.97	-27.34	-44.06	-39.58	-34.81	-36.14	-37.98	-36.9	-37.75	-53.62	-39.51
GFA_7	=	49	-5.91612	-5.431	-36	-49.27	-28.54	-29.46	-21.5	-32.54	-39.71	-37.07	-30.25	-37.07	-30.25	-32.97	-27.34	-44.06	-39.58	-34.81	-36.14	-37.98	-36.9	-37.75	-53.62	-39.51
GFA_7	=	43	-5.99399	-5.431	-36	-49.27	-28.54	-29.46	-21.5	-32.54	-39.71	-37.07	-30.25	-37.07	-30.25	-32.97	-27.34	-44.06	-39.58	-34.81	-36.14	-37.98	-36.9	-37.75	-53.62	-39.51
GFA_8	=	0.014	-10.7811	-6.548	-65.51	-85.21	-49.9	-49.9	-40.73	-44.42	-55.73	-52.33	-52.07	-52.33	-52.07	-46.8	-52.38	-74.29	-75.67	-53.22	-59.56	-51.96	-51.48	-50.8	-77.73	-59.94
GFA_8	=	0.001	-12.3544	-6.548	-65.51	-85.21	-49.9	-49.9	-40.73	-44.42	-55.73	-52.33	-52.07	-52.33	-52.07	-46.8	-52.38	-74.29	-75.67	-53.22	-59.56	-51.96	-51.48	-50.8	-77.73	-59.94
GFA_8	=	0.0023	-11.8579	-6.548	-65.51	-85.21	-49.9	-49.9	-40.73	-44.42	-55.73	-52.33	-52.07	-52.33	-52.07	-46.8	-52.38	-74.29	-75.67	-53.22	-59.56	-51.96	-51.48	-50.8	-77.73	-59.94
GFA_8	=	0.002	-11.9412	-6.548	-65.51	-85.21	-49.9	-49.9	-40.73	-44.42	-55.73	-52.33	-52.07	-52.33	-52.07	-46.8	-52.38	-74.29	-75.67	-53.22	-59.56	-51.96	-51.48	-50.8	-77.73	-59.94
GFA_9	=	0.15	-9.36726	-5.119	-64.75	-78.97	-33.4	-39.43	-31.56	-38.4	-50.72	-25.9	-31.03	-25.9	-31.03	-32.21	-39.45	-50.1	-55.08	-39.46	-44.22	-38.63	-39.86	-40.19	-56.34	-43.26
GFA_10	=	0.037	-10.2017	-5.007	-62.45	-78.37	-32.93	-39.73	-32.01	-37.94	-46.63	-27.52	-32.49	-26.49	-31.46	-29.95	-39.12	-50.81	-54.39	-40.17	-44.2	-40.67	-39.26	-44.8	-59.77	-46.27
GFA_11	=	0.42	-8.75344	-5.021	-64.68	-78.84	-31.96	-40.64	-32.11	-39.36	-49.95	-24.58	-28.34	-24.58	-28.34	-27.3	-35.41	-49.37	-52.99	-41.18	-45.95	-40.23	-42.32	-42.41	-57.56	-44.02
GFA_12	=	0.19	-9.22634	-6.347	-63.09	-74.13	-30.95	-40.77	-31.79	-39.12	-48.1	-24.83	-29.27	-24.83	-29.27	-25.93	-35.28	-48.6	-53	-40.32	-48.19	-45.23	-47.21	-47.91	-56.09	-42.22
GFA_13	=	0.65	-8.49309	-5.164	-63.53	-77.26	-31.67	-42.75	-34.24	-36.75	-48.81	-24.22	-28.86	-24.22	-28.86	-26.75	-34.38	-49.64	-54.02	-38.21	-44.33	-38.87	-40.21	-41.6	-55.54	-42.52
GFA_14	=	0.313	-8.92874	-5.403	-64.36	-79.41	-35.75	-43.79	-35.77	-36.48	-54.79	-26.3	-30.41	-26.3	-30.41	-27.34	-35.9	-52.8	-54.84	-41.49	-47.32	-39.63	-41.78	-41.78	-57.28	-43.4
GFA_15	=	0.41	-8.76781	-5.132	-64.24	-77.34	-31.18	-38.84	-30.73	-37.89	-49.9	-23.92	-28.66	-23.92	-28.66	-28.21	-37.09	-48.52	-53.68	-39.22	-44.99	-38.57	-40.31	-40.82	-56.02	-42.64
GFA_16	=	0.53	-8.61476	-5.147	-64.56	-75.62	-31.78	-37.57	-30.15	-35.59	-48.77	-23.46	-27.76	-23.46	-27.76	-26.94	-34.2	-48.73	-53.49	-37.9	-44.04	-39.05	-40.13	-41.03	-55.49	-42.37
GFA_17	=	0.017	-10.6654	-5.175	-63.74	-79.28	-33.07	-44.34	-35.6	-42.47	-49.03	-24.78	-30.3	-24.69	-30.22	-27.59	-35.99	-53.27	-57.75	-40.02	-44.78	-42.37	-43.26	-46.06	-60.46	-46.84
GFA_18	=	1.13	-8.16341	-5.237	-62.98	-75.34	-31.82	-39.84	-32.32	-37.78	-50.84	-23.97	-29.26	-23.97	-29.26	-27.22	-35.68	-49.52	-54.14	-39.24	-43.92	-39.7	-40.41	-42.9	-55.41	-42.43
GFA_19	=	0.27	-9.01685	-5.25	-62.79	-77.24	-31.66	-39.33	-31.22	-37.49	-50.52	-26.5	-29.94	-26.5	-29.94	-29.32	-35.95	-50.63	-53.85	-40.65	-46.2	-39.9	-41.79	-42.06	-56.78	-43.21
GFA_20	=	0.18	-9.25857	-5.128	-63.74	-77.94	-34.27	-40.85	-32.66	-38.21	-49.49	-24.91	-29.31	-24.91	-29.31	-29.74	-39.55	-51.31	-55.59	-40.83	-45.74	-38.9	-40.43	-41.29	-57.16	-44
GFA_21	=	0.24	-9.08706	-5.234	-64.05	-78.34	-30.88	-38.71	-30.79	-38.06	-49.16	-27.03	-31.07	-27.03	-31.07	-28.91	-37.61	-50.06	-54.5	-38.74	-44.53	-38.2	-39.39	-39.74	-56.45	-43.4
GFA_22	=	0.13	-9.45257	-5.267	-64.04	-77.5	-32.17	-39.16	-31.02	-38.18	-48.99	-22.82	-26.79	-22.82	-26.79	-31.11	-40	-47.95	-50.92	-39.84	-47.29	-39.66	-40.96	-42.51	-56.17	-43.06
GFA_23	=	0.52	-8.62612	-5.121	-61.74	-76.23	-32.59	-43.37	-35.03	-39.69	-48.15	-24.11	-29.26	-24.11	-29.24	-28.57	-37.34	-48.65	-53.47	-37.39	-42.63	-39.73	-39.97	-43	-55.38	-42.12
GFA_24	=	0.08	-9.74201	-4.989	-63.7	-80.37	-34.84	-40.16	-32.61	-39.08	-48.69	-26.29	-32.37	-26.28	-32.36	-31.14	-41.22	-52.82	-57.89	-39.52	-44.32	-41.53	-42.5	-44.92	-60.21	-46.63
GFA_25	=	1.58	-7.96357	-4.144	-55.53	-70.38	-31.73	-40.7	-33.4	-38.46	-40.51	-20.29	-25.32	-20.29	-25.32	-20.61	-30.25	-42.84	-47.53	-33.34	-37.35	-38.14	-38.57	-41.26	-50.09	-37.4
GFA_26	=	0.96	-8.26061	-4.961	-63.63	-75.68	-30.53	-38.38	-30.44	-35.32	-51.26	-23.74	-29.52	-23.74	-29.52	-29.63	-36.19	-49.62	-54.51	-39.01	-43.66	-37.98	-39.29	-40.42	-55.66	-43.1
GFA_27	=	0.049	-10.0343	-5.019	-62.74	-78.79	-30.76	-38.12	-30.38	-37.05	-46.47	-23.8	-28.3	-23.8	-28.3	-27.46	-35.78	-48.86	-52.77	-37.8	-43.58	-38.13	-39.11	-40.61	-56.28	-43.97
GFA_28	=	0.5	-8.6495	-5.046	-64.11	-78.09	-31.72	-40.06	-31.71	-40.27	-49.49	-23.46	-27.47	-23.46	-27.47	-28.29	-36.61	-48.63	-53.45	-40.23	-47.6	-44.62	-46.08	-47.09	-56.22	-42.8
GFA_29	=	0.51	-8.63769	-6.405	-66.34	-77.71	-33.33	-37.61	-31.09	-36.47	-46.46	-29.61	-35.54	-29.61	-35.54	-31.49	-40.67	-56.39	-60.88	-43.48	-51.68	-46.25	-48.55	-51.26	-57.07	-42.98
GFA_30	=	0.49	-8.66154	-5.016	-62.52	-74.92	-32.65	-38.33	-30.88	-36.33	-49.72	-25.87	-29.71	-25.85	-29.7	-26.39	-34.1	-52.36	-55.32	-37.22	-43.28	-38.36	-39.01	-42.29	-56.83	-43.57
GFA_31	=	0.2	-9.19576	-5.018	-62.4	-76.32	-32.8	-42.67	-33.94	-39.05	-48.21	-23.68	-28.18	-23.68	-28.18	-29.5	-38.91	-48.52	-54.17	-37.98	-43.65	-38.84	-40.07	-41.93	-55.18	-42.22
GFA_32	=	0.01	-10.9817	-5.336	-65.5	-79.8	-32.9	-42.66	-36.26	-41.64	-47.46	-24.05	-30.82	-23.94	-30.72	-26.43	-36.21	-53.74	-59.68	-41.09	-46.67	-41.85	-43.54	-45.46	-75.08	-62.45
GFA_33	=	0.062	-9.89397	-5.515	-62.67	-77.77	-31.14	-41.63	-34.04	-41.73	-48.24	-25.64	-31.31	-25.44	-31.11	-29.33	-38.79	-54.86	-59.85	-42.12	-48.26	-41.27	-42.78	-44.12	-62.69	-48.34
GFA_34	=	0.77	-8.39209	-5.343	-63.74	-75.47	-32.48	-41.5	-33.8	-42.67	-43.61	-22.28	-28.59	-22.28	-28.59	-28.8	-38.04	-48.84	-54.25	-38.28	-44.19	-38.05	-40.21	-41.55	-54.29	-41.34
GFA_35	=	0.4	-8.78253	-5.157	-61.02	-74.01	-30.82	-38.88	-31.75	-38.03	-47.41	-24.15	-28.54	-24.15	-28.54	-27.92	-37.27	-48.31	-53.05	-37.08	-42.68	-37.48	-38.73	-39.8	-54.58	-41.94
GFA_36	=	0.048	-10.0465	-5.045	-63.62	-79.18	-34.53	-39.91	-32.37	-37.38	-47.8	-26.29	-31.67	-26.29	-31.66	-31.79	-41.21	-52.71	-57.78	-40.37	-45.11	-42.39	-43.49	-45.98	-60.1	-46.41
GFA_37	=	0.46	-8.69921	-5.087	-61.85	-75.46	-32.42	-38.48	-30.77	-37.22	-50.07	-23.25	-27.94	-23.25	-27.94	-29.97	-39.5	-47.56	-51.92	-37.09	-42.75	-36.96	-38.14	-40.2	-54.38	-41.55
GFA_38	=	0.27	-9.01685	-5.174	-61.38	-74.05	-32.38	-37.95	-30.45	-36.43	-46.26	-23.72	-28.98	-23.72	-28.98	-29.69	-39.52	-48.58	-52.77	-38.03	-43.96	-39.66	-40.9	-42.38	-54.99	-42.02
GFA_39	=	0.28	-8.99517	-5.033	-63.3	-76.25	-31.76	-39.46	-31.4	-39.4	-45.26	-23.52	-27.7	-23.52	-27.7	-28.15	-36.3	-48.62	-53.11	-41.26	-47.96	-42.53	-44.04	-45.71	-56.23	-42.45
GFA_40	=	1	-8.23627	-5.076	-58.78	-68.08	-29.83	-38.18	-31.37	-35.6	-46.69	-26.35	-30.52	-26.35	-30.52	-31.96	-39.72	-49.76	-53.59	-35.75	-42.2	-36.17	-36.62	-38.17	-53.51	-40.47
GFA_41	=	0.25	-9.06273	-5.023	-61.3	-72.48	-31.44	-37.23	-29.78	-34.25	-48.69	-25.61	-30.63	-25.61	-30.62	-27.44	-35.62	-51.06	-55.3	-36.97	-43.05	-37.72	-38.07	-40.76	-56.03	-43.16
GFA_42	=	0.57	-8.57139	-5.17	-60.27	-70.51	-30.91	-38.85	-32.04	-36.75	-47.19	-25.54	-30	-25.54	-30	-26.59	-35.36	-50.19	-54.09	-36.7	-42.89	-37.51	-37.99	-39.93	-54.31	-41.2
GFA_43	=	0.44	-8.72571	-5	-59.73	-76.81	-31.14	-37.74	-30.24	-37.09	-47.79	-24.52	-29.39	-24.52	-29.39	-28.97	-36.21	-48.69	-52.98	-37.57	-42.95	-38.23	-39.28	-40.53	-54.82	-42.48
GFA_44	=	0.06	-9.91352	-5.318	-64.19	-80.61	-35.39	-41.49	-33.73	-40.53	-49.12	-25.44	-30.54	-25.34	-30.53	-30.96	-39.87	-54.31	-58.25	-40.7	-45.33	-42.23	-43.36	-45.83	-61.04	-47.22
GFA_45	=	0.084	-9.71293	-5.073	-63.23	-78.87	-34.67	-40.03	-32.46	-38.26	-48.93	-25.54	-32.24	-25.53	-32.22	-30.48	-41.41	-52	-57.8	-39.76	-44.66	-40.79	-41.84	-43.9	-60.12	-46.92
GFA_46	=	0.49	-8.66154	-5.83	-63.65	-76.57	-36.38	-37.54	-29.62	-37.25	-49.21	-34.01	-35.33	-34.01	-35.33	-33.56	-38.88	-55.37	-57.11	-40.78	-47.65	-42.62	-42.32	-44.67	-63.76	-49.18
GFA_47	=	0.023	-10.4851	-5.235	-63.6	-78.14	-33.6	-42.98	-35.35	-43.86	-47.35	-26.56	-31.73	-25.64	-30.83	-26.41	-35.32	-50.84	-55.85	-41.26	-46.22	-40.53	-39.9	-44.54	-73.58	-61.24
GFA_48	=	0.48	-8.67384	-5.211	-63.03	-75.92	-32.52	-40.51	-31.95	-38.68	-49.46	-25.24	-29.31	-25.24	-29.31	-28.75	-36.14	-49.67	-54.06	-39.93	-44.37	-39.15	-40.17	-41.63	-56.59	-43.43
GFA_49	=	1.3	-8.07986	-4.685	-53.62	-66.56	-32.47	-43.01	-33.02	-46.57	-49.08	-15.58	-19.65	-15.48	-19.55	-7.37	-19.76	-37.24	-41.67	-34.24	-35.96	-33.82	-38.69	-41.91	-56.41	-42.83
GFA_50	=	0.002	-11.9412	-5.688	-65.8	-77.43	-31.52	-41.83	-35.51	-39.02	-48.47	-22.88	-30.28	-22.72	-30.09	-26.34	-35.06	-53.61	-61.25	-41.99	-47.64	-43.49	-44.93	-48.85	-74.87	-62.02
GFA_51	=	0.035	-10.2348	-5.125	-63.16	-78.61	-31.65	-39.11	-31.22	-39.95	-47.72	-25.5	-30.8	-25.43	-30.73	-28.34	-36.58	-53.67	-58.1	-39.51	-44.76	-41.5	-42.45	-44.97	-60.18	-46.48
GFA_52	=	0.023	-10.4851	-5.084	-62.11	-78.42	-32.51	-42.02	-34.51	-39.11	-45.67	-28.48	-33.25	-27.32	-32.09	-28.38	-36.36	-52.16	-56.14	-40.56	-44.97	-41.39	-39.29	-45.44	-60.85	-46.92
GFA_53	=	0.041	-10.1405	-5.04	-63.57	-79.21	-35.82	-41.51	-33.7	-36.9	-48.07	-25.64	-31.45	-25.56	-31.44	-29.98	-39.76	-53.62	-58.05	-39.36	-44.04	-41.95	-42.83	-44.84	-60.5	-46.63
GFA_54	=	0.031	-10.3072	-5.308	-64.15	-79.86	-35.36	-46.2	-36.48	-44.09	-48.2	-25.99	-31.42	-25.98	-31.41	-30.14	-39.49	-52.98	-58.62	-39.14	-45.09	-43.13	-43.84	-45.92	-60.75	-46.37
GFA_55	=	0.029	-10.347	-5.273	-63.55	-79.84	-34.8	-41.08	-33.31	-39.28	-47.7	-25.38	-29.83	-25.29	-29.74	-31.15	-38.91	-53.5	-57.29	-40.19	-45.49	-43.71	-44.78	-45.87	-61.04	-47.05
GFA_56	=	0.043	-10.1121	-5.411	-63.8	-79.43	-36	-41.43	-33.84	-40.3	-47.71	-27.91	-33.08	-26.71	-32.03	-29.51	-38.79	-51.02	-56.46	-40.36	-44.77	-41.97	-40.26	-45.82	-60.86	-46.47
GFA_57	=	0.023	-10.4851	-5.404	-63.28	-78.26	-36.39	-42.15	-34.25	-42.26	-45.71	-25.86	-31.97	-25.49	-31.6	-30.13	-40.26	-50.42	-55.36	-40.94	-46.46	-43.31	-41.34	-46.97	-60.48	-46.31
GFA_58	=	0.039	-10.1703	-5.38	-65.36	-79.8	-34.73	-41.17	-33.26	-39.81	-47	-24.94	-30.42	-24.84	-30.32	-30.98	-40.2	-54.53	-60.83	-38.71	-44.1	-42.6	-43.44	-44.41	-60.38	-46.98
GFA_59	=	0.054	-9.97633	-5.414	-63.85	-80.57	-36.51	-43.88	-36.29	-42.52	-46.31	-24.04	-29.43	-23.99	-29.39	-29.59	-38.83	-52.52	-56.11	-39.95	-45.47	-41.69	-43.02	-44.63	-58.68	-46.28
GFA_60	=	0.037	-10.2017	-5.391	-63.38	-77.88	-33.5	-38.87	-31.21	-36.34	-49.53	-24.29	-31.41	-24.26	-31.37	-31.11	-40.77	-52.32	-56.99	-40.17	-45.96	-39.7	-40.98	-42.48	-59.38	-46.22
GFA_61	=	0.013	-10.8253	-5.827	-63.01	-76.28	-29.32	-40.23	-32.92	-40.23	-50.89	-20.82	-27.75	-20.68	-27.61	-27.21	-36.3	-50.74	-57.73	-41.99	-48.69	-43.13	-46.04	-50.03	-61.78	-46.88
GFA_62	=	0.25	-9.06273	-5.684	-61.72	-78.87	-35.01	-41.32	-33.13	-37.69	-44.43	-23.59	-27.26	-23.59	-27.26	-25.9	-33.18	-48.87	-52.5	-41.96	-48.76	-42.51	-43.4	-43.06	-56.52	-42.96
GFA_63	=	0.94	-8.27316	-5.586	-59.65	-74.87	-33.08	-46.76	-37.19	-44.88	-50.29	-25.88	-29.82	-25.88	-29.82	-31.77	-36.57	-52.33	-56.2	-41.1	-46.97	-40.82	-41.65	-42.23	-57.15	-44.55
GFA_64	=	0.15	-9.36726	-5.258	-63.15	-76.52	-32.38	-38.57	-31.23	-37.33	-47.66	-22.43	-27.1	-22.43	-27.1	-25.26	-33.09	-47.15	-51.7	-38.7	-46.05	-40.89	-42.28	-43.67	-56.11	-42.43
GFA_65	=	1.45	-8.01476	-4.928	-63.68	-80.45	-31.71	-38.75	-30.88	-35.2	-45.33	-29.22	-32.28	-29.16	-32.23	-31.4	-38.56	-56.74	-58.89	-37.47	-41.74	-39.68	-40.21	-43.15	-61.12	-47.67
GFA_66	=	0.018	-10.6313	-5.216	-64.53	-79.45	-35.04	-40.21	-32.74	-39.83	-47.62	-26.17	-30.72	-26.16	-30.71	-32.19	-40.83	-52.35	-58.33	-40.63	-45.74	-43.97	-45.02	-47.54	-61.14	-46.79
GFA_67	=	0.027	-10.3896	-5.244	-63.57	-80.19	-36.57	-41.59	-34.04	-40.47	-48.52	-26.35	-31.67	-26.28	-31.6	-32.84	-41.19	-53.94	-58.69	-40.55	-45.53	-42.55	-43.6	-45.88	-60.78	-47.09
GFA_68	=	0.024	-10.4598	-5.174	-63.02	-78.9	-33.82	-40.04	-32.43	-37.67	-47.27	-28.14	-32.67	-26.96	-31.33	-27.73	-36.23	-51.29	-55.38	-41.3	-45.58	-42.93	-41.27	-46.56	-60.78	-47.02
GFA_69	=	0.031	-10.3072	-5.381	-63.03	-78.21	-33.98	-40.37	-32.52	-39.57	-47.1	-25.57	-31.6	-25.56	-31.6	-32.79	-42.32	-51.81	-57.34	-40.32	-47.29	-44.95	-45.96	-48.62	-60.04	-45.78
GFA_70	=	0.034	-10.2521	-5.338	-64.96	-80.49	-35.11	-40.71	-33.06	-38.41	-48.95	-25.1	-30.43	-25.09	-30.42	-32.51	-41.14	-53.78	-58.81	-40.6	-45.25	-43.28	-44.28	-47.03	-61.57	-47.29
GFA_71	=	0.046	-10.0719	-5.077	-62.35	-79.15	-34.32	-41.59	-34.11	-39.57	-48.34	-27.31	-32.99	-27.3	-32.98	-31.81	-41.35	-53.73	-59.39	-39.09	-44.27	-40.66	-41.71	-43.95	-59.47	-46.14
GFA_72	=	0.047	-10.0591	-5.332	-61.44	-78.57	-35.29	-40.7	-33.15	-38.51	-47.53	-30.06	-34.73	-28.7	-33.37	-29.66	-39.04	-52.44	-56.72	-40.16	-44.45	-40.43	-38.69	-44.37	-59.86	-46.36
GFA_73	=	0.084	-9.71293	-5.081	-62.51	-78.27	-35.46	-41.37	-33.57	-40.77	-48.99	-25.9	-31	-25.89	-31	-31.7	-41.09	-52.76	-58.73	-38.49	-43.06	-40.75	-41.69	-44.18	-58.78	-45.8
GFA_74	=	0.09	-9.6718	-5.163	-63.33	-79.4	-33.1	-40.06	-32.33	-38.96	-49.1	-27.92	-32.21	-26.96	-31.25	-25.35	-34.48	-49.22	-52.25	-43.07	-43.25	-42.7	-39.3	-46.65	-62.64	-49.3
GFA_75	=	0.18	-9.25857	-5.755	-65.01	-79.54	-31.92	-39.65	-31.43	-39.18	-50.08	-29.67	-33.95	-29.67	-33.95	-33.93	-41.96	-56.02	-59.92	-39.73	-43.46	-38.07	-38.96	-39.31	-56.57	-43.1
GFA_76	=	0.192	-9.22009	-5.118	-62.32	-74.84	-33.92	-39.59	-31.87	-38.72	-47.15	-25.13	-29.69	-25.13	-29.69	-29.45	-38.29	-49.23	-53.67	-37.51	-43.88	-38.08	-39.24	-39.01	-54.68	-41.45
GFA_77	=	0.26	-9.03935	-5.449	-61.95	-75.34	-32.88	-39.81	-32.07	-38.89	-46.56	-25.36	-29.91	-25.36	-29.91	-29.95	-38.71	-49.72	-54.62	-38.69	-45.11	-37.82	-38.94	-38.31	-54.87	-41.35
GFA_78	=	0.33	-8.89721	-5.05	-62.71	-79.94	-31.67	-39.07	-31.23	-36.48	-48.06	-22.58	-28.02	-22.57	-28.02	-28.24	-38.2	-52.13	-56.59	-38.33	-43.52	-40.32	-41.9	-43.74	-56.69	-43.76
GFA_79	=	0.35	-8.86214	-4.598	-58.99	-73.69	-29.4	-36.41	-29.85	-37.02	-47.7	-24.53	-28.99	-24.53	-28.99	-28.87	-37.52	-47.69	-51.36	-45.27	-52.27	-35.06	-36.27	-37.22	-59.63	-45.72
GFA_80	=	0.38	-8.81311	-5.918	-63.65	-77.39	-34.67	-40.74	-31.89	-40.81	-52.14	-28.64	-33.17	-28.64	-33.17	-38	-46.3	-54.68	-57.13	-42.15	-46.59	-42.75	-42.62	-43.46	-59.72	-46.39
GFA_81	=	0.11	-9.55216	-5.046	-64.66	-79.46	-33.29	-39.51	-31.87	-36.84	-48.24	-26.03	-31.47	-25.95	-31.41	-28.42	-36.65	-53.69	-57.22	-40.12	-43.75	-42.05	-42.33	-44.76	-60.38	-46.83
GFA_82	=	0.11	-9.55216	-5.154	-65.83	-81.76	-32.84	-39.99	-31.95	-37.82	-46.14	-27.94	-32.34	-27.86	-32.26	-30.37	-38.23	-56.22	-59.5	-39.74	-44.51	-40.58	-41.59	-44.7	-61.68	-47.8
GFA_83	=	0.14	-9.40839	-5.078	-66.77	-81.51	-33.15	-39.7	-31.79	-36.44	-46.76	-28.24	-32.79	-28.18	-32.73	-31.01	-39.04	-55.79	-59.36	-39.59	-43.39	-40.95	-41.34	-45.3	-61.8	-48.04
GFA_84	=	0.24	-9.08706	-4.89	-60.79	-77.4	-31.86	-40.15	-32.51	-39.42	-48.91	-25.78	-30.16	-25.78	-30.16	-29.28	-36.62	-49.68	-53.22	-40.08	-45.42	-41.38	-42.33	-43.41	-56.12	-43.31
GFA_85	=	0.45	-8.71231	-5.1	-61.54	-77.59	-32.54	-40.08	-32.75	-40.06	-46.1	-26.28	-30.98	-26.28	-30.98	-28.4	-36.81	-48.74	-52.71	-38.8	-44.58	-38.74	-40.5	-40.43	-55.55	-42.12
GFA_86	=	0.47	-8.68639	-5.49	-61.95	-80.14	-32.95	-41.31	-33.06	-40.72	-43.7	-24.07	-29.27	-23.97	-29.16	-27.07	-35.58	-53.48	-58.61	-39.4	-43.04	-40.38	-41.43	-44.31	-60.77	-47.66
GFA_87	=	0.51	-8.63769	-5.152	-58.15	-74	-29.73	-37.69	-29.73	-36.92	-47.05	-23.51	-27.11	-23.51	-27.11	-27.14	-34.88	-47.96	-51.46	-37.59	-44.05	-38.19	-39.43	-40.02	-54.65	-41.66
GFA_88	=	0.75	-8.40778	-5.28	-64.95	-82.5	-35.18	-42.45	-34.07	-41.19	-50.77	-24.67	-28.6	-24.67	-28.6	-27.23	-34.37	-51.33	-54.09	-41.01	-46.56	-43.66	-44.53	-46.66	-59.15	-45.93
GFA_89	=	0.76	-8.39988	-5.114	-64.68	-79.85	-34.57	-41.12	-33.02	-39.72	-54	-24.73	-29.33	-24.73	-29.33	-33.15	-41.2	-51.27	-56.28	-40.22	-45.44	-40.84	-42.08	-43.59	-58.77	-44.48
GFA_90	=	0.77	-8.39209	-5.139	-66.69	-79.24	-34.37	-40	-32.16	-39.03	-51.67	-25.42	-29.68	-25.42	-29.68	-27.29	-35.91	-49.11	-53.05	-39.81	-44.71	-41.5	-42.02	-44.49	-60.51	-47.93
GFA_91	=	0.79	-8.3768	-5.089	-65.25	-82.13	-35.46	-41.96	-33.62	-42.22	-51.2	-23.7	-27.19	-23.67	-27.16	-26.44	-33.3	-50.79	-54.61	-38.76	-44.75	-43.81	-44.52	-45.62	-62.94	-49.85
GFA_92	=	0.82	-8.35458	-5.224	-64.53	-81.47	-34.82	-41.5	-33.13	-39.56	-52.02	-25.04	-30.75	-25.01	-30.73	-26.74	-36.08	-53	-58.59	-41.26	-47.08	-44.22	-44.47	-46.08	-61.69	-48.24
GFA_93	=	0.95	-8.26685	-5.103	-63.18	-78.72	-34.96	-42.11	-33.21	-38.05	-49.63	-22.43	-24.98	-22.43	-24.98	-26.77	-35.44	-49.93	-53.27	-37.86	-43.08	-41.88	-42.71	-44.68	-59.35	-46.28
GFA_94	=	0.98	-8.24832	-5.116	-57.5	-70.89	-32.36	-39.08	-31.9	-37.58	-41.09	-24.82	-27.3	-24.82	-27.3	-30.87	-40.58	-47.98	-51.31	-36.7	-42.42	-37.51	-38.98	-39.73	-54.08	-41.7
GFA_95	=	0.99	-8.24226	-6.224	-63.76	-70.11	-33.75	-38.2	-31.44	-36.18	-52.82	-14.43	-18.87	-14.43	-18.87	-24.21	-32.13	-37.41	-39.88	-41.87	-49.2	-48.65	-49.51	-50.03	-61.21	-46.13
GFA_96	=	1.06	-8.20153	-5.418	-65.57	-79.58	-35.57	-43.96	-34.83	-41.04	-52.19	-23.78	-28.82	-23.78	-28.82	-29.77	-39.97	-50.49	-56	-41.15	-46.43	-39.09	-40.74	-41.29	-58.61	-44.99
GFA_97	=	1.1	-8.17945	-5.221	-57.19	-71.36	-32.04	-37.7	-30.71	-36.25	-42.86	-25.04	-28.79	-25.04	-28.79	-27.12	-34.12	-46.54	-49.7	-36.21	-41.68	-37.52	-38.44	-39.02	-52.81	-40.13
GFA_98	=	0.031	-10.3072	-5.257	-60.98	-75.58	-32.28	-40.82	-34.55	-42.38	-47.79	-27.94	-31.16	-26.8	-30.02	-28.27	-36.36	-51.21	-53.97	-42.32	-48.51	-40.22	-39.28	-43.51	-61.02	-46.22
GFA_99	=	0.96	-8.26061	-5.513	-62.09	-76.36	-31.57	-44.64	-37.31	-44.78	-49	-21.7	-23.83	-21.7	-23.83	-25.24	-34.68	-45.68	-51.68	-44.3	-49.61	-37.25	-39.89	-42.48	-79.05	-64.28
GFA_100	=	3.5	-7.48942	-5.013	-59.81	-71.09	-31.15	-37.58	-30.01	-36.54	-46.41	-21.24	-25.09	-21.24	-25.09	-26	-32.53	-45.23	-48	-37.62	-41.66	-38.05	-39.36	-43.37	-55.19	-41.5
GFA_101	=	3.5	-7.48942	-4.556	-59.3	-76.76	-28.22	-36.09	-27.91	-34.7	-43.03	-24.76	-26.23	-24.76	-26.23	-23.08	-29.56	-46.36	-47.15	-39.74	-44.88	-36.54	-38.36	-38.19	-57.25	-44.53
GFA_102	=	0.56	-8.58194	-4.774	-61.13	-78.94	-28.64	-37.68	-28.78	-36.31	-50.01	-21.46	-23.01	-21.33	-22.85	-21.43	-28.61	-44.1	-45.28	-40.69	-47.29	-41.62	-42.61	-44.22	-57.59	-45.41
GFA_103	=	0.92	-8.28598	-4.951	-64.82	-76.9	-36.55	-41.2	-34.1	-39.46	-49.62	-22.37	-28.5	-22.3	-28.43	-27.16	-37.02	-48.57	-53.15	-39.66	-43.63	-36.89	-37.52	-39.84	-58.69	-45.1
GFA_104	=	0.1	-9.60898	-5.131	-63.31	-78.45	-31.69	-38.91	-31.05	-36.69	-47.99	-27.13	-31.77	-27.07	-31.71	-29.33	-37.2	-54.09	-57.34	-39.05	-43.7	-41.15	-41.51	-43.61	-60.07	-46.44
GFA_105	=	0.047	-10.0591	-4.892	-62.47	-77.85	-32.6	-39.63	-31.86	-39.28	-46.69	-29.65	-33.76	-28.52	-32.63	-29.17	-36.73	-52.55	-55.38	-40.2	-43.89	-41.07	-38.44	-44.77	-60.62	-46.9
GFA_106	=	1.01	-8.23034	-4.619	-61.27	-78.79	-30.97	-38.52	-30.06	-37.31	-45.47	-27.44	-28.91	-27.42	-28.89	-27.97	-33.17	-51.64	-52.53	-41.28	-44.53	-40.25	-41.72	-41.89	-59.92	-46.38
GFA_107	=	0.026	-10.4121	-5.346	-63.58	-79.65	-35.29	-41.46	-33.48	-38.47	-45.71	-25.53	-30.57	-25.47	-30.5	-31.26	-40.58	-52.53	-57.44	-40.12	-46.54	-43.44	-44.68	-46.82	-58.97	-45.92
GFA_108	=	0.093	-9.65225	-5.245	-64.2	-80.44	-32.14	-39.42	-31.57	-37.85	-47.17	-26.51	-29.85	-26.4	-29.75	-30.04	-36.54	-55.82	-59.14	-40.81	-47.27	-42.42	-43.81	-45.2	-60.88	-47.3
GFA_109	=	0.074	-9.78849	-5.147	-64.63	-79.37	-34.68	-40.93	-33	-39.51	-47.84	-27.33	-32.91	-26.9	-32.13	-30.13	-38.66	-56.2	-60.1	-38.43	-42.81	-41.68	-42.03	-43.32	-60.1	-46.65
GFA_110	=	0.083	-9.72007	-5.128	-63.82	-77.73	-33.1	-39.76	-32.08	-38.54	-47.77	-23.7	-29.35	-23.7	-29.28	-26.21	-35.91	-50.96	-56.37	-38.92	-44.31	-40.49	-40.93	-41.98	-57.05	-43.27
GFA_111	=	4300	-3.24857	-5.601	-37.85	-45.91	-31.64	-27.58	-17.83	-25.55	-48.06	-34.61	-28.54	-34.61	-28.54	-37.77	-32.56	-43.04	-38.23	-31.73	-32.1	-36.78	-38.52	-37.44	-49.92	-40.03
GFA_112	=	8	-6.99659	-4.405	-61.29	-78.34	-40.53	-45.3	-38.06	-44.26	-39.79	-27.17	-32.19	-27.17	-32.19	-25.61	-32.59	-51.47	-57.45	-35.38	-44.14	-29.52	-33.79	-37.54	-59.43	-44.7
GFA_113	=	5.3	-7.24205	-4.738	-64.83	-84.21	-43.29	-48.59	-41.27	-48.46	-41.25	-26.95	-31.84	-26.95	-31.84	-20.76	-31.1	-54.71	-60.39	-38.19	-46.05	-36.22	-40.74	-44.75	-64.3	-48.51
GFA_114	=	8.1	-6.98918	-4.668	-62.51	-76.74	-44.35	-46.6	-39.81	-46.7	-49.92	-25.71	-29.16	-25.71	-29.16	-19.14	-28.38	-49.59	-54.42	-40.14	-46.76	-28.08	-32.92	-36.73	-59	-44
GFA_115	=	22	-6.39351	-4.863	-61.15	-77.34	-41.61	-48.74	-40.47	-45.83	-51.1	-20.84	-25.76	-20.84	-25.76	-17.43	-27.97	-46.66	-52.42	-40.57	-49.94	-33.43	-37.42	-40.94	-60.36	-45.44
GFA_116	=	130	-5.33444	-4.601	-60.77	-75.71	-41.46	-46.41	-39.18	-47.09	-46.32	-25.27	-31.13	-25.27	-31.13	-19.35	-30.18	-47.87	-53.68	-33.58	-41.89	-29.15	-33.59	-35.85	-56.55	-41.43
GFA_117	=	80	-5.62388	-5.109	-41.1	-43.69	-34.04	-29.93	-19.09	-27.16	-41.39	-31.43	-25.04	-31.43	-25.04	-35.08	-32.59	-46.31	-43.06	-39.19	-46.11	-35.21	-34.35	-37.34	-59.68	-44.36
GFA_118	=	7.8	-7.01168	-4.929	-43.6	-53.58	-36.84	-36.33	-22.64	-38.2	-48.99	-35.25	-30.41	-35.25	-30.41	-35.76	-36.03	-50.18	-46.96	-36.81	-43.72	-39.2	-38.77	-37.76	-59.28	-44.89
GFA_119	=	5.2	-7.25341	-4.926	-45.78	-60.04	-41.04	-38.61	-26.39	-29.6	-46.57	-32.88	-29.71	-32.88	-29.71	-32.26	-35.56	-47.35	-60.52	-38.25	-42.1	-37.44	-36.67	-36.71	-57.26	-42.78
GFA_120	=	2.5	-7.69002	-4.887	-46.08	-51.37	-37.83	-40.17	-30.06	-32.39	-43.7	-28.39	-29.14	-28.39	-29.14	-31.95	-34.35	-47.53	-47.52	-37.71	-40.05	-37.06	-37.73	-38.47	-58.44	-45.02
GFA_121	=	3.9	-7.42491	-4.608	-39.84	-53.23	-30.79	-38.9	-28.17	-33.68	-43.56	-37.43	-30.22	-37.43	-30.22	-39.08	-35.16	-52.66	-47.02	-39.2	-41.95	-40.04	-39.26	-38.08	-61.63	-47.36
GFA_122	=	2.2	-7.76622	-5.024	-48.44	-58.59	-31.7	-38.75	-30.77	-41.32	-45.04	-36.1	-30.2	-36.1	-30.2	-37.7	-34.24	-50.22	-46.16	-42.69	-43.7	-44.19	-44.23	-44.84	-62.87	-48.58
GFA_123	=	5.2	-7.25341	-4.929	-39.14	-50	-34.17	-33.52	-25.73	-29.84	-45.3	-37.05	-32.53	-37.05	-32.53	-40.74	-38.44	-48.84	-46.76	-37.14	-39.36	-38.02	-37.81	-39.64	-57.29	-44.4
GFA_124	=	5.3	-7.24205	-4.835	-44.75	-55.68	-35.34	-38.08	-27.15	-37.83	-53.55	-35.86	-30.62	-35.86	-30.62	-34.03	-31.88	-51.88	-47.99	-37.9	-42.01	-38.99	-39.76	-40.78	-60.78	-46.62
GFA_125	=	1.7	-7.91993	-5.838	-56.14	-73.94	-42.82	-42.46	-33.3	-41.82	-51.18	-40.13	-40.55	-40.13	-40.55	-38.4	-42.58	-63.65	-65.39	-46.28	-52.14	-48.32	-50.76	-52.91	-70.12	-53.52
GFA_126	=	0.16	-9.32879	-6.553	-62.61	-90.83	-46.72	-49.66	-39.25	-42.49	-59.98	-42.83	-43.94	-42.83	-43.94	-40.83	-46.79	-69.12	-71.13	-48.57	-55.64	-50.01	-53.19	-55.62	-76.68	-58.87
GFA_127	=	0.046	-10.0719	-6.952	-64.16	-86.02	-45.1	-51.75	-39.5	-50.99	-60.08	-45.49	-44.66	-45.49	-44.66	-40.64	-45.65	-69.69	-71	-58.42	-64.15	-55.48	-59.64	-59.87	-81.38	-62
GFA_128	=	0.05	-10.0222	-6.467	-62.45	-82.59	-45.31	-48.34	-37.42	-50.46	-59.24	-47.92	-48.48	-47.92	-48.48	-47.72	-52.88	-71.25	-72.4	-55.98	-61.48	-52.46	-54.21	-55.72	-76.27	-59.09
GFA_129	=	0.049	-10.0343	-6.684	-62.49	-83.26	-50.01	-51.92	-41.25	-56.32	-59.16	-52.06	-55.72	-52.06	-55.72	-51.25	-58.37	-74.42	-78.25	-58.23	-64.46	-53.49	-57.62	-54.77	-75.62	-57.6
GFA_130	=	3.2	-7.54285	-5.458	-55.7	-68.22	-38.95	-36.3	-27.8	-33.46	-48.87	-42.44	-38.99	-42.44	-38.99	-38.09	-37.62	-61.67	-61.12	-41.46	-46.99	-45.29	-45.66	-47.53	-67.11	-50.39
GFA_131	=	1.8	-7.88586	-5.643	-59.71	-74.67	-39.77	-39.65	-30.51	-35	-54.94	-42.27	-39.22	-42.27	-39.22	-40.07	-38.63	-62.36	-60.23	-43.16	-49.22	-48.26	-48.75	-50.11	-68.35	-52.65
GFA_132	=	1.1	-8.17945	-5.96	-58.49	-73.75	-42.28	-42.48	-32.47	-38.75	-53.56	-40.39	-36.77	-40.39	-36.77	-36.63	-36.86	-60.83	-61.15	-47.13	-50.24	-49.55	-51	-50.53	-71.8	-53.98
GFA_133	=	0.069	-9.8302	-6.751	-63.89	-86.79	-49.19	-51.66	-40.08	-49.9	-60.41	-41.39	-44.47	-41.39	-44.47	-44.73	-54.88	-67.56	-70.6	-54.5	-61	-55.56	-58.29	-59.36	-80.93	-62.03
GFA_134	=	0.052	-9.99883	-6.772	-65.11	-86.38	-45.42	-50.89	-38.9	-50.28	-60.39	-43.21	-43.07	-43.21	-43.07	-40.6	-45.87	-69.66	-72.2	-56.44	-64.24	-56.41	-59.28	-59.27	-82.02	-63.38
GFA_135	=	6.7	-7.10231	-5.4	-58.74	-71.75	-43.2	-39.79	-27.55	-38.9	-48.03	-35.1	-37.4	-35.1	-37.4	-47.29	-54.73	-61.45	-60.03	-44.09	-51.63	-43.89	-45.51	-45.72	-72.56	-54.43
GFA_136	=	4.4	-7.353	-5.558	-53.01	-67.66	-36.56	-39.71	-28.86	-36.88	-54.01	-42.23	-41.7	-42.23	-41.7	-45.25	-50.12	-66.34	-67.11	-46.06	-52.94	-43.1	-45.52	-46.32	-67.08	-52.37
GFA_137	=	0.48	-8.67384	-5.763	-60.83	-72.84	-38.44	-43.04	-30.16	-41.89	-53.55	-41.35	-41.76	-41.35	-41.76	-43.63	-52.54	-67.18	-68.4	-44.96	-52.43	-44.93	-46.42	-48.38	-68	-52.77
GFA_138	=	1.1	-8.17945	-6.167	-58.04	-72.35	-39.98	-43.53	-31.13	-40.53	-55.69	-41.04	-42.72	-41.04	-42.72	-44.89	-51.72	-65.58	-68.66	-47.72	-53.96	-47.35	-50.06	-52.04	-71.95	-54.81
GFA_139	=	0.95	-8.26685	-6.062	-66.46	-71.05	-43.22	-45.89	-34.27	-47.75	-54.99	-44.2	-42.76	-44.2	-42.76	-47.98	-49.28	-67.26	-65.77	-52.36	-58.3	-48.91	-53.15	-52.28	-73.11	-55.93
GFA_140	=	2.5	-7.69002	-5.756	-55.3	-71	-39.18	-41.94	-30.43	-39.58	-54.08	-39.29	-35.1	-39.29	-35.1	-44.52	-44.51	-61.27	-60.94	-46.08	-52.01	-47.9	-49.45	-52.45	-71.7	-55.35
GFA_141	=	1700	-3.8018	-5.614	-39.33	-50.76	-26.88	-29.72	-22.79	-27.28	-34.71	-26.39	-21.32	-26.39	-21.32	-28.47	-27.14	-36.79	-35.92	-26.8	-27.62	-28.21	-26.86	-27.48	-45.67	-32.03
GFA_142	=	1300	-3.96172	-5.097	-41.71	-53.1	-30.16	-30.25	-22.04	-26.19	-36.85	-24.83	-24.19	-24.83	-24.19	-28.2	-33.63	-41.85	-42.36	-28.8	-29.72	-31.81	-29.47	-27.59	-49.9	-37.65
GFA_143	=	1600	-3.83794	-5.521	-38.75	-48.95	-30.78	-30.15	-23.02	-27.32	-38.28	-22.52	-23.18	-22.52	-23.18	-24.54	-31.43	-42.7	-44.98	-27.31	-29.7	-27.39	-26.61	-27.25	-47.72	-36.06
GFA_144	=	1700	-3.8018	-5.409	-38.21	-49	-33.33	-29.92	-22.67	-24.6	-35.8	-24.9	-24.68	-24.9	-24.68	-29.44	-33.09	-49.95	-50.31	-27.37	-29.07	-29.7	-30.01	-33.08	-43.63	-36.19
GFA_145	=	1500	-3.87641	-6.039	-42.26	-54.14	-30.47	-30.81	-20.9	-26.43	-39.86	-25.71	-22.9	-25.71	-22.9	-28.87	-33.08	-48.21	-48.02	-29.45	-30.27	-27.29	-26.56	-29.96	-56.82	-39.93
GFA_146	=	2300	-3.62159	-5.612	-40.05	-46.7	-32.64	-29.54	-20.84	-25.3	-35.78	-30	-30.7	-30	-30.7	-33.05	-36.99	-45.55	-45.93	-30.11	-31.18	-33.27	-33.56	-33.02	-43.28	-33.84
GFA_147	=	2800	-3.50432	-5.178	-40.67	-49.4	-30.48	-32.42	-25.03	-28.66	-36.51	-26.9	-27.67	-26.9	-27.67	-30.78	-35.38	-39.79	-39.8	-33.67	-35.33	-36.2	-35.65	-36.08	-52.38	-35.52
GFA_148	=	1800	-3.76772	-5.625	-38.46	-46.82	-30.63	-28.07	-20.93	-26.26	-36.76	-22.59	-22.42	-22.59	-22.42	-27.59	-31.34	-42.92	-42.59	-27.11	-28.94	-29.44	-28.72	-29.46	-44.04	-32.8
GFA_149	=	2000	-3.70491	-5.554	-42.58	-48.08	-27.84	-29.71	-22.7	-26.63	-39.03	-26.25	-27.17	-26.25	-27.17	-29.08	-32.37	-39.07	-39.42	-31.66	-33.45	-34.54	-33.89	-33.99	-48.54	-34.21
GFA_150	=	880	-4.19435	-5.558	-44.53	-51.92	-25.94	-26.36	-20.25	-25.77	-44.6	-21.8	-20.9	-21.8	-20.9	-22.55	-23.78	-32.29	-31.05	-28.65	-29.98	-28.36	-27.24	-27.55	-50.61	-35.11
GFA_151	=	1400	-3.91754	-5.301	-38.25	-49.15	-33.49	-31.02	-23.85	-27.57	-36.8	-26.43	-26.68	-24.26	-24.52	-25.64	-30.02	-45.65	-45.96	-27.62	-29.61	-33.85	-30.51	-35.38	-46.94	-36.94
GFA_152	=	1600	-3.83794	-5.94	-41.55	-59.35	-31.44	-31.49	-23.81	-29.68	-39.98	-23.82	-24.17	-22.08	-22.07	-22.82	-26.75	-41.81	-43.65	-30.32	-29.6	-29.09	-25.97	-29.83	-54.96	-37.97
GFA_153	=	720	-4.31398	-5.105	-35.95	-50.52	-32.78	-31.75	-24.59	-31.26	-38.22	-22.86	-23.26	-22.86	-23.26	-36.94	-41.84	-41.09	-28.43	-27.57	-26.94	-36.68	-32.42	-34.63	-43.23	-32.58
GFA_154	>	1600	-3.83794	-5.644	-42.77	-58.09	-31.19	-30.67	-23.56	-29	-37.63	-19.68	-21.6	-19.66	-21.55	-22.17	-24.77	-40.02	-32.3	-29.92	-26.28	-26.4	-25.61	-28.5	-59.59	-42.41
GFA_155	=	1200	-4.00944	-5.804	-35.06	-48.72	-31.62	-29.64	-21.68	-28.07	-39.55	-20.59	-19.96	-20.59	-19.96	-30.88	-34.6	-42.31	-41.13	-30.44	-34.23	-33.69	-33.61	-34.28	-43.49	-35.69
GFA_156	=	1300	-3.96172	-6.153	-42.8	-50.95	-28.71	-29.39	-21.27	-29.97	-45.67	-19.11	-18.78	-19.11	-18.78	-29.98	-35	-37.04	-38.66	-33.72	-34.62	-27.53	-26.27	-29.9	-50.3	-33.04
GFA_157	=	1500	-3.87641	-5.436	-38.74	-49.47	-35.75	-33.1	-24.61	-31.18	-40.53	-23.3	-23.53	-23.3	-23.53	-25.45	-29.83	-43.98	-44.85	-33.32	-33.72	-32.71	-33.28	-32.59	-44.8	-33.3
GFA_158	=	1000	-4.11814	-6.201	-41.78	-49.93	-34.09	-33.48	-25.26	-31.51	-44.08	-28.32	-28.01	-28.32	-28.01	-31.49	-33.18	-41.94	-43.47	-37.13	-38.62	-35.65	-39.83	-34.41	-49.7	-40.1
GFA_159	=	1200	-4.00944	-5.498	-38.3	-51.44	-26.28	-30.74	-24.44	-27.5	-40.95	-24.54	-20.67	-24.54	-20.67	-23.65	-27.09	-38.61	-34.92	-30.98	-34.98	-33.47	-33.36	-31.47	-46.66	-34.66
GFA_160	=	1200	-4.00944	-5.364	-42.14	-49.13	-26.05	-28.62	-20.61	-29.31	-38.8	-19.59	-16.4	-19.59	-16.4	-22.1	-24.42	-40.54	-38.62	-34.74	-36.46	-33.14	-33.84	-34.2	-53.75	-36.14
GFA_161	=	870	-4.20116	-5.631	-37.85	-51.74	-32.35	-30.24	-20.64	-30.35	-42.15	-23.44	-21.17	-23.44	-21.17	-25.82	-28.86	-45.37	-43.75	-31.31	-33.77	-33.08	-33.85	-34.31	-44.23	-37.99
GFA_162	<	600	-4.42267	-5.827	-40.84	-53.69	-30.89	-29.7	-20.47	-27.64	-40.29	-29.3	-25.48	-29.3	-25.48	-28.05	-33.7	-44.81	-45.18	-31.98	-33.54	-30.54	-30.56	-30.41	-52.2	-38.51
GFA_163	=	770	-4.27395	-5.101	-43.14	-50.43	-26.09	-26.6	-20.61	-26.08	-43.64	-20.36	-17.14	-20.36	-17.14	-25.08	-27.44	-38.74	-37.37	-27.82	-30.61	-31.9	-37.01	-36.12	-50.45	-35.74
GFA_164	=	660	-4.36585	-5.43	-38.15	-49.21	-29.18	-27.93	-19.78	-29.22	-35.81	-26.07	-26.78	-26.07	-26.78	-30.47	-34.74	-51.26	-51.55	-27.5	-30.85	-32.13	-32.22	-34.91	-44.7	-36.91
GFA_165	=	1400	-3.91754	-5.333	-38.65	-48.5	-32.78	-29.81	-22.5	-28.86	-36.82	-25.81	-26.59	-23.65	-24.43	-24.94	-29.6	-45.89	-46.91	-27.59	-30.38	-32.26	-29.33	-34.83	-45.73	-36.51
GFA_166	=	490	-4.54341	-5.945	-43.82	-55.5	-32.94	-30.49	-24.35	-28.3	-39.12	-23.3	-22.48	-23.29	-22.48	-27.92	-31.65	-49.13	-48.21	-29.65	-31.29	-31.03	-30.44	-32.67	-57.86	-40.84
GFA_167	=	910	-4.17436	-5.409	-40.79	-54	-29.98	-28.46	-21.98	-25.98	-41.72	-19.08	-18.85	-19.08	-18.85	-26.04	-29.1	-43.61	-44.77	-31.71	-32.14	-29.25	-27.96	-29.09	-52.35	-39.37
GFA_168	=	2000	-3.70491	-5.064	-42.55	-60.72	-33.58	-30.95	-23.45	-29.2	-41.32	-24.26	-24.26	-24.25	-24.26	-28.66	-32.86	-52.13	-52.88	-28.05	-29.63	-32.2	-31.54	-35.09	-50.6	-39.96
GFA_169	=	1400	-3.91754	-6.015	-40.71	-57.45	-33.74	-30.75	-22.03	-27.55	-39.12	-26.7	-26.36	-26.69	-26.36	-31.93	-36.4	-49.91	-50.63	-28.54	-30.5	-28.32	-32.8	-34.79	-52.55	-37.6
GFA_170	=	690	-4.33935	-4.951	-44.17	-46.62	-34.86	-41.25	-33.17	-40.59	-36.03	-19.15	-18.14	-19.15	-18.14	-20.14	-21.25	-35.46	-38.86	-27.86	-29.18	-28	-27.78	-28.46	-42.85	-34.35
GFA_171	=	1400	-3.91754	-5.447	-39.3	-50.02	-29.99	-29.63	-20.45	-26.93	-38.66	-23.03	-22.95	-23.03	-22.95	-28.9	-33.05	-44.17	-44.27	-26.84	-29.2	-28.96	-29.2	-27.86	-46.6	-34.72
GFA_172	=	1200	-4.00944	-5.283	-38.37	-48.5	-30.67	-29.41	-21.91	-27.17	-35.58	-24.17	-23.91	-24.17	-23.91	-28.5	-31.85	-48.27	-49.21	-27.53	-30.04	-32.2	-32.1	-32.26	-43.73	-34.44
GFA_173	=	1000	-4.11814	-5.094	-42.53	-54.18	-26.83	-29.21	-24.65	-29.36	-43.69	-23.28	-18.33	-23.28	-18.33	-24.09	-24.17	-38.06	-36.03	-29.15	-29.75	-36.34	-39.04	-35.18	-53.02	-34.75
GFA_174	=	880	-4.19435	-5.659	-38	-46.43	-25.16	-28.63	-23.12	-30.26	-36.24	-21.81	-21.45	-21.81	-21.45	-23.79	-26.56	-35.26	-33.52	-28.47	-29.66	-29.13	-26.81	-27.86	-43.68	-32.73
GFA_175	=	1000	-4.11814	-4.956	-43.48	-55.4	-31.2	-35.3	-27	-32.78	-37.6	-29.06	-23.42	-29.06	-23.42	-32.28	-30.25	-41.43	-37.37	-35.07	-40.49	-28.54	-28.41	-31.36	-56.52	-40.27
GFA_176	=	90	-5.55366	-5.18	-45.08	-58.91	-31.16	-34.76	-26.02	-36.23	-41.67	-30.99	-26.21	-30.99	-26.21	-35.72	-35.95	-48.35	-44.48	-37.11	-42.65	-30.66	-29.46	-33.71	-57.9	-42.32
GFA_177	=	230	-4.9943	-5.452	-47.04	-54.21	-34.14	-30.71	-22.21	-28.56	-35.87	-29.29	-23.08	-29.29	-23.08	-30.81	-28.53	-42.44	-37.9	-34.11	-39.22	-32.34	-29.61	-34.14	-58.72	-42.12
GFA_178	=	280	-4.87703	-5.168	-42.42	-49.92	-33.7	-29.19	-20.99	-27.74	-33.98	-26.39	-21.37	-24.95	-19.93	-25.3	-24.05	-39.09	-36.15	-32.17	-36.12	-33.44	-32.86	-34.63	-59.81	-42.52
GFA_179	=	670	-4.35689	-5.035	-41.29	-60.35	-32.74	-36.56	-28.61	-36.23	-37.69	-29.85	-25.29	-29.85	-25.29	-31.55	-30.76	-43.23	-40.76	-35.79	-41.15	-29.82	-31.53	-34.51	-57.45	-40.75
GFA_180	=	450	-4.59418	-5.563	-41.76	-55.69	-30.93	-30.04	-22.75	-27.58	-38.09	-27.65	-20.83	-27.65	-20.83	-26.87	-24.2	-38.42	-33.99	-33.32	-37.66	-30.6	-29.35	-31.03	-56.03	-39.63
GFA_181	=	350	-4.744	-5.473	-45.35	-57.61	-32.56	-36.17	-27.86	-33.81	-39.25	-33.21	-27.9	-33.21	-27.9	-37	-35.78	-46.04	-42.24	-38.36	-43.99	-29.63	-30.54	-32.17	-59.65	-42.81
GFA_182	=	600	-4.42267	-5.571	-38.99	-46.92	-30.25	-29.12	-21.82	-30.92	-31.34	-27.1	-21.5	-27.1	-21.5	-30.04	-28.09	-36.28	-32.66	-32.46	-37.12	-29.64	-32.25	-35.2	-54.65	-37.43
GFA_183	=	520	-4.50798	-5.511	-39.63	-49.29	-31.34	-35.54	-27.31	-33.4	-35.81	-28.39	-22.68	-28.39	-22.68	-31.48	-29.48	-40.91	-37.2	-35.32	-41.15	-29.24	-28.45	-33.92	-55.95	-39.7
GFA_184	=	1200	-4.00944	-5.564	-43.71	-52.93	-31.52	-30.55	-20.25	-27.78	-34.57	-26.24	-22.23	-26.24	-22.23	-31.82	-32.11	-37.76	-34.28	-32.49	-35.02	-25.71	-27.29	-27.48	-52.51	-36.87
GFA_185	=	1500	-3.87641	-5.428	-43.42	-58.26	-29.85	-31.77	-23.15	-31.55	-39.57	-24.76	-25.07	-24.76	-25.07	-30.25	-31.05	-43.68	-43.26	-33.24	-35.9	-34.23	-35.99	-34.56	-54.44	-40.38
GFA_186	=	380	-4.69497	-5.417	-38.8	-49.76	-31.55	-29.7	-21.68	-29.88	-35.66	-26.82	-25.5	-26.82	-25.5	-30.27	-33.48	-47.79	-47.32	-29.25	-31.99	-30.88	-29.88	-32.55	-45.03	-36.56
GFA_187	=	800	-4.25117	-5.956	-43.06	-51.87	-30.03	-30.88	-23.43	-27.07	-39.17	-32.33	-27.84	-32.33	-27.84	-30.03	-33.83	-43.19	-39.2	-29.37	-30.07	-30.84	-30.87	-31.25	-51.17	-35.57
GFA_188	=	1000	-4.11814	-5.487	-40.02	-54.5	-30.8	-31.63	-23.69	-28.38	-43.14	-32.52	-27.81	-32.52	-27.81	-35.8	-36.93	-49.09	-47.56	-31.68	-34.19	-30.43	-32.7	-34.46	-50.96	-36.91
GFA_189	=	1300	-3.96172	-5.653	-39.6	-51.06	-30.67	-30.85	-23.33	-27.88	-40.2	-34.91	-28.56	-34.91	-28.56	-32.4	-36.82	-48	-47.62	-28.59	-28.61	-29.31	-28.54	-31.55	-51.27	-36.53
GFA_190	=	870	-4.20116	-5.401	-39.17	-49.1	-30.34	-31.26	-22.48	-28.64	-40.22	-30.42	-27.13	-30.42	-27.13	-29.06	-28.49	-46.13	-44.22	-27.91	-31.78	-31.36	-31.59	-32.17	-47.66	-35.75
GFA_191	=	710	-4.32232	-4.992	-37.49	-48.77	-30.26	-25.17	-19.45	-24.57	-37.7	-29.12	-21.83	-29.12	-21.83	-28.01	-24.79	-44.13	-40.05	-28.41	-33.5	-30.65	-30.65	-31.17	-51.33	-38.82
GFA_192	=	720	-4.31398	-5.078	-40.65	-48.26	-30.92	-31.44	-23.95	-30.27	-47.03	-29.51	-28.63	-29.51	-28.63	-27.63	-29.86	-48.12	-47.1	-31.81	-35.33	-34.59	-32.98	-35.58	-51.16	-37.27
GFA_193	=	500	-4.53136	-5.099	-39.34	-49.3	-29.83	-28.45	-20.71	-24.93	-39.45	-25.77	-22.51	-25.77	-22.51	-28.13	-25.62	-42.42	-40.75	-29.01	-34.17	-32.91	-29.73	-29.51	-51.19	-37.47
GFA_194	=	610	-4.41282	-5.196	-39.89	-48.74	-28.15	-30.12	-22.99	-27.39	-42.41	-25.36	-24.64	-25.36	-24.64	-22.25	-27.01	-44.38	-44.14	-30.16	-33.93	-33.56	-33.12	-34.35	-47.78	-35.17
GFA_195	=	790	-4.25866	-5.494	-41.12	-50.4	-31.15	-29.55	-22.49	-27.49	-42.65	-29.67	-26.02	-29.67	-26.02	-29.04	-27.83	-39.19	-37.72	-32.65	-37.44	-34.99	-33.52	-35.2	-51.81	-38.19
GFA_196	=	490	-4.54341	-5.329	-40.05	-49.17	-28.38	-27.59	-19.74	-24.15	-38.09	-27.67	-19.89	-27.67	-19.89	-29.19	-22.65	-37.45	-33.99	-28.66	-33.19	-34.45	-33.22	-32.07	-45.62	-33.14
GFA_197	>	3000	-3.46319	-5.039	-43	-56.22	-30.43	-32.1	-25.07	-27.81	-39.7	-30.94	-25.3	-30.94	-25.3	-29.82	-28.73	-47.18	-42.78	-30.39	-34.16	-30.94	-30.01	-33.74	-51.13	-38.25
GFA_198	>	3000	-3.46319	-5.12	-38.53	-52.56	-34.14	-33.16	-23.81	-30.82	-38.72	-27.8	-22.84	-27.8	-22.84	-28.29	-28.36	-41.72	-38.82	-31.67	-34.45	-30.18	-28.92	-31.84	-47.57	-35.3
GFA_199	=	700	-4.33077	-4.889	-38.38	-47.93	-31.55	-29.66	-22.93	-29.21	-38.17	-29.48	-25	-29.48	-25	-38.05	-37.06	-51.02	-48.7	-30.28	-36.39	-35.3	-33.51	-35.71	-49.82	-35.29
GFA_200	=	830	-4.22922	-4.938	-40.98	-51.72	-29.06	-31.89	-24.4	-29.69	-42.33	-25.77	-21.56	-25.77	-21.56	-31.19	-31.03	-43.32	-40.46	-31.89	-36.61	-34.7	-33.31	-36.54	-48.7	-37.21
GFA_201	=	470	-4.56825	-5.014	-38.21	-55.15	-36.29	-33.5	-23.29	-26.84	-41.35	-31	-26.09	-31	-26.09	-29.76	-33.26	-47.33	-46.77	-31.5	-32.19	-27.74	-26.85	-30.75	-49.17	-36.55
GFA_202	=	1200	-4.00944	-5.328	-42.62	-53.53	-32.26	-31.83	-20.6	-30.05	-53.28	-37.58	-33.78	-37.58	-33.78	-35.79	-35.9	-47.51	-45.36	-35.86	-41.36	-38.21	-37.12	-39.1	-59.09	-43.85
GFA_203	=	1700	-3.8018	-5.33	-35.64	-50.83	-31.1	-29.81	-21.56	-27.2	-43.14	-33.92	-28.35	-33.92	-28.35	-30.96	-32.18	-52.76	-48.49	-30.43	-35.71	-33.01	-30.6	-34.2	-56.33	-41.89
GFA_204	=	34	-6.13399	-5.163	-57.75	-74.36	-29.77	-42.33	-33.78	-41.89	-50.25	-29.87	-29.24	-29.87	-29.24	-27.35	-31.86	-53.74	-53.61	-34.12	-41.5	-31.28	-31.78	-32.12	-58.72	-44.75
GFA_205	=	34	-6.13399	-5.51	-57.29	-71.42	-30.71	-44.25	-35.16	-43.77	-45.55	-28.77	-26.37	-28.77	-26.37	-30.21	-32.9	-53.49	-51.65	-33.7	-40.61	-32.22	-34.02	-33.39	-55.65	-40.83
GFA_206	=	8.6	-6.95348	-4.834	-63.9	-79.84	-34.72	-44.77	-35.25	-44.51	-46.31	-31.99	-32.26	-31.99	-32.26	-32.09	-36.53	-56.31	-57.02	-37.68	-42.62	-34.73	-35.54	-39.05	-61.19	-46.78
GFA_207	=	200	-5.07762	-5.013	-58.23	-72.43	-30.22	-43.62	-33.83	-41.63	-45.62	-28.14	-29.51	-28.14	-29.51	-28.3	-35.02	-54.15	-55.8	-36.52	-42.65	-35.62	-37.89	-39.01	-56.59	-43.5
GFA_208	=	720	-4.31398	-5.068	-60.76	-76.7	-32.38	-42.19	-33.22	-42.21	-50	-27.21	-28.13	-27.21	-28.13	-32.71	-39.09	-54.16	-53.79	-39.9	-47.98	-37.8	-39.32	-40.1	-59.91	-45.37
GFA_209	=	260	-4.92121	-4.745	-41.42	-53.96	-28.17	-35.92	-26.66	-36.25	-45.02	-23.34	-24.74	-23.34	-24.74	-26.74	-28.14	-39.71	-38.2	-33.35	-38.06	-29.7	-33.39	-32.83	-56.24	-37.33
GFA_210	=	83	-5.60193	-5.231	-48.72	-62.44	-31.9	-39.24	-28.99	-36.26	-46.67	-29.03	-24.42	-29.03	-24.42	-25.78	-27.31	-45.1	-44.41	-37.02	-37.91	-29.93	-29.4	-31.06	-58.12	-44.11
GFA_211	=	340	-4.76128	-4.882	-46.57	-62.12	-34.33	-39.4	-30.45	-35.72	-41.38	-27.73	-28.38	-27.73	-28.38	-33.53	-39.16	-50.49	-51.24	-37.3	-40.42	-31.29	-32.63	-32.92	-57.5	-45.48
GFA_212	=	320	-4.79742	-4.417	-44.71	-52.98	-28.32	-36.42	-27.14	-37.38	-39.04	-24.69	-26.37	-24.69	-26.37	-27.2	-31.65	-36.78	-39.69	-35.81	-38.85	-29.61	-30.33	-33.2	-55.89	-37.39
GFA_213	=	260	-4.92121	-4.732	-42.04	-52	-31.15	-37.63	-27.94	-35.55	-46.01	-24.48	-25.95	-24.48	-25.95	-24.91	-31.83	-39.88	-41.9	-34.88	-39.02	-30.42	-36.52	-37.2	-57.59	-38.59
GFA_214	=	270	-4.89871	-4.904	-43.29	-57.71	-31.28	-37.87	-28.2	-39.87	-44.62	-14.18	-17	-14.18	-17	-19.78	-25.41	-36.54	-39.86	-31.28	-33.38	-29.22	-29.81	-32.61	-51.94	-37.95
GFA_215	=	230	-4.9943	-4.654	-41.96	-50.85	-29.74	-35.49	-26.32	-36.98	-45.35	-21.93	-23.37	-21.93	-23.37	-24.62	-29.2	-40.46	-44.7	-36.07	-36.97	-29.54	-28.37	-30.47	-49.28	-40.59
GFA_216	=	190	-5.1082	-4.819	-45.5	-59.02	-29.31	-36.78	-28.47	-34.73	-50.6	-23.69	-24.38	-23.69	-24.38	-22.94	-30.28	-41.02	-44.21	-33.73	-36.74	-32.5	-40.4	-40.55	-59.66	-39.6
GFA_217	=	200	-5.07762	-4.855	-43.34	-55.84	-29.7	-38.62	-28.59	-37.98	-46.69	-30.01	-27.99	-30.01	-27.99	-29.34	-31.34	-40.27	-41.51	-34.37	-39.18	-30.24	-35.46	-35.07	-58.05	-38.35
GFA_218	=	310	-4.81635	-4.643	-46.68	-57.33	-28.79	-36.39	-27.56	-41.27	-41.78	-23.56	-22.53	-22.78	-21.75	-22.94	-27.67	-39.48	-42.56	-32.41	-32.64	-29.36	-27.52	-30.18	-49.25	-36.75
GFA_219	=	300	-4.8359	-5.262	-45.58	-58.39	-32.88	-45.71	-35.64	-43.72	-51.34	-26.86	-28.35	-26.86	-28.35	-20.54	-26.87	-42.51	-44.68	-37.46	-42.76	-33.84	-35.85	-36.09	-61.42	-40.54
GFA_220	=	191	-5.10507	-4.979	-49.04	-54.03	-34.25	-42.32	-33.04	-44.59	-44.6	-28.1	-26.22	-28.1	-26.22	-23.78	-26.72	-43.01	-42.47	-34.17	-38.14	-34.3	-37.71	-35.87	-57.57	-46.24
GFA_221	=	280	-4.87703	-5.082	-52.1	-63.67	-29.82	-39.65	-29.87	-42.03	-55.72	-24.97	-24.83	-24.97	-24.83	-28.52	-34.69	-41.08	-41.16	-35.09	-41.61	-27.96	-36.11	-36.57	-57.82	-40.24
GFA_222	=	260	-4.92121	-4.951	-45.41	-57.48	-31.1	-38.48	-30.05	-32.62	-56.08	-20.83	-18.9	-20.83	-18.9	-19.89	-28.39	-33.83	-39.63	-34.23	-35.39	-28.89	-30.07	-31.69	-51.99	-39.21
GFA_223	=	370	-4.71087	-5.223	-36.18	-53.05	-32.67	-35.55	-26.79	-35.66	-40.84	-28.67	-26.88	-28.67	-26.88	-30.14	-33.36	-47.6	-46.43	-29.13	-29	-27.91	-27.1	-30.4	-45.61	-36.9
GFA_224	=	1600	-3.83794	-4.997	-39.21	-55.9	-32.32	-32.95	-24.28	-28.45	-34.17	-27.33	-21.41	-27.33	-21.41	-28.02	-26.68	-42.3	-39.83	-30.74	-33.75	-30.04	-29.21	-33.19	-53.87	-41.22
GFA_225	=	39	-6.0522	-5.202	-38.96	-49.58	-28.39	-34.51	-26.97	-30.79	-44.35	-31.34	-27.87	-31.34	-27.87	-31.46	-31.34	-50.97	-49.06	-32.31	-34.56	-33.12	-31.18	-32.43	-47.73	-37.91
GFA_226	=	22	-6.39351	-5.135	-41.71	-51.34	-29.88	-29.88	-23	-29.73	-44.87	-31.81	-28.71	-31.81	-28.71	-31.22	-31.65	-51.98	-50.97	-32.26	-35.3	-32.12	-31.82	-33.85	-48.37	-37.66
GFA_227	=	79	-5.63138	-5.286	-43.87	-57.02	-29.63	-30.88	-22.55	-31.36	-41.71	-28.96	-27.3	-28.96	-27.3	-29.15	-30.59	-48.18	-46.95	-33.79	-35.83	-37.76	-32.01	-31.83	-52.21	-39.76
GFA_228	=	43	-5.99399	-5.423	-42.45	-55.53	-27.14	-29.6	-23.75	-27.41	-39.71	-19.36	-16.52	-19.36	-16.52	-24.91	-24.31	-37.96	-36.56	-33.76	-36.71	-30.37	-30.55	-31.27	-49.56	-36.43
GFA_229	=	28	-6.24974	-5.188	-46.62	-68.88	-32.79	-34.67	-25.86	-31.51	-45.85	-25.27	-24.69	-25.24	-22.88	-27.51	-27.37	-44.49	-43.57	-31.21	-34.64	-37.41	-29.32	-31.94	-51.15	-37.99
GFA_230	=	22	-6.39351	-5.066	-43.63	-56.08	-26.67	-33.22	-23.57	-29.4	-41.07	-32.01	-26.71	-32.01	-26.71	-35.27	-32.97	-47.62	-44.15	-29.45	-32.27	-29.96	-30.15	-30.81	-50.97	-39.4
GFA_231	=	2	-7.82304	-5.982	-66.01	-81.38	-35.17	-47.47	-37.28	-45.81	-51.97	-18.71	-19.2	-18.71	-19.2	-22.79	-29.05	-49.99	-51.01	-44.85	-49.16	-42.06	-42.8	-43.3	-60.36	-46.79
GFA_232	=	0.54	-8.60362	-5.722	-60.19	-71.52	-35.47	-43.27	-35.02	-41.83	-49.96	-18.56	-20.46	-18.56	-20.46	-24.28	-30.84	-47.11	-48	-43.77	-46.92	-38.01	-38.83	-38.46	-58.53	-45.35
GFA_233	=	1.6	-7.95607	-5.204	-52.64	-72.26	-42.66	-42.43	-33.22	-35.58	-48.58	-36.4	-36.43	-36.4	-36.43	-31.68	-34.93	-54.45	-56.11	-46.1	-51.54	-49.58	-50.72	-51.44	-70.99	-54.53
GFA_234	=	0.69	-8.45749	-6.127	-62.65	-81.24	-47.82	-48.98	-38.38	-47.99	-55.66	-38.62	-40.25	-38.62	-40.25	-34.38	-40.25	-58.83	-63.61	-50.35	-57.41	-51.83	-53.46	-53.37	-75.14	-57.57
GFA_235	=	3.6	-7.47263	-5.505	-57.68	-77.26	-47.71	-47.23	-37.57	-45.83	-49.68	-43.27	-42.91	-43.27	-42.91	-37.96	-41.51	-62.18	-64.04	-45.98	-53.31	-52.05	-53.28	-54.48	-72.94	-55.68
GFA_236	=	3.8	-7.4404	-5.862	-62.76	-85.33	-44.86	-46.06	-36.92	-41.88	-57.74	-44.69	-45.23	-44.69	-45.23	-41.81	-46.52	-64.37	-66.24	-51.98	-57.99	-50.89	-52.3	-53.83	-77.89	-60.66
GFA_237	=	10.7	-6.82322	-6.075	-61.12	-86.42	-46.01	-48.4	-37.94	-44.64	-55.7	-43.67	-43.47	-43.67	-43.47	-39.64	-44.99	-65.83	-69.07	-48.09	-54.71	-51.06	-52.04	-53.38	-75.72	-58.24
GFA_238	=	0.19	-9.22634	-6.5	-63.72	-86.03	-49.88	-49.46	-40.39	-44.24	-55.89	-51.84	-51.67	-51.84	-51.67	-45.28	-51.17	-73.9	-76.5	-53.45	-59.86	-50.56	-51.23	-51.83	-78.45	-61.02
GFA_239	=	0.034	-10.2521	-6.289	-62.98	-85.06	-49.23	-48.85	-39.84	-42.72	-53.81	-49.67	-49.23	-49.67	-49.23	-46.38	-51.98	-71.26	-73.49	-51.77	-59.2	-49.32	-49.39	-49.23	-75.85	-59.09
GFA_240	=	0.19	-9.22634	-6.304	-60.16	-85.92	-49.19	-48.54	-40.06	-44.09	-53.86	-48.03	-46.21	-48.03	-46.21	-41.25	-46.18	-72.81	-72.99	-49	-55.52	-51.76	-50.1	-49.53	-78.3	-60.61
GFA_241	=	0.38	-8.81311	-6.871	-64.84	-83.18	-47.37	-50.29	-40.54	-50.08	-57.08	-50.85	-52.29	-50.85	-52.29	-43.45	-49.78	-74.06	-78.19	-55.44	-63.11	-51.16	-51.76	-53.43	-79.66	-61.77
GFA_242	=	0.23	-9.11244	-6.962	-65.63	-90.08	-51.2	-53.29	-43.14	-49.9	-60.94	-51.74	-52.81	-51.74	-52.81	-45.24	-53.44	-75.9	-78.49	-54.83	-63.09	-52.59	-55.07	-54.51	-80.28	-62.28
GFA_243	=	0.25	-9.06273	-6.532	-56.45	-77.37	-47.43	-48.76	-39.05	-45.12	-57.39	-43.41	-41.39	-43.41	-41.39	-40.24	-51.18	-66.28	-65.95	-50.11	-58.71	-49.93	-49.73	-49.19	-74.31	-57.44
GFA_244	=	770	-4.27395	-5.464	-62.92	-72.61	-38.22	-50.93	-38.07	-50.69	-52.29	-9.19	-5.41	-9.19	-5.41	-9.83	-13.98	-34.57	-34.83	-41.77	-45.25	-44.9	-48.13	-44.52	-68.09	-51.51
GFA_245	=	0.065	-9.8658	-6.37	-62.35	-89.19	-47.2	-46.98	-37.66	-43.92	-53.64	-49.25	-48.58	-49.25	-48.58	-40.98	-45.23	-72.38	-72.91	-51.46	-56.52	-52.29	-54.25	-50.66	-77.6	-60.77
GFA_246	=	0.98	-8.24832	-6.669	-68.86	-92.62	-50.32	-53.14	-43.09	-45.77	-57.91	-50.71	-51.71	-50.71	-51.71	-46.88	-54.35	-78.71	-80.48	-55.03	-59.55	-53.31	-52.36	-52.9	-83.06	-65.53
GFA_247	=	0.014	-10.7811	-6.581	-69.27	-91.97	-53.44	-62.44	-50.03	-61.67	-62.67	-42.27	-45.06	-42.27	-45.06	-53.68	-62.27	-71.63	-71.77	-57.39	-63.51	-53.26	-52.22	-53	-81.67	-64.82
GFA_248	=	0.59	-8.55083	-6.188	-59.89	-78.29	-48.53	-54.08	-42.14	-45.31	-62.98	-35.48	-42.39	-35.48	-42.39	-43.71	-54.04	-62.97	-67.61	-48.23	-54.94	-43.9	-46.85	-50.05	-73.46	-57.52
GFA_249	=	0.66	-8.48399	-6.118	-59.25	-74.6	-46.07	-49.99	-38.66	-44.53	-56.29	-30.16	-34.09	-30.16	-34.09	-37.46	-46.54	-55.72	-60.02	-46.66	-53.09	-42.88	-44.3	-46.23	-68.65	-52.65
GFA_250	=	0.15	-9.36726	-3.335	-38.84	-49.1	-19.8	-32.75	-26.51	-31.92	-30.88	-1.51	-7.91	-1.51	-7.91	-8.11	-20.61	-21.02	-28.27	-22.05	-24.81	-21.53	-23.94	-26.45	-30.89	-23.49
GFA_251	=	380	-4.69497	-4.427	-50.27	-60.9	-28.02	-35.78	-29.11	-31.27	-51.49	-19.2	-18.07	-19.2	-18.07	-20.27	-21.19	-31.01	-31.52	-34.94	-39.07	-30.95	-30.11	-29.54	-52.14	-39.84
GFA_252	=	620	-4.40312	-4.586	-47.34	-57.65	-31.79	-35.03	-28.17	-34.23	-37.98	-21.06	-21.04	-21.06	-21.04	-25.99	-32.7	-38.1	-42.52	-32.13	-35.08	-27.68	-29.11	-27.94	-49.93	-37.72
GFA_253	>	2000	-3.70491	-4.104	-46.94	-63.55	-30.32	-39.82	-30.08	-40.88	-46.59	-11.26	-15.89	-11.26	-15.89	-20.76	-28.48	-31.08	-37.62	-36.17	-37.79	-29.11	-30.64	-30.93	-50.2	-39.36
GFA_254	=	490	-4.54341	-4.101	-49.37	-66.43	-36.71	-43.27	-33.69	-43.1	-48.94	-15.85	-18.28	-15.85	-18.28	-23.35	-31.46	-37.47	-39.79	-38.48	-43.12	-36.76	-39.15	-34.21	-47.42	-38.97
GFA_255	>	2000	-3.70491	-3.933	-51.38	-64.52	-30.18	-44.33	-33.09	-44.98	-51.97	-25.01	-26.48	-25.01	-26.48	-24.64	-31.75	-34.11	-35.78	-34.03	-39.59	-33.04	-35.89	-34.38	-50.96	-37.06
GFA_256	=	330	-4.77908	-4.313	-41.74	-52.33	-27.86	-35.72	-28.09	-34.88	-45.37	-28.86	-24.77	-28.86	-24.77	-26.45	-29.55	-34.75	-33.21	-30.17	-36.09	-31.78	-31.35	-28.07	-43.07	-33.58
GFA_257	=	510	-4.51956	-4.543	-48.56	-56.66	-36.53	-39.79	-31.55	-39.36	-54.71	-22.19	-18.92	-22.19	-18.92	-30.41	-28.38	-37.74	-39.32	-38.85	-43.31	-34.24	-33.96	-31.79	-55.02	-41.68
GFA_258	=	700	-4.33077	-4.427	-45.52	-55.2	-27	-34.79	-26.24	-36.79	-51.41	-18.53	-19.34	-18.53	-19.34	-15.72	-21.43	-32.18	-30.34	-31.06	-35.66	-33.61	-34.97	-34.4	-46.43	-34.26
GFA_259	=	690	-4.33935	-4.126	-40.26	-56.72	-29.29	-38.12	-31.88	-37.7	-71.52	-31.59	-27.32	-31.59	-27.32	-27.94	-26.55	-40.59	-36.01	-40.79	-43.49	-31.51	-28.15	-23.58	-52.56	-41.7
GFA_260	=	250	-4.94459	-3.828	-49.06	-63.3	-36.3	-40.16	-32.47	-39.41	-60.18	-17.14	-14.06	-17.14	-14.06	-19.32	-23.54	-30.07	-29.93	-40.75	-44.12	-39.74	-38.92	-40.49	-53.9	-41.39
GFA_261	=	230	-4.9943	-3.671	-49.85	-56.33	-27.25	-36.35	-29.1	-36.98	-54.6	-17.19	-17.08	-17.19	-17.08	-13.93	-18.29	-28.33	-29.31	-39.39	-43.2	-39.83	-41.11	-38.57	-51.36	-39.06
GFA_262	=	470	-4.56825	-4.999	-38.6	-54.58	-28.18	-34.53	-28.89	-34.36	-60.44	-29.71	-26.49	-29.71	-26.49	-31.53	-30.12	-45.09	-40.6	-42.7	-42.83	-31.52	-28.43	-23.01	-53.05	-41.61
GFA_263	=	500	-4.53136	-4.528	-41.18	-51.53	-28	-31.23	-24.66	-31.36	-63.9	-29.37	-23.96	-29.37	-23.96	-31.2	-27.84	-37.32	-31.33	-38.29	-44.44	-39.21	-37.78	-33.05	-53.21	-42.84
GFA_264	=	190	-5.1082	-3.998	-44.91	-54.47	-32.23	-38.14	-31.31	-35.96	-61.09	-15.68	-14.63	-15.68	-14.63	-17.75	-21.25	-32.06	-31.55	-38.54	-42.55	-48.14	-47.68	-47.39	-55.62	-41.73
GFA_265	=	1500	-3.87641	-6.235	-49.32	-62.01	-27.46	-34.38	-27.12	-30.13	-43.1	-31.09	-33.33	-31.09	-33.33	-34.01	-41.31	-48.75	-53.82	-32.25	-37.41	-34.34	-38.91	-45.2	-52.6	-39.33
GFA_266	=	1600	-3.83794	-6.477	-48.26	-57.71	-26.33	-32.91	-26.54	-31.62	-42.78	-24.2	-26.66	-24.2	-26.66	-25.72	-33.47	-43.96	-48.87	-32.05	-36.48	-35.11	-39.1	-44.54	-51.3	-37.8
GFA_267	=	510	-4.51956	-4.756	-48.12	-65.7	-32.84	-35.91	-29.08	-33.15	-42.46	-26.89	-29.28	-26.89	-29.28	-26.55	-32.51	-45.23	-48.54	-34.5	-38.28	-32.5	-34.27	-33.54	-51.84	-39.38
GFA_268	=	620	-4.40312	-4.898	-46.7	-60.04	-28.35	-33.76	-25.7	-32.06	-40.76	-24.09	-25.77	-24.09	-25.77	-25.41	-31.04	-42.54	-44.89	-32.86	-36.54	-30.71	-31.22	-31.32	-50.72	-38.28
GFA_270	=	2000	-3.70491	-5.963	-57.72	-69.69	-31.48	-40.27	-30.48	-40.19	-43.12	-27.86	-28.72	-27.86	-28.72	-28.89	-36.33	-44.45	-50.37	-40.83	-45.95	-43.99	-47.16	-49.26	-56.86	-41.61
GFA_271	=	1600	-3.83794	-5.373	-49.13	-56.97	-32.27	-37.16	-28.99	-36.46	-48.05	-24.42	-22.51	-24.42	-22.51	-25.08	-30.09	-42.44	-41.83	-34.45	-36.73	-31.31	-34.15	-32.78	-51.81	-39.24
GFA_272	=	1400	-3.91754	-5.805	-51.34	-60.08	-26.24	-35.9	-28.96	-37.04	-49.41	-20.51	-22.16	-20.51	-22.16	-21.99	-24.54	-40.72	-44.1	-40.86	-46.03	-36.43	-41.9	-43.85	-56.7	-43.41
GFA_273	=	1100	-4.06132	-5.591	-45.64	-54.64	-25.64	-34.61	-27.55	-35.93	-52	-24.39	-19.99	-24.39	-19.99	-27.56	-25.99	-37.44	-34.86	-42.67	-50.25	-37.73	-40.33	-37.94	-55.16	-43.41
GFA_274	=	590	-4.43269	-5.262	-46.75	-56.33	-24.53	-34.59	-27.82	-33.85	-52.47	-23.44	-24.46	-23.44	-24.46	-29.26	-35.05	-41.12	-40.9	-37.29	-42.35	-38.19	-37.75	-35.81	-54.97	-41.85
GFA_275	=	4100	-3.27696	-3.993	-45.4	-49.85	-22.58	-33.19	-27.08	-35.24	-36.4	-14.91	-17.2	-14.91	-17.2	-18.77	-19.9	-28.99	-32.6	-23.7	-26	-23.73	-24.15	-28.04	-35.78	-28.32
GFA_276	=	3300	-3.40637	-5.389	-29.92	-37.05	-26.59	-16.28	-12.74	-16.28	-28.04	-20.64	-15.96	-20.64	-15.96	-21.7	-19.87	-30.91	-26.28	-21.17	-21.35	-25.63	-24.08	-22.62	-35.36	-25.93
GFA_277	=	1300	-3.96172	-5.886	-45.9	-55.87	-30.81	-32.99	-26.18	-31.8	-35.96	-20.1	-23.94	-20.1	-23.94	-21.51	-28.63	-38.64	-44.44	-35.57	-39.12	-37.55	-42.68	-41.39	-49.04	-36.33
GFA_278	=	680	-4.34805	-5.64	-53.27	-64.03	-34.06	-40.34	-32.65	-36.74	-39.71	-23.03	-30.88	-23.03	-30.88	-29.87	-37.35	-42.43	-48.28	-38.73	-43.54	-36.78	-42.89	-49.12	-52.91	-39.69
GFA_279	=	1200	-4.00944	-5.959	-48.5	-60.96	-32.58	-33.63	-26.32	-31.8	-48.47	-31.6	-33.35	-31.6	-33.35	-32.14	-36.99	-41.84	-50.19	-38.13	-44.13	-42.06	-45.38	-49.96	-49.82	-37.84
GFA_280	=	690	-4.33935	-5.821	-46.42	-53.08	-27.87	-34.17	-27.91	-34.45	-52.15	-20.38	-19.51	-20.38	-19.51	-30.94	-33.93	-39.63	-37.81	-37.77	-41.96	-34.26	-35.87	-38	-52.36	-40.82
GFA_281	=	770	-4.27395	-5.837	-40.66	-49.29	-27.36	-32.75	-25.92	-29.67	-48.14	-19.82	-17.96	-19.82	-17.96	-21.81	-19.2	-28.66	-27.16	-40.96	-47.19	-33.05	-36.08	-37.41	-51.91	-40.5
GFA_282	=	550	-4.47454	-5.324	-42.61	-52.78	-29.54	-33.25	-27.42	-30.41	-54.83	-25.54	-21.89	-25.54	-21.89	-35.99	-38.71	-38.21	-35.64	-35.16	-39.97	-34.42	-35.56	-41.65	-51.36	-41.08
GFA_283	=	1700	-3.8018	-4.235	-47.58	-61.85	-34.38	-35.5	-29.01	-34.11	-39.46	-24.57	-29.39	-24.57	-29.39	-27.94	-38.43	-43.35	-47.02	-28.77	-31.61	-26.37	-26.88	-28.9	-47.94	-36.46
GFA_284	=	590	-4.43269	-4.056	-34.3	-46.97	-25.96	-30.09	-23.61	-23.58	-43.04	-26.16	-21.27	-26.16	-21.27	-24.01	-22.83	-29.22	-28.85	-39.34	-47.98	-34.26	-32.58	-25.98	-61.56	-50.13
GFA_285	=	0.044	-10.0984	-6.207	-63.03	-85.68	-48.28	-48.76	-39.5	-45.41	-53	-52.93	-50.82	-52.93	-50.82	-48.62	-53.81	-73.85	-73.18	-51.33	-56.87	-51.1	-47.99	-47.71	-78.24	-60.48
GFA_286	=	0.022	-10.5116	-6.614	-66.69	-85.95	-55.42	-50.73	-42.28	-46.44	-66.45	-50.23	-47.57	-50.23	-47.57	-48.73	-49.93	-72.89	-72.73	-56.98	-63.91	-51.16	-50.42	-51.05	-82.23	-65.3
GFA_287	=	0.36	-8.84534	-6.715	-67.18	-97.38	-52.91	-61.13	-48.92	-57.58	-53.23	-31.95	-30.04	-31.95	-30.04	-34.68	-38.32	-67.17	-67.21	-51.59	-57.2	-47.69	-50.34	-50.22	-81.25	-63.33
GFA_288	=	1.2	-8.12758	-5.684	-60.38	-69.99	-48.35	-51.52	-39.83	-54.81	-50.4	-39.81	-44.7	-39.81	-44.7	-49.14	-56.53	-69.1	-71.53	-45.93	-53.66	-42.68	-43.57	-45.3	-69.98	-54.03
GFA_289	=	8.1	-6.98918	-5.765	-57.87	-70.69	-48.44	-52.6	-40.88	-50.94	-63.03	-37.29	-39.99	-37.29	-39.99	-40.21	-48.19	-68.56	-65.21	-44.34	-51.94	-45.44	-44.87	-46.95	-73.46	-57.03
GFA_290	=	2.2	-7.76622	-6.183	-63.41	-73.71	-46.06	-52.93	-38.95	-51.25	-49.6	-45.64	-50.55	-45.64	-50.55	-54.13	-63.1	-74.71	-78.6	-45.88	-53.17	-45.4	-45.83	-47.49	-70.39	-55.28
GFA_291	=	2.8	-7.62245	-5.436	-63.01	-72.97	-43.83	-50.84	-35.83	-44.44	-48.03	-29.88	-26.55	-29.88	-26.55	-38.55	-40.51	-55.9	-59.85	-44.3	-49.06	-45.82	-46.19	-48.64	-69.3	-54.65
GFA_292	=	23	-6.36701	-5.609	-60.03	-71.64	-34.05	-36.65	-29.48	-42.45	-47.9	-18.57	-20.02	-18.57	-20.02	-15.44	-21.9	-41.51	-44.81	-42.89	-45.89	-38.67	-38.32	-36.15	-54.71	-42.26
GFA_293	=	3.4	-7.5067	-4.989	-57.48	-69.53	-31.14	-39.8	-30.98	-33.36	-47.52	-18.65	-22.8	-18.65	-22.8	-25.84	-33.15	-40.64	-47.2	-38.58	-43.26	-37.89	-38.74	-37.86	-52.95	-40.32
GFA_294	=	8.5	-6.96045	-5.018	-54.97	-74.12	-32.25	-38.52	-30.39	-37.19	-43.62	-12.51	-17.62	-12.51	-17.62	-8.8	-18.66	-34.86	-39.48	-39.17	-43.42	-33.6	-33.78	-32.66	-51.93	-39.05
GFA_295	=	11	-6.80674	-4.909	-55.06	-68.55	-30.29	-36.63	-29.89	-37.47	-50.44	-17.57	-19.6	-17.57	-19.6	-18.58	-20.89	-41.37	-46.49	-34.31	-37.13	-32.66	-33.81	-33.45	-51.89	-38.8
GFA_296	=	18	-6.51314	-4.765	-57.22	-72.28	-30.35	-36.89	-29.16	-36.59	-45.07	-13.42	-17.68	-13.42	-17.68	-14.96	-23.69	-35.69	-42.6	-38.93	-42.63	-34.62	-35.57	-35.21	-53.46	-40.86
GFA_297	=	88	-5.56706	-4.564	-53.05	-68.58	-30.39	-38.16	-31.36	-37.75	-52.15	-18.69	-21.84	-18.69	-21.84	-18.68	-26.4	-42.02	-45.32	-38.22	-42.12	-36.69	-38.34	-36.47	-53.25	-41.2
GFA_298	=	18	-6.51314	-5.375	-57.62	-70.97	-33.79	-43.66	-32.9	-42.22	-47.09	-8.17	-11.39	-8.17	-11.39	-15.12	-23.12	-32.24	-34.54	-35.55	-39.01	-34.81	-36.41	-34.89	-50.38	-39.44
GFA_299	=	40	-6.03711	-4.447	-53.08	-72.65	-29.63	-43.68	-32.76	-42.45	-43.4	-8.59	-14.94	-8.59	-14.94	-10.65	-25.41	-28.66	-37.36	-36.45	-38.54	-31.94	-34.02	-33.05	-52.02	-40.55
GFA_300	>	300	-4.8359	-4.857	-55.3	-75.61	-33.96	-45.79	-34.32	-42.7	-43.7	-15.85	-20.83	-15.85	-20.83	-21.48	-31.08	-41.1	-46.45	-35.61	-38.21	-35.44	-36.94	-35.77	-53.25	-41.52
GFA_301	=	15.6	-6.59846	-5.122	-37.43	-49.11	-29.81	-34.8	-27.14	-35.69	-41.4	-33.44	-30.45	-33.44	-30.45	-40.03	-38.95	-48.57	-46.41	-36.37	-36.71	-35.46	-34.14	-33.18	-51.28	-40.47
GFA_302	=	8	-6.99659	-5.288	-35.42	-44.53	-27.39	-27.54	-19.91	-21.83	-42.36	-30.96	-28.31	-30.96	-28.31	-35.48	-33.64	-43.02	-40.86	-34.43	-33.76	-36.12	-35.56	-35.07	-50.09	-39.18
GFA_303	=	13	-6.70715	-5.345	-34.94	-44.87	-31.78	-25.91	-18.65	-23.83	-40.03	-33.62	-27.57	-33.62	-27.57	-34.57	-31.31	-43.22	-38.07	-35.53	-34.69	-37.74	-36.82	-37.76	-54.04	-41.8
GFA_304	>	4000	-3.29168	-5.706	-32.4	-48.21	-31.6	-28.64	-20.5	-28.47	-36.5	-28.52	-23.95	-28.52	-23.95	-25.59	-24.11	-45.81	-41.36	-35.52	-37.41	-40.57	-39.38	-35.6	-50.83	-39.42
GFA_305	=	35	-6.11671	-5.405	-37.16	-46.62	-35.43	-25.22	-16.7	-24.7	-38.11	-41.16	-33.03	-41.16	-33.03	-36.92	-30.28	-46.74	-41.31	-36.29	-37.1	-38.99	-35.91	-38.44	-61.43	-43.7
GFA_306	=	930	-4.1614	-5.69	-34.86	-54.17	-33.34	-26.43	-18.72	-23.22	-41.21	-40.97	-31.9	-40.97	-31.9	-40.67	-33.41	-49.94	-43.73	-33	-34.23	-39.13	-36.76	-37.25	-57.21	-42.31
GFA_307	=	0.43	-8.73941	-5.458	-66.06	-77.32	-45.76	-48.07	-35.99	-47.1	-56.55	-43.06	-35.5	-43.06	-35.5	-43.22	-41.52	-65.87	-60.25	-54.59	-59.73	-50.57	-49.27	-47	-79.43	-61.87
GFA_308	=	0.23	-9.11244	-6.238	-69.87	-82.22	-49.22	-48.69	-38.89	-42.53	-57.1	-47.78	-49.53	-47.78	-49.53	-43.81	-50.59	-71.4	-73.64	-51.88	-58.33	-49.68	-49.01	-51.12	-76.02	-59.06
GFA_309	=	0.15	-9.36726	-6.235	-71.3	-79.94	-50.43	-49.65	-39.81	-43.06	-59.05	-48.94	-48.3	-48.94	-48.3	-44.72	-49.52	-71.85	-73.12	-52.03	-58.82	-50.36	-49.06	-49.78	-76.66	-59.61
GFA_310	=	0.21	-9.16667	-6.162	-67.83	-76.93	-49.11	-50.19	-40.97	-45.38	-56.29	-44.94	-46.13	-44.94	-46.13	-40.19	-46.08	-67.8	-70.79	-50.22	-56.85	-49.29	-47.88	-47.97	-73.92	-57.83
GFA_311	=	0.55	-8.59268	-6.12	-67.68	-85.2	-46.81	-46.38	-36.52	-41.5	-54.86	-46.79	-46.73	-46.79	-46.73	-42.37	-47.13	-69.04	-69.64	-50.5	-55.83	-50.18	-51.23	-49.78	-75.35	-58.93
GFA_312	=	0.19	-9.22634	-5.957	-56.13	-77.03	-42.77	-47.69	-34.56	-45.67	-57.02	-34.27	-38.91	-34.27	-38.91	-36.58	-46.6	-57.56	-61.84	-53.91	-60.12	-46.77	-47.2	-46.92	-69.38	-54.46
GFA_313	=	1.4	-8.03568	-6.043	-67.11	-87.49	-45.9	-47.26	-36.6	-43.35	-54.66	-52.41	-55.63	-52.32	-55.53	-51.08	-58.15	-82.73	-85.7	-49.37	-56.68	-50.32	-51.44	-55.15	-79.63	-62.36
GFA_314	=	0.007	-11.1943	-6.507	-65.35	-84.85	-49.04	-49.22	-39.18	-46.45	-55.76	-41.87	-45.66	-41.87	-45.66	-40.9	-45.39	-65.98	-69.59	-54.72	-59.9	-53.43	-53.75	-54.02	-75.27	-58.63
GFA_315	=	0.064	-9.87504	-6.529	-71.41	-91.61	-49.25	-51.66	-41.64	-44.65	-60.26	-46.41	-45.39	-46.41	-45.39	-43.82	-47.64	-73.93	-74.06	-50.84	-59.37	-53.62	-53.7	-55.75	-81.11	-62.31
GFA_316	=	0.14	-9.40839	-6.466	-60.63	-81.36	-45.83	-49.04	-37.52	-43.63	-54.54	-47.22	-48.02	-47.22	-48.02	-43.23	-49.73	-71.57	-75.38	-52.4	-57.18	-49.69	-50.43	-50.85	-77.62	-60.37
GFA_317	=	0.003	-11.6995	-6.607	-62.07	-85.96	-49.92	-49.66	-40.61	-44.38	-55.81	-47.4	-47.35	-47.4	-47.35	-47.18	-55.21	-71.26	-74.07	-54.28	-60.21	-51.7	-51.23	-51.11	-76.47	-59.77
GFA_327	=	0.25	-9.06273	-6.351	-72.08	-88.51	-49.82	-52.73	-43.21	-48.93	-61.01	-38	-39.51	-38	-39.51	-41.46	-47.08	-62.95	-65.86	-54.03	-60.77	-50.18	-52.04	-54.68	-75.51	-58.28
GFA_328	=	4.7	-7.31368	-6.484	-72.46	-92.11	-49.94	-53.54	-44.7	-50.87	-58.01	-31.79	-32.05	-31.57	-31.83	-30.45	-36.48	-60.66	-63.93	-52.6	-57.97	-50.66	-52.42	-52.16	-78.38	-59.13
GFA_329	=	0.89	-8.30575	-6.065	-75.06	-92.34	-53.72	-56.94	-46.4	-49.73	-63.54	-33.57	-33.38	-33.57	-33.38	-31.07	-36.72	-56.84	-58.98	-60.1	-67.62	-54.44	-56.15	-53.31	-77.17	-58.53
GFA_330	=	0.076	-9.77259	-6.757	-79.45	-89.07	-52.12	-53.76	-45.76	-49.61	-70.46	-41.57	-37.8	-41.57	-37.8	-40.24	-40.33	-64.64	-62.66	-61	-66.4	-57.55	-58.28	-57.36	-85.88	-65.71
GFA_331	=	0.15	-9.36726	-6.741	-75.88	-91.09	-51.9	-54.23	-44.03	-53.76	-67.57	-40.03	-36.13	-40.03	-36.13	-39.14	-41.5	-65.12	-64.15	-53.22	-58.05	-54.02	-54.24	-53.47	-81.72	-61.12
GFA_332	=	0.51	-8.63769	-5.972	-68.35	-97.11	-53.62	-57.66	-46.35	-53.09	-64.73	-33.75	-35.21	-33.75	-35.21	-36.53	-42.13	-61.65	-66.04	-61.44	-68	-48.25	-50.53	-46.99	-76.08	-57.54
GFA_333	=	8.1	-6.98918	-5.812	-65.26	-92.76	-53.17	-57.3	-45.54	-53.65	-61.85	-34.23	-38.23	-34.23	-38.23	-33.67	-43.36	-61.02	-63.91	-56.89	-59.53	-43.63	-44.6	-40.92	-70.7	-54.84
GFA_334	=	6	-7.16809	-6.31	-70.65	-95.47	-48.58	-52.7	-42.61	-52.1	-65.29	-39.08	-41.02	-39.04	-40.98	-38.58	-45.57	-75.1	-78.52	-57.24	-65.13	-50.97	-52.56	-50.94	-79.41	-58.94
GFA_335	=	0.097	-9.62714	-6.929	-72.01	-90.16	-53.37	-54.21	-45.31	-49.93	-65.77	-38.91	-41.65	-38.91	-41.65	-42.91	-50.44	-65.79	-67.93	-55.89	-65.86	-51.25	-52.9	-52.1	-76.16	-57.27
GFA_336	=	0.11	-9.55216	-7.001	-73.22	-88.94	-50.9	-53.62	-44.78	-50.04	-66.13	-35.06	-37.35	-35.06	-37.35	-39.08	-45.52	-60.72	-62.73	-54.8	-62.24	-52.09	-54.61	-54.97	-73.69	-55.9
GFA_337	=	0.17	-9.29264	-6.115	-69.35	-91.14	-50.69	-53.51	-44.56	-54.29	-67.68	-39.44	-39.3	-39.44	-39.3	-36.97	-41.94	-69.61	-71.06	-57.57	-65.28	-52.05	-52.47	-52.8	-76.58	-58.99
GFA_338	=	0.061	-9.90366	-6.079	-73.42	-88.19	-49.29	-52.97	-43.73	-51.4	-65.3	-39.38	-41.03	-39.38	-41.03	-41.99	-48.52	-64.54	-66.2	-55.01	-63.75	-51.39	-53.37	-51.75	-75.09	-57.85
GFA_339	=	0.032	-10.2883	-6.777	-71.75	-87.91	-49.1	-52.99	-43.13	-52.83	-70.05	-34.29	-37.48	-34.29	-37.48	-38.76	-42.77	-59.4	-60.45	-56.7	-66.6	-53.3	-54.43	-53.4	-75.39	-57.46
GFA_340	=	0.95	-8.26685	-6.707	-61.22	-83.47	-50.97	-55.02	-43.33	-49.55	-63.83	-32.81	-33.12	-32.81	-33.12	-40.18	-44.7	-55.2	-55.54	-61.68	-70.91	-51.94	-54.74	-52.11	-74.04	-56.79
GFA_341	=	9.4	-6.90045	-6.453	-70.96	-90.74	-52.26	-53.92	-44	-48.29	-56.56	-38.85	-41.3	-38.85	-41.3	-40.89	-50.4	-65	-67.46	-53.74	-60.75	-49.93	-52.04	-52.05	-76.56	-58.19
GFA_342	=	87	-5.57387	-3.995	-48.39	-69.45	-28.23	-35.6	-28.55	-33.55	-44.73	-32.02	-31.18	-32.02	-31.18	-23.04	-25.94	-52.07	-51.82	-42.06	-49.89	-28.66	-31.85	-31.57	-64.13	-49.87
GFA_343	=	150	-5.24913	-4.268	-51.91	-71.43	-28.81	-34.97	-27.73	-32.87	-50.02	-31.54	-31.6	-31.54	-31.6	-25.4	-29.45	-45.44	-45.8	-42.26	-50.14	-29.81	-31.05	-27	-66.8	-50.09
GFA_344	=	250	-4.94459	-4.922	-53.37	-70.7	-27.96	-32.77	-27.33	-35.92	-48.74	-29.94	-29.17	-29.94	-29.17	-24.77	-28.34	-44.44	-44.44	-42.58	-51.77	-30.97	-32.83	-29.84	-63.49	-47.43
GFA_345	=	120	-5.38216	-4.432	-58.82	-81.47	-37.41	-44.79	-36.37	-41.27	-51.19	-34.14	-31.69	-34.14	-31.69	-28.95	-35.19	-53.94	-53.05	-47.96	-54.35	-30.48	-32.91	-31.07	-72.91	-53.62
GFA_346	=	240	-4.96893	-5.402	-54.13	-68.34	-29.15	-34.83	-27.21	-30.21	-42.32	-28.42	-29.09	-28.42	-29.09	-18.85	-23.37	-45.65	-46.59	-36.97	-43.56	-36.38	-40.67	-42.43	-58.91	-43.35
GFA_347	=	380	-4.69497	-5.037	-57.99	-78.16	-34.23	-41.85	-33.31	-39.8	-43.44	-28.08	-29.41	-28.08	-29.41	-21.78	-29.21	-49.85	-52.57	-38.35	-46.99	-34.23	-36.61	-38.69	-62.7	-45.7
GFA_348	=	220	-5.0208	-5.175	-53.98	-66.34	-28.64	-33.54	-25.99	-30.45	-38.61	-26.84	-29.16	-26.84	-29.16	-22.77	-29.61	-44.33	-47.43	-34.93	-39.1	-35.65	-37.76	-38.91	-55.8	-40.6
GFA_349	=	5900	-3.05998	-5.836	-33.12	-41.08	-22.5	-17.77	-13.12	-17.79	-33.58	-20.75	-15.21	-20.75	-15.21	-24.86	-20.54	-28.83	-25.55	-25.77	-25.79	-28.61	-28.23	-27.4	-39.5	-29.12
GFA_350	=	2800	-3.50432	-3.959	-29.77	-42.58	-21.65	-24.15	-18.17	-23.47	-35.81	-13.44	-13.7	-13.44	-13.7	-9.82	-15.2	-21.17	-23.97	-36.23	-39.41	-35.74	-34.04	-32.96	-47.47	-33.44
GFA_351	=	10000	-2.74542	-5.526	-33.36	-35.34	-25.56	-18.03	-13.92	-14.52	-33.69	-22.78	-17.72	-22.78	-17.72	-23.53	-21.3	-30.42	-27.56	-23.07	-24.47	-25.18	-24.09	-25.1	-34.71	-26.34
GFA_352	=	1400	-3.91754	-4.628	-47.77	-59.91	-29.08	-33.7	-26.17	-27.56	-39.57	-27.79	-28.85	-27.79	-28.85	-27.47	-32.46	-43.73	-46.67	-30.45	-35.51	-29.88	-31.27	-33.16	-52.53	-37.14
GFA_353	=	700	-4.33077	-4.438	-64.63	-83.37	-43.37	-47.98	-40.28	-43.62	-44.21	-29.87	-33.21	-29.87	-33.21	-27.02	-36.69	-53.69	-57.28	-35.04	-42.61	-29.48	-32.72	-35.02	-58.5	-44.26
GFA_354	=	550	-4.47454	-4.732	-48.96	-64.78	-33.35	-36.72	-30.39	-37.03	-38.32	-22.27	-23.06	-22.27	-23.06	-24.42	-30.42	-43.31	-45.34	-33.3	-40.54	-30.66	-33.38	-35.37	-49.57	-37.73
GFA_355	=	250	-4.94459	-3.254	-42.02	-58.85	-35.05	-38.1	-30.84	-34.54	-44.42	-16.06	-16.36	-16.06	-16.36	-17.78	-22.88	-36.59	-37.2	-39.94	-44.85	-26.21	-27.47	-25.29	-51.43	-39.66
GFA_356	=	2300	-3.62159	-4.394	-49.45	-64.32	-35.24	-38.29	-31.23	-34.81	-46.61	-19.15	-17.48	-19.15	-17.48	-21.98	-24.94	-35.01	-34.42	-39.9	-47.26	-25.53	-27.55	-21.04	-61.75	-46.54
GFA_357	=	2500	-3.57188	-3.313	-53.89	-70.12	-38.08	-40.9	-32.77	-39.15	-41.51	-18.28	-16.96	-18.28	-16.96	-22.78	-27.79	-47.24	-44.83	-37.49	-44.3	-23.61	-26.34	-22.46	-57.98	-45.32
GFA_358	=	600	-4.42267	-3.21	-50.3	-66.55	-36.61	-38.73	-31.62	-32.4	-44	-17.67	-16.53	-17.67	-16.53	-21.52	-25.48	-36.34	-37.97	-41.69	-47.22	-23.87	-25.61	-22.58	-60.48	-46.71
GFA_359	=	580	-4.44288	-4.636	-48.24	-54.4	-28.96	-33.86	-25.98	-33.38	-36.89	-17.29	-20.59	-17.29	-20.59	-23.8	-30.82	-36.34	-41.15	-32.32	-35.8	-28.15	-27.55	-29.36	-49.54	-37.63
GFA_360	=	510	-4.51956	-4.875	-51.89	-66.53	-30.42	-35.02	-26.89	-34.68	-41.42	-28.14	-29.71	-28.13	-29.71	-29.11	-35.45	-48.46	-51.07	-32.55	-36.36	-32.95	-32.52	-34.25	-53.51	-40.2
GFA_361	=	710	-4.32232	-4.754	-43.65	-49.5	-23.16	-33.87	-25.56	-35.89	-44.84	-15.69	-14.79	-15.69	-14.79	-10.87	-17.45	-31.61	-32.57	-31.09	-36.4	-27.77	-29.2	-29.81	-49.26	-36.17
GFA_362	=	610	-4.41282	-3.991	-54.4	-63.68	-31.8	-37.94	-29.64	-37.68	-43.68	-25.66	-30.21	-25.66	-30.21	-24.57	-32.97	-43.02	-47.21	-31.27	-34.39	-31.16	-30.51	-30.89	-47.35	-35.88
GFA_363	=	410	-4.64967	-4.984	-52.29	-64.79	-32.39	-37.59	-29.4	-37.55	-41.63	-26.2	-28.21	-26.2	-28.21	-28.2	-34.36	-44.52	-47.23	-34.53	-39.33	-33.43	-33.94	-35.58	-54.02	-40.26
GFA_364	=	820	-4.23644	-5.106	-57.45	-71.79	-30.52	-37.18	-28.71	-36.45	-45.48	-28.82	-31.99	-28.82	-31.99	-29.52	-36.19	-53.88	-51.47	-35.34	-40.73	-37.68	-37.84	-40.1	-60.7	-44.83
GFA_366	=	450	-4.59418	-4.749	-51.67	-69.18	-29.06	-34.17	-26.15	-32.24	-44.73	-29.14	-30.65	-29.14	-30.65	-30	-35.04	-53.78	-56.76	-33.83	-36.52	-33.26	-32.55	-34.27	-53.67	-39.98
GFA_367	=	250	-4.94459	-4.318	-49.07	-58.46	-24.82	-33.5	-26.81	-28.99	-53.41	-21.68	-21.18	-21.68	-21.18	-22.87	-27.73	-38.82	-37.63	-40.22	-42.96	-39.63	-39.45	-36.06	-56.13	-43.3
GFA_368	=	380	-4.69497	-4.479	-36.69	-46.64	-25.27	-31.17	-24.84	-28.97	-53.21	-24.17	-18.88	-24.17	-18.88	-30.8	-28.41	-36.7	-33.25	-37.44	-43.23	-34.22	-32.34	-29.55	-52.69	-42.98
GFA_369	=	390	-4.67949	-4.804	-47.48	-62.48	-28.61	-35.82	-27.1	-31.07	-48.91	-24.1	-26.47	-24.1	-26.47	-21.82	-28.19	-41.43	-44.78	-38.95	-43.04	-30.82	-31.89	-31.62	-50.66	-38.05
GFA_370	=	360	-4.72721	-4.986	-49.25	-62.24	-34.34	-41.04	-32.02	-37.24	-51.7	-24.66	-16.5	-24.66	-16.5	-19.6	-20.27	-37.03	-38.68	-44.8	-50.95	-37.74	-37.05	-32.37	-52.85	-41.59
GFA_371	=	740	-4.29764	-4.702	-47.55	-62.8	-31.59	-39.93	-30.45	-37.61	-46.07	-23.4	-25.54	-23.4	-25.54	-20.42	-26.64	-41.35	-44.57	-41.7	-49.03	-35.02	-36.75	-34.12	-50.52	-38.65
GFA_372	=	960	-4.14247	-5.191	-47.69	-62.12	-33.56	-39.16	-30.85	-39.03	-42.88	-20.91	-16.77	-20.91	-16.77	-20.01	-21.28	-31.51	-32.98	-42.06	-46.86	-36.08	-38.15	-35.1	-54.69	-41.9
GFA_373	=	300	-4.8359	-4.557	-47.37	-58.38	-31.82	-37.88	-29.96	-33.31	-49.99	-21.02	-14.32	-21.02	-14.32	-15.52	-20.06	-34.4	-34.27	-40.66	-45.73	-31.92	-34	-34.44	-50.03	-38.73
GFA_374	=	490	-4.54341	-4.515	-55.74	-64.91	-29.02	-43.37	-32.17	-42.98	-50.04	-23.03	-21.71	-23.03	-21.71	-17.97	-20.78	-42.88	-42.79	-39.48	-43.11	-38.36	-41.17	-38.39	-54.34	-41.67
GFA_375	=	1370	-3.93046	-4.682	-59.65	-72.41	-31.16	-42.99	-33.92	-43.49	-56.69	-21.27	-21.03	-21.27	-21.03	-17.26	-22.25	-43.6	-44.04	-40.56	-45.67	-34.33	-37.48	-35.18	-56.47	-43.45
GFA_376	=	260	-4.92121	-5.36	-57.34	-68.09	-36.46	-47.03	-36.75	-47.37	-53.35	-26.51	-27.56	-26.51	-27.56	-25.93	-29.92	-39.99	-41.56	-42.26	-45.81	-38.12	-40.77	-38.87	-53.67	-41.59
GFA_377	=	830	-4.22922	-4.747	-56.25	-69.56	-35.84	-48.39	-37.07	-46.75	-51.85	-20.56	-22.65	-20.56	-22.65	-16.56	-23.66	-43.1	-45.81	-44.71	-49.2	-44.83	-47.89	-44.23	-57.68	-46.82
GFA_378	=	480	-4.5557	-4.466	-60.95	-73.93	-31.93	-48.36	-36.47	-50.18	-53.83	-18.76	-21.69	-18.76	-21.69	-17.1	-28.68	-41.97	-42.82	-40.28	-47.52	-38.96	-43.78	-41.7	-56.24	-43.5
GFA_380	=	730	-4.30575	-4.798	-50.02	-63.44	-32	-34.59	-26.15	-31.17	-42.46	-29.54	-30.51	-29.54	-30.51	-32.46	-39.23	-47.76	-49.57	-33.38	-37.4	-33.57	-33.08	-34.24	-54.31	-40.65
GFA_381	=	88	-5.56706	-4.62	-54.48	-71.44	-29.1	-38.98	-30.46	-37.6	-40.38	-26.3	-29.67	-26.3	-29.67	-19.49	-27.19	-45.13	-47.88	-34.58	-38.72	-35.05	-35.94	-35.57	-54.55	-41.71
GFA_382	=	92	-5.54056	-4.719	-54.96	-71.54	-29.81	-38.41	-30.15	-37.8	-40.19	-26.64	-27.93	-26.64	-27.93	-21.98	-25.66	-46.86	-49.19	-35.81	-40.3	-34.47	-36.25	-36.68	-54.74	-42
GFA_383	=	22	-6.39351	-5.202	-58.95	-72.32	-30.01	-38.96	-30.49	-37.87	-43.07	-27.79	-29.18	-27.79	-29.18	-22.99	-27	-47.68	-49.03	-36.68	-42.21	-35.75	-36.79	-37.09	-54.99	-41.67
GFA_384	=	31	-6.18906	-4.985	-54.36	-67.31	-29.5	-38.53	-29.66	-39.02	-41.93	-22.05	-24.01	-22.05	-24.01	-18.71	-24.13	-43.42	-45.54	-35.35	-39.18	-36	-37.69	-36.93	-52.14	-40.36
GFA_385	=	8.8	-6.93977	-4.827	-55.65	-67.92	-30.84	-39.33	-31	-38	-45.43	-23.74	-27.44	-23.74	-27.44	-17.22	-25.9	-43.49	-47.69	-37.13	-41.08	-37.55	-37.7	-37.19	-53.12	-40.35
GFA_386	=	15	-6.62184	-5.033	-57.33	-70.7	-31.28	-39.36	-32.2	-36.2	-42.48	-25.29	-29.51	-25.29	-29.51	-18.81	-26.79	-44.97	-49.25	-37.28	-41.62	-36.68	-38.54	-37.73	-55.24	-41.77
GFA_387	=	5.2	-7.25341	-5.107	-55.92	-69	-32.36	-40.93	-31.88	-36.02	-45.12	-22.33	-25.67	-22.33	-25.67	-33.19	-42.6	-43.24	-49.33	-37.82	-42.04	-38.26	-39.59	-38.81	-53.08	-40.71
GFA_388	=	23	-6.36701	-4.81	-55.76	-69.2	-30.49	-40.74	-31.77	-38.85	-42.58	-26.76	-27.59	-26.76	-27.59	-23.32	-28.54	-45.47	-47.4	-36.32	-39.63	-36.57	-37.12	-36.45	-54.3	-41.33
GFA_389	=	44	-5.98029	-4.766	-56.86	-75.64	-31.24	-38.31	-30.2	-39.04	-40.73	-26.99	-30.32	-26.99	-30.32	-19.28	-26.92	-48.12	-51.8	-34.88	-39.24	-38.73	-41.35	-40.41	-57.07	-43.56
GFA_390	=	19	-6.48091	-4.573	-49.12	-65.45	-28.98	-38.52	-29.62	-39.47	-41.02	-21.32	-22.56	-21.31	-22.55	-14.5	-20	-44.42	-47.73	-32.5	-36.11	-35.99	-35.92	-36.67	-52.02	-40.37
GFA_391	=	14	-6.66297	-4.863	-55.5	-76.6	-32.88	-41.06	-32.41	-40.5	-44.24	-26.48	-28.84	-26.45	-28.82	-19.96	-25.79	-56.85	-60.82	-35.4	-39.07	-40.2	-39.42	-40.57	-57.81	-44.89
GFA_392	=	44	-5.98029	-4.395	-48.27	-64.7	-29.26	-41.05	-32.55	-39.99	-40.34	-21.18	-23.04	-19.61	-21.47	-11.39	-25.48	-40.14	-43.04	-32.3	-34.77	-35.47	-33.14	-36.13	-51.25	-39.42
GFA_393	=	230	-4.9943	-5.016	-37.68	-48.17	-26.68	-24.16	-18.16	-24.1	-37.48	-22.12	-19.7	-22.12	-19.7	-23.83	-27.14	-32.83	-33.41	-25.02	-27.06	-25.95	-26.32	-26.42	-45.2	-32.96
GFA_394	=	0.0011	-12.2976	-6.702	-64.99	-83.73	-51.03	-50.24	-41.1	-45.36	-56.27	-49.4	-49.55	-49.4	-49.55	-42.88	-47.03	-70.7	-71.84	-52.84	-58.74	-51.85	-51.23	-49.04	-75.94	-57.77
GFA_395	=	0.0016	-12.0742	-6.755	-66.17	-87.32	-51.94	-50.96	-41.48	-46.23	-56.43	-51.68	-50.56	-51.68	-50.56	-45.5	-50.4	-74.13	-75.28	-54.39	-62.48	-51.01	-51.83	-51.43	-78.52	-60.76
GFA_396	=	0.0023	-11.8579	-6.74	-64.8	-84.98	-50.93	-50.47	-41.46	-42.49	-57.91	-47.26	-47.9	-47.26	-47.9	-42.85	-47.67	-71.53	-73.89	-54.29	-63.31	-52.3	-52.39	-50.58	-76.83	-58.84
GFA_397	=	0.028	-10.3679	-8.067	-71.8	-86.53	-60.61	-62.53	-51.64	-55.59	-69.45	-41.2	-35.69	-41.2	-35.69	-37.63	-39.69	-69.72	-66.91	-65.36	-69.07	-59.95	-59.22	-58.72	-89.38	-68.57
GFA_398	=	0.0087	-11.0647	-8.09	-77.02	-86.71	-60.33	-63.52	-49.04	-57.69	-70.69	-38.2	-35.11	-38.2	-35.11	-39.11	-42.86	-69.01	-68.14	-65.2	-71.07	-58.75	-60.73	-59.13	-92.49	-72.9
GFA_399	=	0.012	-10.873	-6.628	-71.85	-92.08	-51.11	-53.14	-43.58	-54.59	-64.19	-45.82	-45.52	-45.82	-45.52	-47.23	-51.85	-72.58	-71.85	-55.89	-66.18	-55.77	-56.56	-53.67	-79.72	-59.37
GFA_400	=	0.0075	-11.1532	-6.894	-75.52	-90.25	-51.05	-52.97	-44.08	-47.89	-68.57	-41.06	-43.58	-41.06	-43.58	-41.62	-47.69	-66.31	-67.96	-57.93	-67.81	-57.12	-57.99	-55.81	-79.96	-60.65
GFA_401	=	0.047	-10.0591	-5.914	-64.67	-81.62	-44.37	-52.76	-40.6	-48.25	-65.56	-32.16	-30.36	-32.16	-30.36	-37.01	-38.7	-53.69	-54.09	-57.38	-65.28	-53.78	-55.43	-51.34	-76.54	-58.12
GFA_402	=	0.0024	-11.8325	-6.545	-64.4	-87.42	-49.92	-52.67	-42.73	-47.53	-61.65	-44.57	-43.75	-44.57	-43.75	-40.58	-45.6	-69.58	-70.61	-56.73	-64.66	-50.58	-51.92	-51.62	-76.87	-58.3
GFA_403	=	0.0004	-12.9007	-6.744	-64.79	-88.44	-49.57	-50.65	-40.44	-47.1	-62.18	-48.02	-47.67	-48.02	-47.67	-41.56	-50.09	-70.69	-73.52	-55.91	-61.81	-50.44	-52.32	-49.71	-77.87	-57.82
GFA_404	=	0.0003	-13.0722	-6.826	-62.44	-86.27	-49.7	-51.69	-41.31	-44.01	-57.86	-43.49	-43.66	-43.49	-43.6	-40.67	-44.57	-67.1	-69.18	-52.68	-59.97	-51.75	-54.02	-50.22	-78.54	-59.81
GFA_405	=	0.001	-12.3544	-6.951	-64.57	-90.14	-47.14	-49.66	-39.93	-45.93	-57.22	-47.49	-47.98	-47.49	-47.98	-41.72	-49.85	-71.25	-73.71	-51.71	-55.43	-51.08	-52.27	-52.08	-78.2	-61.16
GFA_406	<	0.01	-10.9817	-6.593	-63.99	-86.63	-50.08	-49.92	-40.18	-44.26	-55.41	-51.12	-51.19	-51.12	-51.19	-47.72	-53.66	-72.75	-73.39	-52.94	-57.62	-53	-53.86	-53.15	-78.76	-62.2
GFA_407	=	0.006	-11.2862	-6.998	-66.69	-81.74	-50.99	-50.57	-41.63	-45.99	-121.38	-47.6	-48.06	-47.6	-48.06	-51.14	-60.61	-75.63	-81.5	-59.56	-70.22	-59.72	-65.44	-71.25	-78.33	-60.14
GFA_408	=	0.012	-10.873	-7.17	-63.7	-87.84	-51.35	-50.75	-41.73	-46.82	-66.57	-45.66	-45.93	-45.64	-45.9	-40.27	-45	-73.85	-75.29	-53.43	-58.46	-54.78	-50.51	-51.35	-77.54	-60.53
GFA_409	=	10000	-2.74542	-5.482	-51.04	-65.88	-37.71	-41.83	-32	-49.05	-47.84	-23.83	-32.08	-23.83	-32.08	-26.31	-36.21	-45.87	-53.31	-36.79	-43.33	-40.84	-44.44	-43.12	-60.81	-44.54
GFA_410	=	130	-5.33444	-5.629	-49.03	-62.4	-33.75	-43.77	-36.26	-45.73	-49.1	-28.56	-22.07	-28.56	-22.07	-28.37	-26.03	-47.69	-47.86	-42.83	-45.22	-45.87	-49.03	-46.18	-59.65	-50.92
GFA_411	=	120	-5.38216	-5.509	-53.43	-68.06	-32.6	-37.45	-29.59	-41.38	-47	-25.87	-28.22	-25.87	-28.22	-26.86	-36.45	-46.85	-54.03	-40.16	-45.53	-39.48	-42.44	-42.15	-54.26	-42.98
GFA_412	=	97	-5.50901	-5.111	-58.49	-68.79	-34.15	-44.61	-34.96	-53.4	-45.99	-18.79	-20.57	-18.79	-20.57	-16.46	-21.54	-37.74	-45.86	-41.8	-51.98	-38.83	-45.58	-43.71	-53.86	-42.09
GFA_413	=	81	-5.61647	-5.881	-57.19	-68.45	-30.88	-40.26	-31.41	-44.16	-43.83	-21.5	-29.03	-21.5	-29.03	-20.5	-31.25	-42.33	-47.25	-36.45	-46.13	-35.39	-40.78	-41.85	-54.41	-41.66
GFA_414	=	130	-5.33444	-5.404	-57.8	-71.71	-35.69	-42.02	-33.54	-43.22	-46.22	-23.76	-26.65	-23.76	-26.65	-21.89	-31.29	-46.79	-52.56	-41.08	-49.87	-34.02	-37.43	-42.42	-56.34	-44.58
GFA_415	=	78	-5.63897	-4.89	-52.68	-65.11	-30.77	-35.61	-28.86	-35.9	-43.72	-22.97	-27.73	-22.97	-27.73	-27.65	-37.05	-43.92	-47.87	-32.73	-34.22	-38.29	-35.14	-33.59	-48.1	-36.77
GFA_416	=	35.2	-6.11331	-5.328	-31.01	-44.83	-32.06	-26.22	-19.4	-23.39	-41.45	-41.89	-32.36	-41.89	-32.36	-44.23	-36.67	-48.61	-41.79	-34.77	-35.67	-39.04	-36.5	-38.31
GFA_417	=	2692	-3.52777	-5.616	-50.01	-60.12	-26.4	-32.28	-24.87	-29.85	-39.67	-28.67	-29.97	-28.67	-29.97	-23.75	-28.53	-45.76	-48.25	-33.75	-38.55	-34.88	-36.81	-38.38	-54.07	-39.6
GFA_418	=	272	-4.89431	-5.59	-53.05	-67.51	-26.33	-34.86	-25.76	-32.21	-42.87	-24.68	-26.5	-24.68	-26.5	-20.73	-27.06	-45.38	-48.19	-34.79	-38.69	-36.98	-38.71	-39.81	-55.16	-41.07
GFA_419	=	65	-5.74766	-5.321	-39.98	-52.93	-32.38	-37.83	-26.65	-32.05	-41.41	-2.63	-4.26	-2.63	-4.26	-12.93	-10.77	-23.41	-25.59	-39.25	-42.69	-37.7	-38.12	-34.71	-62.4	-47.32
GFA_420	=	38	-6.06768	-5.143	-42.13	-55.56	-33.2	-40.14	-28.57	-35.97	-44.11	-1.04	0.52	-1.04	0.52	-13.64	-15.7	-28.42	-19.53	-39.1	-44.98	-36.92	-39.15	-35.38	-65.68	-50.11
GFA_421	=	52	-5.88069	-5.189	-43.88	-62.29	-36.06	-42.72	-31.94	-41.38	-52.72	-11.8	-18.56	-11.8	-18.56	-20.68	-29.09	-40.12	-37.89	-46.39	-57.5	-40.47	-42.17	-43.75	-70.34	-50.92
GFA_422	=	23	-6.36701	-5.175	-50.01	-64.04	-37.92	-43.06	-30.57	-39.38	-51.52	1.39	-16.03	1.39	-16.03	-15.09	-25.65	-25.77	-31.46	-44.2	-50.71	-42.05	-43.85	-37.83	-69.84	-52.03
GFA_423	=	43	-5.99399	-4.631	-41.63	-56.5	-34.61	-36.95	-27.49	-32.89	-45.36	-1.68	-4.62	-1.68	-4.62	-3.21	-5.96	-22.1	-26.16	-38.75	-41.9	-29.62	-32.07	-31.69	-58.8	-41.74
GFA_424	=	74	-5.67036	-6.436	-43.74	-58.49	-37.02	-40.98	-29.51	-38.03	-50.73	-2.38	-37.35	-2.38	-37.35	-19.01	-11.8	-28.1	-27.89	-45.28	-54.04	-44.27	-46.51	-43.97	-74.43	-56.71
GFA_425	=	65	-5.74766	-5.323	-52.42	-63.87	-37.04	-38.83	-27.58	-35.45	-57.9	-12.39	-11.15	-12.39	-11.15	-14.43	-17.33	-26.76	-45.35	-46.49	-55.19	-45.1	-46.38	-44.98	-79.52	-59.33
GFA_426	=	40	-6.03711	-5.432	-58.66	-70.89	-35.51	-42.81	-30.03	-43.55	-55.92	-2.19	-2.12	-2.19	-2.12	-15.54	-11.53	-20.78	-28.04	-41.53	-47.44	-42.29	-43.9	-37.87	-68.33	-51
GFA_427	=	15	-6.62184	-5.745	-50.82	-68.92	-40.81	-40.87	-29.05	-37.96	-50.34	-19.31	-12.09	-19.31	-12.09	-26.78	-21.24	-39.36	-49.66	-41.03	-48.81	-43.78	-44.18	-47.45	-74.06	-56.61
GFA_428	=	35	-6.11671	-5.911	-58.91	-76.13	-37.61	-44.8	-31.66	-42.43	-52.25	-6.84	1.73	-6.84	1.73	-14.77	-22.26	-37.03	-23.81	-45.33	-53.72	-42.05	-45.32	-45.07	-71.43	-53.45
GFA_429	=	57	-5.82596	-5.193	-44.25	-59.2	-37.18	-43.72	-29.27	-39.64	-57.42	5.14	-18.3	5.14	-18.3	-6.99	-6.04	-20.39	-20.54	-43.38	-49.65	-39.5	-39.83	-35.89	-63.67	-48.49
GFA_430	=	69	-5.71206	-5.59	-48.57	-60.17	-36.32	-38.78	-26.86	-36.5	-50.3	0.24	0.93	0.24	0.93	-4.84	-12.07	-11.31	-9.75	-39.81	-46.7	-38.79	-39.94	-41.03	-63.36	-47.62
GFA_431	=	160	-5.21065	-7.052	-52.2	-72.81	-47.03	-52.83	-34.29	-46.94	-57.78	-30.88	-24.47	-30.88	-24.47	-30.9	-38.42	-47.93	-44.98	-54.68	-67.51	-56.73	-58.29	-57.58	-89.13	-66.87
GFA_432	>	5000	-3.15865	-4.841	-39.11	-49.93	-22.25	-24.87	-18.96	-25.44	-33.33	-19.66	-17.75	-19.66	-17.75	-15.66	-18.58	-29.37	-28.17	-26.53	-30.18	-32.04	-31.13	-29.18	-43.75	-33.04
GFA_433	=	1300	-3.96172	-4.84	-42.98	-51.71	-23.28	-30.15	-22.63	-30.14	-37.39	-16.1	-16.53	-16.1	-16.53	-16.9	-17.07	-28.15	-29.6	-34.37	-37.51	-31.94	-34.12	-33.82	-49.01	-36.52
GFA_434	>	5000	-3.15865	-5.187	-46.96	-60.93	-27.46	-30.85	-24.04	-29.41	-33.96	-23.68	-23.96	-23.68	-23.96	-17.82	-21.95	-38.73	-39.24	-33.19	-37.61	-33.1	-34.26	-34.15	-52.31	-38.47
GFA_435	>	5000	-3.15865	-5.698	-39.18	-49.7	-24.02	-27.67	-20.55	-24.95	-42.18	-17.12	-15.91	-17.12	-15.91	-18.16	-19.87	-32.53	-29.34	-29.57	-32.24	-33.33	-33.5	-33.29	-46.71	-35.24
GFA_436	=	1600	-3.83794	-4.613	-39.23	-53.35	-29.09	-32.32	-24.03	-29.27	-39.4	-16.05	-12.42	-16.05	-12.42	-17.02	-16.01	-27.2	-29.28	-32.36	-32.41	-33.71	-34.35	-31.87	-48.44	-37.49
GFA_437	=	150	-5.24913	-5.214	-53.33	-67.75	-29.06	-33.88	-26.69	-29.15	-41.5	-28.01	-27.72	-28.01	-27.72	-22.24	-26.45	-45.73	-45.39	-35.27	-40.27	-37.62	-37.43	-37	-56.28	-42.16
GFA_438	=	130	-5.33444	-5.248	-54.44	-69.88	-30.4	-36.3	-28.5	-35.01	-41.01	-28.13	-30.37	-28.13	-30.37	-24.42	-30.85	-46.69	-47.69	-35.34	-40.96	-36.81	-38.09	-37.65	-56.67	-42.43
GFA_439	=	260	-4.92121	-5.337	-49.69	-64.93	-29.49	-34.93	-27.42	-34.48	-41.57	-22.37	-23.41	-22.37	-23.41	-14.86	-20.22	-40.64	-41.08	-33.75	-38.14	-37.74	-37.41	-36.94	-53.25	-40.34
GFA_440	=	200	-5.07762	-5.29	-53.71	-67.7	-28.91	-34.08	-26.96	-32.46	-42.86	-27.48	-28.25	-27.48	-28.25	-21.3	-26.55	-46.17	-47.36	-35.58	-41.03	-36.15	-37.53	-37.89	-55.75	-41.84
GFA_441	=	120	-5.38216	-5.121	-55.55	-70.67	-30.96	-36.72	-28.89	-31.37	-43.41	-29.81	-31.68	-29.81	-31.68	-27.39	-32.9	-50.18	-51.96	-35.98	-40.84	-38.92	-38.55	-38.83	-58.84	-44.55
GFA_442	=	1900	-3.73549	-5.497	-54.19	-67.28	-28.56	-33.82	-26.43	-33.94	-40.62	-26.13	-27.17	-26.13	-27.17	-19.94	-25.01	-43.62	-45.33	-35.85	-40.36	-36.83	-36.06	-35.88	-55.12	-41.68
GFA_443	=	130	-5.33444	-4.747	-43.37	-51.87	-26.9	-35.88	-25.59	-35.01	-43.58	-25.77	-26.02	-25.77	-26.02	-24.68	-29.01	-31.6	-31.55	-38.72	-47.08	-35.44	-37.32	-39.85	-50.13	-40.76
GFA_444	>	5000	-3.15865	-4.345	-36.19	-50.64	-26.01	-30.99	-22.47	-32.63	-34.88	-21.31	-21.67	-21.31	-21.67	-23.23	-27.01	-34.5	-36.13	-31.85	-32.27	-29.42	-31.76	-32.83	-47.05	-36.18
GFA_445	>	5000	-3.15865	-5.118	-43.94	-52.71	-22.7	-36.23	-28.95	-33.45	-41.53	-16.24	-19.94	-16.24	-19.94	-22.03	-27.61	-28.94	-29.78	-24.99	-26.55	-22.27	-24.64	-25.94	-38.34	-28.25
GFA_446	=	230	-4.9943	-5.003	-40.68	-49.81	-21.72	-29.99	-22.53	-30.61	-44.81	-15.01	-15.31	-15.01	-15.31	-18.94	-23.18	-30.12	-29.86	-33.72	-35.3	-30.27	-32.44	-29.36	-46.93	-35.86
GFA_447	=	150	-5.24913	-4.463	-44.31	-56.99	-26.62	-35.26	-26.04	-32.84	-39.92	-18.6	-17.16	-18.6	-17.16	-22.25	-24.52	-33.66	-32.37	-36.26	-38.98	-31.14	-34.34	-30.02	-52.8	-40.65
GFA_448	=	360	-4.72721	-5.585	-52.13	-66.07	-30.58	-35.4	-26.43	-33.33	-46.03	-30.15	-24.85	-30.15	-24.85	-28.36	-25.78	-47.65	-43.34	-41.5	-43.89	-41.97	-41.26	-37.15	-61.85	-46.96
GFA_449	=	520	-4.50798	-6.151	-54.15	-64.96	-34.43	-39.57	-29.88	-37.15	-50.55	-25.21	-20.91	-25.21	-20.91	-25.15	-24.74	-41.93	-38.63	-50.84	-60.62	-42.05	-47.51	-43.17	-58	-42.1
GFA_450	=	150	-5.24913	-5.001	-47.34	-56.79	-25.23	-35.15	-26.88	-34.43	-43.72	-17.36	-18.16	-17.36	-18.16	-11.91	-15.33	-33.39	-33.14	-34.2	-40.24	-34.07	-34.72	-33.17	-49.07	-38.61
GFA_451	>	2000	-3.70491	-5.493	-44.07	-50.4	-22.39	-29.41	-20.51	-28.9	-40.45	-23.49	-23.54	-23.49	-23.54	-19.54	-21.97	-41.27	-42.24	-35.1	-38.64	-33.39	-35.53	-36.5	-53.33	-37.52
GFA_452	=	3.8	-7.4404	-5.348	-54.49	-66.8	-41.02	-39.75	-28.04	-35.5	-50.6	-42.01	-32.58	-42.01	-32.58	-42.29	-40.57	-63.78	-60.84	-48.64	-55.4	-48.42	-47.9	-46.33	-73.56	-56.08
GFA_453	=	1.5	-7.99455	-5.613	-56.09	-74.18	-41.28	-44.56	-32.51	-44.15	-56.5	-44.09	-36.51	-44.09	-36.51	-45.38	-43.11	-68.77	-63.67	-48.76	-55.73	-50.18	-50.42	-49.6	-76.11	-59.95
GFA_454	=	0.66	-8.48399	-5.96	-59.68	-75.72	-40.4	-44.25	-32.35	-39.31	-52.99	-47.53	-46.35	-47.53	-46.35	-48.87	-51.75	-73.03	-72.21	-45.47	-54.27	-48.86	-48.63	-50.78	-75.11	-58.74
GFA_455	=	0.12	-9.50029	-6.018	-51.12	-74.33	-42.71	-45.49	-35.1	-39.53	-55.02	-40.52	-36.04	-40.52	-36.04	-40.83	-41.78	-61.81	-57.95	-49.83	-56.87	-51.41	-50.2	-49.08	-72.09	-55.6
GFA_456	=	0.029	-10.347	-6.219	-58.12	-84.15	-44.77	-52.18	-39.64	-47.76	-56.63	-46.03	-42.5	-46.03	-42.5	-43.7	-45.28	-70.36	-67.17	-58.34	-63.3	-52.64	-52.12	-48.05	-78.58	-61.16
GFA_457	=	0.39	-8.79762	-6.556	-62.52	-82.83	-47.66	-55.47	-43.26	-46.01	-61.26	-35.01	-34.16	-35.01	-34.16	-35.29	-41.42	-64.21	-68.49	-54.71	-63.38	-49.65	-50.24	-46.37	-78.1	-59.91
GFA_458	=	0.15	-9.36726	-6.784	-59.82	-79.94	-45.28	-55.9	-40.74	-53.54	-63.88	-36.61	-34.99	-36.61	-34.99	-39.88	-47.02	-66.98	-66.03	-61.44	-67.5	-47.46	-49.44	-47.02	-77.34	-61.56
GFA_459	=	0.065	-9.8658	-5.981	-51.83	-77.24	-46.24	-46.09	-36.55	-41.47	-61.55	-41.11	-38.88	-41.11	-38.88	-40.04	-42.99	-64.5	-64.88	-54.07	-57.69	-50.45	-50.48	-50.06	-75.3	-56.8
GFA_460	=	0.12	-9.50029	-6.833	-58.56	-75.8	-56.71	-48.68	-35.2	-42.76	-63.66	-53.71	-45.95	-53.71	-45.95	-56.32	-51.67	-69.38	-68.39	-64.76	-71.64	-56.81	-55.66	-54.38	-92.48	-71.61
GFA_461	=	0.25	-9.06273	-6.215	-50.97	-69.89	-46.44	-51.56	-38.79	-49.22	-60.22	-37.15	-33.37	-37.15	-33.37	-38.86	-37.19	-57.3	-57.35	-59.3	-68.2	-51.57	-52.79	-48.61	-77.26	-58.64
GFA_462	=	55	-5.84726	-6.112	-54.11	-66.91	-39.31	-41.79	-31.19	-37.54	-55.66	-22.65	-23.28	-22.65	-23.28	-33.64	-37.84	-53.37	-53.56	-46.2	-55.81	-45.08	-46.67	-44.25	-66.57	-50.2
GFA_463	=	6.7	-7.10231	-5.74	-59.48	-68.69	-43.2	-41.07	-30.14	-35.54	-52.29	-29.08	-31.18	-29.08	-31.18	-41.09	-48.61	-56.16	-56.73	-45.64	-52.66	-48.19	-49.72	-48.85	-69.61	-52.69
GFA_464	=	26	-6.29392	-5.641	-61.31	-72.32	-39.86	-38.76	-27.29	-35.46	-51.47	-32.82	-30.26	-32.82	-30.26	-38.88	-40.64	-59.51	-58.24	-46.29	-54.01	-45.73	-47.33	-47.63	-73.04	-55.01
GFA_465	=	11	-6.80674	-5.848	-47.7	-64.51	-33.77	-40.62	-32.08	-38.73	-57.74	-29.07	-27.19	-29.07	-27.19	-33.54	-35.48	-46.74	-45.92	-52.7	-61.21	-51.15	-45.54	-38.8	-69.14	-52.06
GFA_466	=	13	-6.70715	-5.526	-59.67	-72.01	-38.92	-43.82	-31.24	-39.63	-51.17	-35.89	-37.78	-35.89	-37.78	-43.86	-50.18	-63.64	-65.63	-46.32	-57.36	-42.34	-44.82	-44.13	-72.63	-55.24
GFA_467	=	3.6	-7.47263	-5.435	-50.11	-66.71	-39.06	-40.65	-29.46	-42.81	-51.52	-39.93	-39.1	-39.93	-39.1	-43.08	-47.23	-62.22	-63.12	-44.56	-51.13	-44.31	-47.06	-46.95	-67.79	-53.15
GFA_468	=	18	-6.51314	-5.766	-51.05	-71.61	-38.88	-43.37	-32.31	-43.85	-54.54	-30.47	-29.24	-30.47	-29.24	-41.92	-47.21	-54.19	-52.41	-42.87	-50.97	-41.97	-43	-43.98	-67.9	-50.78
GFA_469	=	29	-6.22882	-5.909	-51.48	-66.15	-35.91	-42.79	-30.23	-38.72	-53.63	-26.2	-25.68	-26.2	-25.68	-29.32	-34.44	-52.13	-50	-45.88	-54.27	-41.22	-43.87	-43.46	-71.67	-53.56
GFA_470	=	7.9	-7.00409	-5.552	-53.99	-70.76	-35.74	-45.87	-32.84	-42.23	-51.67	-25.95	-28.33	-25.95	-28.33	-30.41	-36.5	-52.31	-54.17	-48.7	-60.41	-41.48	-45.91	-42.67	-67.75	-52.97
GFA_471	=	4	-7.40982	-5.82	-56.08	-64.14	-43.39	-42.55	-30.26	-40.67	-49.85	-37.55	-35.77	-37.55	-35.77	-42.74	-45.21	-58.94	-59.01	-47.76	-53.6	-44.55	-48.81	-49.8	-68.89	-53.27
GFA_472	=	17	-6.54722	-6.136	-48.13	-63.69	-38.98	-45.89	-33.39	-45.09	-52.55	-25.14	-22.9	-25.14	-22.9	-30.36	-35.82	-48.94	-47.98	-48.2	-57.78	-45.71	-46.41	-44.91	-69.28	-51.87
GFA_473	=	7.8	-7.01168	-6.019	-54.41	-73.43	-43.33	-43.37	-30.3	-47.29	-53.85	-27.31	-25.83	-27.31	-25.83	-32.67	-37.31	-56.46	-55.39	-47.94	-53.94	-43.98	-47.06	-44.58	-72.02	-54.25
GFA_474	=	10	-6.86356	-5.588	-51	-69.73	-43.45	-42.53	-31.87	-38.78	-50.33	-39.82	-38.62	-39.82	-38.62	-41.39	-45.11	-67.42	-66.59	-46.46	-55.53	-43.93	-46.17	-43.5	-74.54	-54.98
GFA_475	=	7.5	-7.03507	-5.604	-54.55	-71.25	-42.77	-44.24	-34.38	-40.49	-59.06	-48.12	-41.27	-48.12	-41.27	-50.48	-48.96	-68.34	-65.5	-55.28	-62.43	-53.32	-54.29	-55.18	-80.93	-63.49
GFA_476	=	4.6	-7.3265	-6.016	-48.72	-62.58	-37.29	-40.09	-30.71	-44.7	-46.79	-32.99	-29.7	-32.99	-29.7	-39.11	-41.08	-57.17	-54.15	-56.56	-64.21	-45.07	-45.83	-40.07	-74.29	-58.51
GFA_477	=	2.7	-7.64413	-5.911	-56.15	-66.61	-42.42	-43.55	-30.93	-42.81	-54.96	-41.71	-42.4	-41.71	-42.4	-43.56	-47.86	-64.95	-65.78	-46.02	-53.1	-44.54	-49.55	-51.16	-69.37	-53.83
GFA_478	=	4.2	-7.38073	-5.646	-57.47	-69.56	-38.11	-38.36	-27.21	-30.99	-49.93	-35.33	-33.83	-35.33	-33.83	-40.26	-42.91	-58.54	-61.41	-51.5	-59.3	-42.72	-44.83	-45.99	-70.85	-54.35
GFA_479	=	2.9	-7.60153	-5.706	-56.71	-68.97	-41.72	-42	-30.51	-40.78	-59.77	-36.48	-38.4	-36.48	-38.4	-39.63	-45.97	-63.05	-65.8	-51.46	-56.03	-47.28	-50.47	-52.3	-71.57	-54.89
GFA_480	=	7.3	-7.05118	-5.325	-49.8	-67.1	-43.54	-44.91	-31.85	-42.8	-48.1	-41.41	-40.62	-41.41	-40.62	-43.23	-47.65	-66.13	-66.09	-42.62	-50.94	-42.69	-48.02	-46.73	-70.3	-54.12
GFA_481	=	3.7	-7.4563	-5.77	-51.67	-73.27	-42.45	-43.15	-30.87	-40.69	-53.21	-36.98	-36.72	-36.98	-36.72	-45.86	-50.54	-65.84	-64.71	-43.32	-51.15	-44.24	-48.73	-50.43	-70.22	-52.59
GFA_482	=	30	-6.20861	-5.383	-48.79	-65.07	-37.55	-41.39	-29.32	-35.73	-48.04	-38.85	-35.31	-38.85	-35.31	-43.33	-43.22	-63.56	-62.54	-39.98	-48.35	-41.65	-43.56	-47.46	-70.36	-52.37
GFA_483	=	33	-6.15179	-5.168	-46.29	-61.49	-33.75	-38.4	-28.26	-38.45	-46.84	-30.45	-29.95	-30.45	-29.95	-34.82	-37.1	-54.63	-55.29	-41.52	-49.7	-41.44	-41.98	-43.44	-63.14	-47.95
GFA_484	=	6.1	-7.15824	-5.871	-55.78	-76.02	-42.54	-45.39	-31.87	-40.77	-52.54	-34.05	-33.35	-34.05	-33.35	-45.54	-48.94	-62.06	-62.79	-45.23	-51.64	-41.62	-42.52	-44.39	-70.09	-53.79
GFA_485	=	8.2	-6.98187	-5.682	-65.05	-76.68	-44.26	-40.45	-29.58	-39.98	-50.85	-39.45	-34.01	-39.45	-34.01	-41.9	-42.43	-60.54	-60.22	-44.01	-50.29	-46.28	-49.4	-54.94	-74.8	-56.07
GFA_486	=	3.9	-7.42491	-5.432	-58.79	-68.3	-37.36	-40.72	-28.69	-36.88	-47.63	-36.32	-37.48	-36.32	-37.48	-37.26	-41.33	-61.39	-61.1	-45.59	-52.69	-42.82	-45.18	-46	-68.89	-53.11
GFA_487	=	1.3	-8.07986	-5.504	-63.18	-70.82	-38.65	-42.1	-30.13	-42.85	-53.93	-46.96	-45.55	-46.96	-45.55	-49.4	-52.8	-69.49	-68.54	-45.7	-53.54	-44.99	-49.33	-53.8	-71.34	-55.43
GFA_488	=	2.5	-7.69002	-5.608	-60.08	-76.56	-42.94	-41.22	-30.37	-38.16	-55.65	-44.82	-43.09	-44.72	-43	-45.1	-46.83	-69.94	-70.96	-45.93	-52.37	-49.04	-50.22	-53.28	-77.68	-59.88
GFA_489	=	0.95	-8.26685	-5.288	-55.82	-65.32	-36.01	-38.1	-26.88	-33.74	-51.18	-35.52	-35.29	-35.52	-35.29	-36.39	-43.19	-59.96	-60.76	-45.08	-49.47	-44.52	-47.6	-46.74	-67.16	-52.74
GFA_490	=	11	-6.80674	-5.557	-62.35	-80.21	-42.29	-46.46	-34.04	-45.86	-50.48	-34.8	-36.68	-34.8	-36.68	-41.21	-48.51	-62.43	-65.4	-47.83	-54.42	-45.36	-47.01	-49.16	-75.11	-57.31
GFA_491	=	3.8	-7.4404	-5.055	-43.65	-54.68	-39.84	-44.36	-31.75	-37.46	-43.66	-18.17	-16.74	-18.17	-16.74	-22.1	-27.1	-50.04	-50.24	-46.29	-56.29	-38.71	-42.95	-40.52	-63.06	-46.67
GFA_492	=	1.2	-8.12758	-5.818	-61.32	-71.68	-41.05	-43.82	-32.37	-40.79	-56.99	-42.6	-40.77	-42.6	-40.77	-44.52	-49.67	-64.53	-64.43	-48.37	-54.61	-45.93	-47.63	-47.38	-69.79	-54.62
GFA_493	=	3.5	-7.48942	-5.576	-51.1	-69.42	-36.79	-42.35	-30.04	-39.34	-49.68	-36.84	-35.94	-36.84	-35.94	-39.77	-43.08	-60.22	-61.64	-46.58	-52.75	-44.72	-49.13	-50.73	-68.97	-53.22
GFA_494	=	4.6	-7.3265	-5.248	-53.94	-60.33	-33.74	-41.48	-32.71	-34.36	-51.39	-26.5	-22.13	-26.5	-22.13	-35.47	-33.77	-47.62	-44.29	-52.84	-60.82	-49.5	-52.4	-50.02	-72.73	-55.94
GFA_495	=	3	-7.58132	-5.51	-50.07	-64.13	-41.52	-39.65	-31.68	-35.63	-48.79	-34.64	-32.2	-34.64	-32.2	-39.11	-42.46	-60.41	-59.34	-44.38	-53.38	-43.15	-43.91	-45.96	-70.55	-53.37
GFA_496	=	9.6	-6.8879	-5.766	-52.92	-65.09	-38.37	-40.44	-28.75	-32.97	-50.55	-35.12	-30.32	-35.12	-30.32	-41.41	-42.04	-61.09	-57.05	-47.31	-55.78	-41.3	-42.95	-40.32	-69.18	-51.15
GFA_497	=	0.32	-8.91556	-5.769	-62.8	-69.55	-36.37	-42.61	-34.56	-36.87	-52.15	-35.45	-35.17	-35.45	-35.17	-37.83	-45.49	-61.4	-65.6	-55.14	-62.29	-45.85	-48.74	-45.07	-77.99	-63.59
GFA_498	=	8.9	-6.93303	-6.714	-63.37	-81.69	-49.85	-57.42	-44.6	-63.27	-73.09	-36.23	-29	-36.23	-29	-31.01	-30.31	-76.57	-72.41	-64.81	-77.06	-58.86	-63.56	-58.41	-88.98	-65.76
GFA_499	=	5.7	-7.19867	-7.921	-73.68	-92.43	-56.71	-66.56	-46.27	-54.66	-72.26	-46.57	-35.56	-46.57	-35.56	-45.65	-41.89	-78.68	-72.1	-61.75	-71.39	-60.9	-63.2	-63.71	-96.43	-72.28
GFA_500	=	4.2	-7.38073	-5.752	-57.54	-70.85	-40.26	-40.54	-31.57	-41.51	-53.6	-40.72	-33.48	-40.72	-33.48	-45.93	-40.86	-60.85	-56.4	-52.19	-58.43	-47.98	-47.59	-50.4	-72.65	-55.91
GFA_501	=	2.1	-7.79396	-5.994	-56.56	-72.16	-45.93	-49.02	-35.01	-44.77	-56.38	-35.57	-33.91	-35.57	-33.91	-38.82	-41.88	-62.63	-61.9	-47.99	-54.67	-50.58	-51.35	-53.71	-74.61	-57.78
GFA_502	=	2.3	-7.73972	-5.937	-55.75	-66.51	-35.2	-47.35	-34.77	-45.96	-51.53	-30.53	-36.74	-30.53	-36.74	-34	-45.23	-57.13	-63.67	-47.05	-51.8	-40.24	-42.85	-40.22	-63.32	-45.85
GFA_503	=	1.6	-7.95607	-6.604	-61.81	-76.25	-44.47	-52.36	-37.64	-45.46	-59.76	-35.57	-33.84	-35.57	-33.84	-39.53	-45.15	-68.15	-67.29	-49.56	-58.16	-48.3	-50.79	-53.08	-74.56	-56.82
GFA_504	=	1.6	-7.95607	-4.796	-51.01	-70.07	-36.64	-53.87	-41.33	-47.3	-53.62	-20.82	-23.57	-20.82	-23.57	-21.87	-27.82	-49.25	-52.8	-50.62	-57.63	-38.12	-46.7	-44.6	-72.47	-52.09
GFA_505	=	1.6	-7.95607	-6.064	-56.83	-73.83	-41.7	-42.96	-34.38	-44.03	-56.11	-39.29	-35.35	-39.29	-35.35	-43.9	-44.92	-62.05	-60.96	-51.43	-59.01	-48.27	-51.57	-53.83	-74.71	-58.39
GFA_506	=	9.1	-6.91978	-7.042	-68.73	-94.62	-47.51	-58.89	-41.86	-54.03	-59.53	-32.25	-27.67	-32.25	-27.67	-32.71	-34.73	-62.67	-57.99	-54.93	-61.98	-51.85	-55.85	-54.04	-81.08	-62.12
GFA_507	=	2.6	-7.66663	-6.664	-65.08	-88.77	-46.14	-56.87	-41.29	-53.92	-60.61	-27.35	-28.58	-27.35	-28.58	-29.71	-36.61	-56.43	-59.92	-56.91	-61.26	-46.06	-53.06	-56.93	-77.22	-60.16
GFA_508	>	100	-5.49085	-5.22	-49.81	-73.08	-39.5	-55.41	-43.49	-55.17	-47.38	-15.61	-19.55	-15.61	-19.55	-20.76	-27.7	-41.43	-48.48	-50.08	-52.68	-40.39	-45.05	-41.31	-66.92	-48.86
GFA_509	=	2.8	-7.62245	-6.601	-59.6	-81.85	-51.59	-56.12	-40.74	-53.07	-60.32	-41.4	-41.07	-41.4	-41.07	-45.7	-50.79	-69.4	-65.15	-49.4	-60.66	-49.51	-52.23	-51.81	-80.94	-61.48
GFA_510	=	2.5	-7.69002	-7.152	-69.59	-83.63	-48.77	-55.59	-40.77	-52.06	-61.63	-36.84	-35.93	-36.84	-35.93	-43.42	-48.33	-70.65	-68.8	-52.72	-60.31	-49.41	-51.97	-52.38	-77.38	-59.18
GFA_511	=	1.9	-7.85362	-5.901	-52.71	-70	-44.89	-44.03	-33.5	-47.86	-55.06	-41.61	-36.42	-41.61	-36.42	-44.27	-45	-62.15	-61.49	-53.47	-63.08	-49.8	-50.41	-50.3	-72.39	-56.59
GFA_512	=	3.4	-7.5067	-5.338	-53.81	-76.84	-45.05	-52	-37.59	-47.87	-59.02	-34.11	-32.12	-34.11	-32.12	-34.08	-42.86	-64.53	-63.59	-51.01	-60.57	-49.65	-51.4	-52.56	-78.56	-60.33
GFA_513	=	0.01	-10.9817	-6.477	-61.59	-82.88	-47.39	-48.46	-39.17	-42.72	-54.95	-48.3	-48.69	-48.3	-48.69	-43.15	-46.8	-70.01	-71.5	-54.31	-61.62	-51.84	-49.12	-48.91	-76.17	-58.15
GFA_514	=	0.012	-10.873	-6.532	-59.83	-83.03	-48.1	-51.27	-41.11	-47.12	-52.01	-45.46	-45.67	-45.46	-45.67	-43.24	-48.6	-70.46	-72.89	-52.34	-57.93	-51.11	-50.1	-48.47	-77.73	-60.57
GFA_515	=	0.131	-9.448	-6.753	-59.97	-74.7	-46.7	-48.38	-38.97	-44.92	-137.32	-45.38	-46.74	-45.38	-46.74	-45.85	-53.41	-68.23	-72.2	-57.37	-61.99	-49.5	-54.52	-60.85	-72.91	-56.76
GFA_516	=	0.025	-10.4354	-6.717	-61.29	-84.23	-48.72	-52.04	-41.25	-45.41	-61.53	-44.43	-47.29	-44.38	-47.25	-37.68	-43.74	-75.78	-78.9	-52.63	-62.18	-56.26	-54.99	-58.21	-82.1	-64.69
GFA_517	=	0.044	-10.0984	-6.398	-62.19	-80.07	-46.13	-48.22	-37.76	-48.9	-52.71	-45.71	-45.02	-45.71	-45.02	-42.46	-47.3	-67.78	-68.52	-51.86	-56.95	-47.98	-46.57	-47.3	-75.81	-58.51
GFA_518	=	0.042	-10.1262	-6.242	-62.82	-83.24	-46.81	-48.94	-38.76	-45.16	-52.95	-50.06	-49.14	-50.06	-49.14	-46.48	-50.82	-72.76	-73.25	-54.98	-60.2	-50.67	-49.05	-48.72	-78.94	-60.49
GFA_519	<	0.005	-11.3949	-6.763	-64.48	-83.61	-49.4	-49.79	-40.56	-47.14	-57.71	-47.22	-46.5	-47.22	-46.5	-45.92	-49.01	-73.02	-73.07	-55.02	-63.19	-53.82	-51.28	-51.05	-77.12	-59.35
GFA_520	=	0.002	-11.9412	-6.701	-64.22	-85.34	-48.83	-49.65	-40.38	-46.34	-54.99	-48.91	-48.06	-48.91	-48.06	-42.98	-49.17	-71.05	-71	-51.25	-58.4	-50.9	-49.5	-47.8	-76.95	-59.16
GFA_521	<	0.002	-11.9412	-6.75	-64.34	-83.94	-48.55	-49.14	-39.42	-45.82	-60.72	-47.29	-46.48	-47.29	-46.48	-41.65	-45.58	-68.45	-71.03	-53.19	-59.14	-53.58	-52.25	-53.11	-75.82	-58.51
GFA_522	<	0.002	-11.9412	-6.581	-63.57	-83.58	-47.78	-49.95	-40.17	-46.93	-54.97	-49.64	-47.1	-49.64	-47.1	-44.47	-46.71	-71.59	-71.86	-54.02	-60.45	-48.79	-48.9	-47.77	-79.56	-60.98
GFA_523	=	0.001	-12.3544	-6.424	-63.72	-83.68	-48.15	-50.01	-40.21	-46.66	-57.13	-50.04	-49.05	-50.04	-49.05	-43.89	-47.91	-71.56	-72.71	-54.31	-60.64	-50.27	-50.61	-49.31	-79.72	-61.3
GFA_524	=	0.001	-12.3544	-6.776	-64.53	-86.09	-49.64	-49.76	-40.57	-45.12	-57.42	-48.32	-48.07	-48.32	-48.07	-42.27	-48.53	-70.88	-73.41	-54.7	-62.91	-52.04	-51.92	-51.51	-76.79	-59.81
GFA_525	=	0.005	-11.3949	-6.663	-60	-81.23	-48.72	-51.47	-40.53	-46.37	-57.86	-43.98	-41.91	-43.98	-41.91	-40.69	-43.84	-68.02	-66.54	-50.98	-61.67	-52.27	-54.81	-50.64	-77.57	-61.05
GFA_526	<	0.002	-11.9412	-6.759	-63.26	-82.61	-48.04	-49.57	-40.32	-44.49	-65.02	-48.32	-46.92	-48.32	-46.92	-45.78	-50.41	-73.96	-74.32	-57.84	-63.02	-53.96	-54.78	-56.47	-77.7	-58.97
GFA_527	<	0.002	-11.9412	-6.678	-62.38	-82.03	-46.89	-48.86	-39.41	-47.22	-55.18	-45.35	-42.2	-45.35	-42.2	-42.9	-44.97	-69.72	-68.36	-53.92	-60.16	-51.89	-49.45	-48.77	-76.22	-57.86
GFA_528	=	0.002	-11.9412	-6.629	-50.39	-75.78	-47.2	-47.85	-38.06	-45.25	-53.2	-37.77	-35.8	-37.77	-35.8	-37.15	-40.04	-57.7	-58.34	-52.03	-57.46	-46.09	-46.36	-46.47	-72.45	-55.84
GFA_529	=	0.007	-11.1943	-6.999	-69.51	-85.51	-55.84	-50.11	-42.38	-49.55	-70.47	-46.43	-46.32	-46.43	-46.32	-44.84	-49.8	-73.87	-75.32	-55.14	-63.92	-61.89	-61.49	-60.51	-80.09	-59.98
GFA_530	=	0.005	-11.3949	-6.87	-54.47	-71.99	-47.3	-46.62	-39.27	-41.31	-53.4	-45.83	-45.03	-45.83	-45.03	-46.52	-50.64	-63.97	-66.61	-63.06	-66.68	-52.25	-54.42	-60.24	-75.24	-59.38
GFA_531	=	0.001	-12.3544	-6.707	-63.06	-83.12	-48.26	-49.16	-39.68	-45.05	-56.64	-41.36	-39.71	-41.36	-39.71	-38.92	-41.93	-65.11	-66.57	-50.45	-58.67	-54.83	-54.52	-53.66	-76.15	-58.54
GFA_532	=	0.002	-11.9412	-6.818	-64.28	-81.62	-52.02	-51.42	-43.81	-49.08	-62.22	-47.66	-49.61	-47.66	-49.61	-45.3	-52.21	-73.47	-77.3	-55.9	-62.87	-54.84	-56.09	-56.99	-75.94	-57.85
GFA_533	=	5.1	-7.26498	-5.199	-54.45	-67.87	-31.19	-35.39	-29.51	-32.91	-46.39	-23.35	-25.01	-23.35	-25.01	-21.43	-26.45	-44.44	-45.81	-38.15	-43.42	-39.02	-39.6	-39.27	-54.85	-40.68
GFA_534	=	0.027	-10.3896	-5.542	-62.86	-79.97	-35.95	-42.14	-34.21	-41.83	-47.51	-22.99	-28.32	-22.82	-28.14	-28.28	-37.46	-48.7	-53.69	-38.22	-42.58	-41.56	-41.38	-44.24	-54.95	-42.83
GFA_535	=	0.057	-9.9441	-5.291	-63.51	-80.33	-35.82	-43.1	-35.4	-42.01	-47.44	-23.81	-28.77	-23.75	-28.71	-28.96	-38.15	-50.74	-54.65	-38.2	-44.26	-42.64	-43.64	-45.59	-58.55	-46.32
GFA_536	=	0.086	-9.6989	-4.996	-62.68	-76.4	-33.13	-40.75	-33.6	-38.27	-48.55	-24.37	-28.76	-24.94	-29.2	-28.98	-37.76	-48.5	-52.41	-38.28	-44.78	-38.57	-39.63	-40.47	-54.95	-41.87
GFA_537	=	0.029	-10.347	-5.195	-63.39	-79.96	-33.19	-39.89	-32.03	-40.09	-47.06	-24.78	-28.63	-24.69	-28.54	-27.77	-34.9	-54.05	-57.7	-40.27	-45.53	-42.55	-43.82	-45.11	-60.71	-47.22
GFA_538	=	0.022	-10.5116	-5.438	-63.87	-78.31	-35.45	-41.9	-34.07	-39.57	-46.79	-28.03	-32.76	-26.98	-31.07	-32.54	-38.62	-52.29	-56.09	-39.62	-44.2	-41.03	-39.15	-44.03	-60.68	-46.27
GFA_539	=	0.022	-10.5116	-5.393	-62.68	-79.2	-33.79	-40.43	-32.64	-39.05	-46.5	-28.93	-33.74	-27.54	-32.35	-30.3	-39.45	-52.62	-56.85	-41.16	-45.69	-41.62	-40.01	-44.88	-61.09	-47.49
GFA_540	=	0.12	-9.50029	-5.085	-63.11	-79.59	-33.21	-39.42	-31.62	-38.18	-48.23	-23.65	-27.23	-23.65	-27.2	-27.73	-37.29	-50.03	-54.65	-37.22	-43.04	-40.17	-41.11	-42.29	-57.15	-44.88
GFA_541	=	0.015	-10.74	-5.308	-59.68	-77.96	-33.48	-39.55	-32.18	-37.38	-44.84	-27.96	-32.14	-25.48	-30.15	-27.22	-35.19	-55.29	-59.92	-38.65	-42.5	-40.94	-38.15	-45.54	-60.91	-47.87
GFA_542	=	0.022	-10.5116	-5.223	-60.85	-78.92	-32.12	-38.82	-31.32	-36.47	-46.8	-26.71	-30.49	-25.24	-30.32	-28.91	-38.35	-57.95	-61.88	-37.95	-42.15	-40.65	-40.97	-44.54	-60.63	-47.5
GFA_543	=	0.018	-10.6313	-5.518	-62.29	-79.69	-34.93	-40.88	-33.37	-40.96	-46.04	-23.67	-27.82	-23.4	-27.56	-26.19	-34.44	-57.61	-62.54	-36.78	-41.28	-41.67	-41.86	-44.05	-61.07	-47.98
GFA_544	=	0.011	-10.9249	-5.558	-60.7	-79.22	-34.71	-40.02	-32.7	-41.13	-45.72	-27.62	-34.47	-25.88	-33.1	-29.08	-39.64	-56.42	-58.65	-39.85	-43.8	-42.1	-39.6	-46.57	-61.76	-49.07
GFA_545	=	0.016	-10.7015	-5.662	-61.73	-78.89	-35.54	-41.38	-33.97	-40.05	-46.01	-26.3	-30.85	-24.36	-29.04	-24.7	-32.4	-54.9	-59.64	-38.15	-41.98	-41.3	-38.51	-44.15	-61.01	-47.77
GFA_546	=	0.011	-10.9249	-5.363	-61.44	-79.98	-33.73	-39.7	-32.36	-38.94	-47.03	-26.34	-32.45	-26.24	-32.36	-30.87	-40.37	-59.19	-61.51	-38.36	-43.26	-41.74	-42.37	-44.67	-60.93	-48.26
GFA_547	=	0.18	-9.25857	-5.343	-62.04	-77.26	-32.1	-39.48	-31.89	-38.2	-43	-22.64	-27.26	-22.5	-27.2	-23.63	-34.08	-50.68	-55.34	-38.09	-42.6	-39.26	-39.44	-41.87	-60.53	-46.41
GFA_548	=	0.097	-9.62714	-5.319	-57.54	-75.04	-31.13	-38.29	-29.92	-38.3	-48.56	-18.87	-26.11	-18.46	-26.09	-25.27	-36.04	-47.45	-51.09	-37.62	-43.2	-43.13	-43.74	-47.66	-57.46	-45.25
GFA_549	=	0.018	-10.6313	-5.063	-59.86	-76.49	-31.54	-37.74	-30.08	-34.98	-44.36	-26.01	-30.37	-25.68	-29.97	-27.85	-36.74	-54.31	-57.8	-35.67	-40.58	-37.93	-38.81	-41.45	-58.13	-45.34
GFA_550	=	0.028	-10.3679	-5.424	-59.49	-77.93	-32.49	-41.59	-34.8	-40.38	-44.96	-25.38	-29.28	-23.37	-27.27	-22.2	-32.46	-52.36	-55.98	-35.88	-39.7	-40.3	-39.12	-44.11	-59.1	-45.74
GFA_551	=	0.027	-10.3896	-5.258	-64.19	-87.75	-34.46	-41.31	-33.8	-40.86	-47.21	-26.94	-32.48	-26.84	-32.37	-28.33	-36.72	-65.18	-71.52	-37.51	-41.45	-41.74	-41.82	-46.11	-63.06	-49.55
GFA_552	=	0.034	-10.2521	-5.248	-59.95	-78.1	-31.65	-38.73	-31.23	-36.55	-47.84	-25.53	-29.73	-25.44	-29.63	-26.63	-34.05	-56.79	-59.84	-37.05	-41.2	-40.62	-40.69	-45.16	-60.36	-47.38
GFA_553	=	0.75	-8.40778	-5.373	-64.44	-80.29	-32.48	-40.26	-31	-40.3	-48.08	-24.11	-28.26	-24.11	-28.26	-28.79	-37.42	-48.64	-52.42	-38.11	-42.92	-37.25	-38.06	-40.73	-56.37	-43.74
GFA_554	=	0.031	-10.3072	-5.135	-63.86	-87.23	-34.3	-41.3	-33.77	-39.63	-46.92	-29.29	-33.67	-29.13	-33.55	-31.88	-39.59	-67.57	-72.9	-37.96	-42.2	-44.01	-43.31	-46.94	-65.58	-51.73
GFA_555	=	0.694	-8.45404	-5.228	-66.56	-85.65	-32.96	-42.05	-32.63	-41.88	-50.08	-25.77	-29.31	-25.76	-29.3	-28.55	-35.58	-59.75	-63.62	-37.89	-42.54	-39.75	-39.95	-42.66	-60.69	-47.5
GFA_556	=	2.6	-7.66663	-4.919	-62.53	-83.29	-29.62	-37.12	-29.26	-35.85	-45.29	-27.99	-31.33	-27.97	-31.31	-26.46	-33.2	-53.96	-55.97	-38.01	-41.78	-40.13	-43.22	-43.87	-59.93	-47
GFA_557	=	1.95	-7.83814	-5.024	-62.63	-83.44	-31.02	-38.35	-30.44	-35.06	-44.91	-26.52	-29.68	-26.49	-29.65	-26.39	-33.1	-53.37	-55.37	-38.27	-42.14	-41.07	-44.21	-43.96	-60.9	-47.22
GFA_558	=	1.7	-7.91993	-4.859	-61.22	-81.7	-30.47	-37.59	-29.72	-36.25	-44.18	-31.36	-36.01	-30.57	-35.22	-28.13	-37.17	-52.96	-56.06	-38.56	-41.92	-38.99	-38.68	-42.94	-60.99	-47.13
GFA_559	=	1.2	-8.12758	-5.037	-62.98	-82.58	-31.25	-38.85	-30.61	-38.42	-42.79	-30.51	-34.49	-29.35	-33.33	-26.05	-33.46	-52.52	-54.7	-38.4	-42.8	-39.29	-40.11	-43.57	-61.23	-46.92
GFA_560	=	10	-6.86356	-4.763	-63.85	-82.26	-31.41	-38.47	-30.25	-37.74	-48.09	-31.77	-32.51	-31.73	-32.47	-32.44	-36.8	-57.55	-58.74	-39.96	-43.97	-42.53	-43.43	-46.14	-63.02	-48.99
GFA_561	=	0.69	-8.45749	-5.2	-62.62	-78.35	-30.16	-38.33	-30.59	-38.18	-46.63	-24.47	-29.3	-24.35	-29.19	-26.12	-33.94	-52.3	-57.16	-38.19	-42.59	-39.9	-40.94	-43.88	-60.14	-46.85
GFA_562	=	1.25	-8.10324	-4.7	-60.98	-79.72	-30.51	-37.84	-29.83	-34.83	-43.18	-30.24	-33.06	-29.67	-32.49	-27.87	-34.82	-52.92	-54.9	-38.22	-41.56	-41.09	-40.46	-44.86	-59.48	-46.29
GFA_563	=	2.3	-7.73972	-4.842	-63.47	-80.98	-32.57	-37.84	-30.09	-36.45	-43.56	-28.95	-31.87	-28.92	-31.84	-28.73	-35.94	-55.28	-57.48	-38.31	-42.28	-43.7	-45.88	-47.13	-61.28	-47.21
GFA_564	=	0.97	-8.25443	-5.229	-63.6	-83.09	-30.91	-37.78	-30.22	-36.35	-45	-25.27	-28.59	-25.18	-28.5	-23.79	-31.51	-50.77	-55.39	-39.76	-43.39	-42.85	-45.32	-45.92	-60.29	-47.26
GFA_565	=	4.1	-7.3951	-4.913	-60.85	-81.7	-30.29	-38.81	-30.82	-36.24	-46.4	-31.67	-34.45	-30.31	-33.64	-30.91	-36.84	-53.27	-55.1	-39.74	-43.02	-40.04	-39.51	-44.37	-63.46	-48.55
GFA_566	=	2.9	-7.60153	-5.157	-60.74	-82.38	-30.89	-39.11	-30.63	-37.07	-43.39	-31.2	-35.44	-29.63	-33.87	-29.02	-36.55	-52.62	-55.16	-38.76	-43.71	-40.9	-40.02	-44.21	-63.32	-48.76
GFA_567	=	5.3	-7.24205	-5.13	-61.65	-82.26	-29.09	-39.59	-31.51	-38.04	-48.67	-23.97	-26.8	-23.97	-26.8	-21.33	-28.55	-46.34	-50.37	-36.85	-42.02	-37.73	-39.97	-39.99	-56.3	-43.47
GFA_568	=	6.1	-7.15824	-5.152	-61.13	-80.95	-31.2	-40.52	-31.38	-39.75	-42.19	-24.96	-29.02	-24.96	-29.02	-21.51	-29.8	-45.67	-50.71	-36.67	-42.1	-37.36	-40.53	-39.42	-56.53	-43.47
GFA_569	=	6.2	-7.14855	-4.923	-62.03	-83.22	-32.52	-38.59	-30.54	-37.85	-49.82	-26.85	-31.82	-26.81	-31.78	-24.79	-32.93	-52.53	-56.9	-38.52	-42.87	-40.18	-43.78	-43.75	-61.66	-47.95
GFA_570	=	3.2	-7.54285	-4.948	-62.38	-84.56	-31.62	-39.95	-31.65	-37.93	-46.34	-29.92	-34.68	-28.84	-34.11	-30.35	-38.8	-51.86	-55.27	-38.71	-42.62	-38.21	-38.54	-43.06	-61.11	-46.72
GFA_571	=	12	-6.75487	-4.918	-63.48	-82.64	-32.22	-41.93	-34.41	-43.76	-44.9	-30.41	-31.7	-30.41	-31.7	-31.17	-36.68	-55.83	-55.99	-38.86	-42.56	-40.72	-43.64	-45.65	-62.98	-48.47
GFA_572	=	1.3	-8.07986	-4.831	-64.79	-85	-31.67	-39.17	-30.81	-38.01	-45.94	-31.25	-33.03	-31.16	-32.94	-33.38	-38.98	-57.92	-59.68	-40.3	-43.45	-42.53	-42.94	-45.84	-64.97	-49.32
GFA_573	=	4.1	-7.3951	-4.894	-63.26	-83.01	-30.56	-38.16	-29.86	-34.65	-47.12	-30.02	-30.04	-30.02	-30.04	-32.33	-36.33	-53.03	-53.31	-38.25	-43.4	-38.71	-40.14	-41.93	-58.99	-46.47
GFA_574	=	4.4	-7.353	-5.019	-66.83	-83.48	-32.99	-39.54	-31.22	-35.82	-45.15	-28.57	-30.64	-28.53	-30.6	-28.54	-34.17	-54.21	-56.05	-40.78	-43.53	-42.42	-42.52	-45.82	-62.5	-48.49
GFA_575	=	4.6	-7.3265	-4.712	-62.68	-80.84	-31.03	-40.81	-32.94	-39.32	-45.85	-33.05	-35.64	-32.35	-34.94	-31.47	-37.64	-54.42	-55.93	-39.36	-42.83	-39.1	-38.5	-43.74	-61.95	-47.52
GFA_576	=	1.8	-7.88586	-5.025	-63.41	-81.44	-30.23	-37.93	-29.53	-34.69	-44.25	-31.87	-33.82	-31.85	-33.8	-33.14	-39.03	-57.1	-58.84	-38.81	-43.07	-40.92	-41.79	-43.83	-62.58	-48.36
GFA_577	=	1.2	-8.12758	-4.823	-62.72	-81.86	-31.75	-39.07	-30.7	-37.49	-44.6	-33.57	-35.79	-32.6	-34.82	-31.94	-37.16	-55.83	-56.41	-41.56	-45.42	-39.26	-40.64	-45.4	-63.27	-49.57
GFA_578	=	4.4	-7.353	-5.039	-64.53	-80.52	-31.86	-40.79	-32.77	-36.12	-43.32	-30.31	-31.73	-30.27	-31.69	-33.06	-38.06	-57.72	-57.61	-37.82	-42.04	-40.23	-41.69	-43.05	-61.95	-47.91
GFA_579	=	1.6	-7.95607	-4.787	-63.81	-82.84	-30.84	-38.06	-29.8	-35.88	-45.47	-31.79	-33.52	-31.78	-33.5	-32.31	-37.47	-56.75	-57.94	-39.4	-43.06	-41.31	-41.92	-43.93	-62.3	-48.62
GFA_580	=	4.4	-7.353	-4.714	-62.98	-82.95	-31.23	-38.78	-30.52	-35.27	-45.98	-26.41	-25.92	-26.4	-25.9	-27.36	-31.28	-50.55	-50.55	-38.08	-42.85	-38.06	-39.78	-41.38	-57.99	-44.86
GFA_581	=	2	-7.82304	-4.952	-63.07	-80.06	-31.59	-39.29	-30.76	-36.73	-45.08	-33.73	-35.87	-32.51	-34.66	-31.59	-37.37	-55.44	-56.59	-39.59	-44.35	-40.26	-40.66	-44.32	-63.06	-48.86
GFA_582	=	4.7	-7.31368	-4.707	-62.12	-82.34	-30.43	-37.97	-29.72	-35.4	-45.74	-30.31	-31.63	-30.31	-31.63	-31.73	-36.7	-52.02	-53.07	-37.47	-42.5	-39.63	-40.82	-42	-58.2	-44.68
GFA_583	=	8.2	-6.98187	-4.786	-62.11	-81.73	-31.36	-38.12	-29.81	-39.03	-45.05	-30.23	-31.86	-30.21	-31.83	-31.46	-37.04	-55.6	-57.78	-39.06	-42.84	-39.24	-40.73	-42.59	-62.17	-48.84
GFA_584	=	0.81	-8.3619	-5.035	-60.79	-85.57	-30.52	-39.33	-30.2	-39.45	-45.81	-25.82	-31.16	-24.89	-30.23	-18.24	-25.36	-50.51	-56.91	-38.93	-42	-41.46	-42.91	-46.8	-63.37	-49.16
GFA_585	=	1.6	-7.95607	-4.922	-62.78	-82.19	-30.45	-38.41	-30.23	-35.4	-46.51	-25.39	-25.61	-25.39	-25.61	-28.68	-32.99	-50.92	-53.29	-39.06	-44.42	-39.97	-41.82	-44.08	-58.58	-45.25
GFA_586	=	0.46	-8.69921	-4.558	-57.03	-78.34	-32.21	-41.5	-32.33	-39.24	-48.66	-20.05	-24.78	-20.2	-24.45	-22.39	-31.08	-47.32	-51.36	-35.98	-39.57	-39.45	-40.01	-45.64	-57.69	-46.03
GFA_587	=	0.21	-9.16667	-5.052	-61.53	-83.83	-30.56	-38.17	-29.43	-39.01	-49.69	-23.1	-27.95	-23.05	-27.89	-28.46	-35.88	-48.39	-55.23	-39.74	-45.53	-41.87	-45.42	-47.02	-61.15	-47.28
GFA_588	=	0.006	-11.2862	-4.802	-65.14	-80.67	-33.35	-42.56	-36.08	-43.38	-54.34	-29.64	-31.94	-28.57	-30.88	-33.55	-39.29	-56.66	-58.36	-56.19	-61.58	-34.11	-31.58	-30.98	-68.74	-56.78
GFA_589	=	0.007	-11.1943	-5.169	-66.87	-81.98	-33.15	-42.44	-35.75	-43.04	-52.8	-28.23	-30.61	-28.63	-30.56	-38.89	-42.3	-59.03	-61.55	-53.86	-63.44	-37.06	-37.61	-34.81	-71.57	-58.27
GFA_590	=	0.014	-10.7811	-4.381	-64.48	-82.3	-32.6	-41.5	-34.09	-43.45	-52.48	-23.85	-26.48	-24.8	-27.26	-42.15	-48.23	-56.09	-58.12	-52.92	-58.6	-34.71	-32.93	-33.31	-65.73	-51.46
GFA_591	=	0.003	-11.6995	-4.411	-63.15	-80.55	-32.85	-41.83	-34.52	-41.83	-51.14	-26.76	-31.18	-27.44	-30.62	-36.83	-41.03	-56.43	-57.69	-51.98	-56.97	-34.47	-29.77	-33.2	-64.66	-51.1
GFA_592	=	0.012	-10.873	-5.606	-65.96	-86.77	-46.28	-43.21	-36.71	-44.68	-55.21	-37.14	-39.27	-36.36	-38.49	-41.09	-48.41	-59.69	-61.55	-52.27	-58.54	-36.84	-35.24	-37.75	-77.54	-64.01
GFA_593	=	0.017	-10.6654	-5.292	-64.32	-84.09	-35.49	-42.45	-35.66	-43.12	-56.69	-30.62	-34.28	-30.57	-34.23	-36.11	-42.03	-61.28	-64.11	-48.98	-53.39	-34.4	-35.51	-34.86	-68.08	-54.51
GFA_594	=	0.0085	-11.0786	-5.652	-61.69	-85.06	-35.17	-40.3	-33.37	-35.26	-47.92	-21.44	-28.26	-21.45	-28.21	-28.7	-37.36	-50.95	-55.92	-43.54	-49.14	-31.6	-32.53	-32.69	-63.52	-51.27
GFA_595	=	0.007	-11.1943	-5.346	-62.62	-82.53	-34.97	-41.34	-34.06	-42.39	-56.48	-31.8	-35.82	-30.97	-34.99	-34.82	-42.12	-58.69	-62.88	-48.7	-54.66	-33.45	-32.52	-33.86	-67	-54.01
GFA_596	=	0.023	-10.4851	-6.284	-67.48	-93.67	-38.13	-42.24	-34.84	-43.34	-68.85	-45.66	-49.65	-45.66	-49.65	-25.27	-61.68	-110.61	-91.84	-44.98	-53	-38.94	-38.07	-41.55	-72.9	-58.8
GFA_597	=	0.024	-10.4598	-5.607	-67.34	-83.73	-37.78	-44.51	-35.99	-42.66	-50.73	-31.81	-36.95	-30.82	-35.79	-33.44	-43.18	-58.03	-62.42	-44.98	-51.17	-43.8	-39.2	-46.77	-66.97	-48.7
GFA_598	=	0.017	-10.6654	-5.901	-69.02	-88.52	-40.36	-48.49	-40.54	-47.27	-57.69	-31.97	-34.1	-30.41	-32.54	-28.66	-38.12	-54.13	-57.22	-43.17	-48.37	-35.8	-33.91	-39.67	-65.94	-51.98
GFA_599	=	0.016	-10.7015	-5.275	-59.19	-80.7	-38.57	-44.11	-36.6	-42	-83.69	-21.76	-30.58	-21.77	-30.59	-46.68	-69.46	-47.92	-55.29	-45.25	-51.45	-32.76	-30.23	-34.59	-63.19	-49.03
GFA_600	=	0.064	-9.87504	-5.489	-60.31	-85.64	-38.99	-43.41	-36.46	-43.47	-82.53	-24.41	-34.88	-24.38	-34.84	-29.34	-61.26	-52.63	-62.61	-48.86	-55.98	-35.96	-39.6	-41.83	-70.3	-54.86
GFA_601	=	0.008	-11.1147	-5.172	-61.23	-81.92	-39.02	-43.91	-36.38	-43.57	-81.87	-24.97	-33.64	-24.97	-33.64	-42.76	-64.1	-105.89	-58.8	-50.74	-58.34	-35.49	-40.84	-42.01	-70.1	-54.27
GFA_602	=	0.007	-11.1943	-5.967	-65.08	-80.88	-36.4	-43.34	-34.99	-43.41	-51.51	-29.39	-33.57	-29.05	-32.93	-33.87	-41.9	-56.69	-61.86	-44.54	-49.83	-45.47	-48.86	-63.28	-66.37	-49.93
GFA_603	=	0.057	-9.9441	-5.867	-65.62	-83.81	-39.93	-47.45	-38.32	-43.33	-55.33	-30.12	-34.48	-28.88	-33.53	-32.58	-41.62	-56.43	-61.55	-44.6	-50.35	-45.54	-48.71	-60.16	-67.18	-50.81
GFA_604	=	0.024	-10.4598	-5.654	-66.78	-84.09	-37.16	-44.56	-35.94	-41.33	-46.85	-28.77	-33.52	-27.59	-32.67	-29.88	-39.41	-55.42	-58.95	-43.28	-48.55	-40.5	-40.4	-48.17	-67.53	-50.4
GFA_605	=	0.13	-9.45257	-5.617	-68.46	-83.77	-35.53	-44.68	-36.13	-40.05	-51.14	-25.8	-32.99	-24.92	-32.11	-29.2	-38.25	-53.07	-60.46	-44.54	-49.83	-36.42	-35.53	-42.82	-63.08	-48.26
GFA_606	=	0.032	-10.2883	-5.646	-68.74	-85.88	-37.99	-45.53	-37.08	-43.5	-52.69	-30.78	-35.33	-29.87	-34.42	-32.06	-41.6	-56.13	-58.68	-41.74	-47.81	-42.4	-40.13	-46.7	-62.9	-47.53
GFA_607	=	0.087	-9.69201	-6.024	-63.6	-83.1	-37.53	-42.24	-33.93	-39.07	-54.04	-25.52	-30.41	-24.97	-29.86	-27.23	-35.48	-61.85	-66.81	-41.24	-46.11	-43.31	-44.25	-48.95	-67.76	-51.38
GFA_608	=	0.018	-10.6313	-5.446	-64.29	-86.9	-36.55	-45.48	-36.56	-44.26	-54.11	-29.16	-34.67	-28.32	-33.82	-30.93	-39.29	-55.18	-58.84	-41.23	-46.24	-40.07	-37.53	-45.55	-63.18	-46.02
GFA_609	=	0.021	-10.5394	-5.294	-66.09	-86.42	-34.72	-44.74	-36.58	-40.4	-46.5	-24.55	-29.59	-24.42	-29.34	-32.7	-40.46	-49.54	-52.05	-42.71	-48.34	-36.11	-33.92	-39.64	-59.55	-43.92
GFA_610	=	0.041	-10.1405	-5.589	-65.94	-87.23	-36.89	-43.46	-35.08	-40.9	-54.51	-29.3	-34.57	-28.52	-34.25	-33.24	-42.06	-56.09	-60.43	-42.49	-48.01	-42.42	-38.42	-46.49	-62.61	-45.96
GFA_611	=	0.014	-10.7811	-5.991	-62.31	-88.15	-36.94	-48.28	-39.11	-46.75	-56.24	-24.87	-29.31	-24.83	-29.27	-29.85	-37.29	-57.07	-60.49	-42.34	-50.69	-40.24	-40.66	-44.29	-62.43	-47.16
GFA_612	=	0.004	-11.528	-5.331	-61.6	-82.78	-34.82	-47.44	-39.74	-41.33	-86.49	-29.77	-32.94	-29.77	-32.89	-56.24	-71.15	-62.44	-66.41	-47.8	-56.78	-38.95	-38.63	-39.21	-68.18	-53.32
GFA_613	=	0.01	-10.9817	-5.859	-65.23	-85.13	-39.38	-43.62	-35.92	-42.77	-58.6	-37.83	-41.63	-36.68	-41.29	-42.01	-50.56	-60.4	-60.92	-60.33	-68.73	-43.62	-39.11	-40.02	-80.82	-66.97
GFA_614	=	0.15	-9.36726	-5.468	-66.81	-90.72	-36.45	-44.32	-36.07	-44.43	-57.24	-33.94	-33.98	-34.29	-34.33	-34.89	-38.22	-66.61	-66.95	-42.52	-46.68	-42.91	-43.62	-42.06	-64.31	-49.31
GFA_615	=	1.9	-7.85362	-5.486	-65.19	-86.83	-34.72	-42.69	-32.3	-42.47	-53.48	-30.23	-31.01	-30.23	-31.01	-33.36	-41.44	-56.6	-57.91	-41.96	-43.48	-41.27	-42.67	-39.61	-62.71	-48.18
GFA_616	=	1.9	-7.85362	-5.613	-66.26	-86.66	-34.53	-43.18	-32.82	-42.7	-55.54	-30.11	-29.55	-30.11	-29.55	-33.14	-35.86	-52.74	-53.93	-44.21	-48.48	-40.15	-44.23	-40.84	-61.29	-46.21
GFA_617	=	0.041	-10.1405	-5.117	-60.6	-78.95	-35.74	-40.25	-32.49	-39.59	-52.26	-32.31	-33.81	-31.97	-33.47	-32.12	-40.2	-58.05	-61.22	-40.68	-45.8	-41.39	-44.31	-46.58	-64.55	-51.35
GFA_618	=	2.3	-7.73972	-5.131	-65.7	-85.41	-34.96	-41.96	-32.57	-40.14	-54.52	-34.39	-33.51	-34.39	-33.51	-32.34	-37.76	-57.98	-59.38	-44.47	-49.23	-39.72	-40.98	-40.69	-66.37	-48.79
GFA_619	=	0.7	-8.44891	-4.94	-61.18	-83.79	-36.23	-41.02	-32.94	-39.84	-49.94	-32.35	-33.15	-32.34	-33.14	-32.16	-40.71	-56.84	-60.15	-42.36	-47.71	-38.92	-40.56	-40.69	-62.87	-49.44
GFA_620	=	0.52	-8.62612	-5.434	-64.6	-84.32	-34.92	-42.43	-32.85	-42.46	-51.15	-32.8	-35.38	-32.79	-35.35	-34.01	-42.2	-58.11	-59.13	-43.39	-47.36	-38.89	-40.99	-41.67	-63.07	-48.49
GFA_621	=	1.8	-7.88586	-5.282	-65.31	-87.48	-39.03	-43.22	-34.62	-41.53	-54.66	-29.95	-31.51	-29.95	-31.51	-29.6	-34.75	-55.21	-57.8	-42.23	-46.64	-38.58	-41.28	-42.49	-64.02	-48.29
GFA_622	=	2.3	-7.73972	-5.189	-64.68	-82.52	-34.4	-41.21	-31.49	-39.24	-52.55	-29.07	-28.03	-29.07	-28.03	-30.07	-34.22	-54.1	-54.98	-41.47	-45.32	-36.8	-39.73	-39	-60.06	-46.49
GFA_623	=	1.3	-8.07986	-5.394	-62.98	-79.14	-34.41	-40.07	-31.76	-42.14	-48.92	-31.97	-36.07	-31.91	-36	-36.3	-46.03	-58.67	-62.76	-41.89	-44.67	-39.38	-40.16	-40.36	-67.48	-52.56
GFA_624	=	0.039	-10.1703	-5.243	-64.46	-90.54	-37.25	-42.12	-33.93	-42.77	-51.18	-36.6	-36.11	-36.93	-36.45	-35.86	-41.98	-73.45	-73.37	-41.99	-47.44	-44.39	-43.33	-44.72	-67.72	-54.04
GFA_625	=	0.026	-10.4121	-4.94	-57.4	-79.38	-35.66	-40.72	-32.89	-41.83	-53.49	-29.28	-32.44	-28.88	-32.03	-32.67	-37.82	-58.21	-61.49	-40.87	-46.07	-41.73	-42.07	-45.74	-66.98	-51.93
GFA_626	=	0.13	-9.45257	-5.099	-65.61	-88.36	-35.16	-40.82	-32.55	-39.85	-52.9	-35.78	-36.29	-36.06	-36.57	-38.45	-42.92	-72.63	-74.89	-40.05	-44.49	-41.98	-41.02	-47.33	-65.19	-51.14
GFA_627	=	0.82	-8.35458	-5.296	-64.26	-85.2	-35.37	-40.79	-31.96	-40.49	-50.49	-33.31	-34.72	-33.3	-34.71	-35.91	-44.92	-61.44	-63.13	-40.37	-42.35	-38.59	-42.65	-41.33	-63.89	-50.06
GFA_628	=	0.15	-9.36726	-4.811	-59.16	-81.91	-33.63	-39.18	-31.06	-39.1	-47.67	-33.5	-34.01	-33.5	-33.94	-37.12	-41.42	-56.32	-59.16	-41.61	-46.49	-42.01	-43.4	-42.24	-62.63	-48.79
GFA_629	=	1.2	-8.12758	-5.093	-65.59	-86.42	-35.21	-42.04	-32.52	-41.15	-53.18	-33.91	-31.36	-33.91	-31.36	-36.08	-38.21	-57.23	-56.77	-44.23	-48.65	-40.96	-42.73	-40.24	-62.61	-48.14
GFA_630	=	1.8	-7.88586	-5.052	-62.07	-85.69	-36.55	-42.32	-33	-39.99	-53.74	-30.92	-28.67	-30.92	-28.67	-35.23	-38.23	-54.37	-53.92	-41.49	-46.27	-39.2	-42.34	-39.29	-59.96	-46.28
GFA_631	=	0.14	-9.40839	-5.619	-67.16	-91.76	-36.22	-42.36	-33.39	-41.35	-57.66	-35	-34.73	-35.41	-35.14	-32.75	-38.01	-69.27	-69	-44.78	-48.92	-41.57	-42.49	-43.54	-65.91	-50.59
GFA_632	=	2.6	-7.66663	-5.409	-65.49	-86.18	-34.86	-42.78	-32.46	-41.53	-54.44	-29.14	-31.02	-29.14	-31.02	-32.27	-38.34	-56.76	-60.75	-41.19	-43.4	-39.06	-41.14	-38.29	-64.23	-48.31
GFA_633	=	0.07	-9.82162	-5.597	-68.66	-92.32	-36.97	-42.93	-33.99	-41.24	-56.59	-33.54	-34.97	-33.99	-35.42	-34.92	-40.36	-66.4	-69.18	-43.84	-48.78	-42.06	-42.94	-45.96	-64.87	-50.49
GFA_634	=	0.065	-9.8658	-5.674	-68.02	-91.66	-36.9	-42.61	-33.58	-41.74	-55.54	-35.81	-35.26	-36.21	-35.67	-35.03	-39.39	-68.52	-68.51	-44.83	-48.74	-43.69	-44.79	-43.06	-66.23	-51.11
GFA_635	=	0.036	-10.2181	-6.447	-69.03	-91.74	-37.8	-42.87	-34.52	-41.65	-54.16	-37.19	-34.78	-37.68	-35.27	-38.74	-45.09	-71.15	-69.22	-44.7	-50.41	-46.31	-48.7	-51.44	-64.69	-50.31
GFA_636	=	0.6	-8.54081	-5.501	-65.95	-89.47	-34.14	-41.04	-32.15	-40.25	-52.26	-33.91	-32.89	-34.29	-33.27	-31.59	-35.46	-68.33	-68.68	-45.2	-48.78	-41.54	-43.44	-41.71	-63.91	-50.06
GFA_637	=	0.27	-9.01685	-5.031	-64.83	-79.28	-31.51	-39.11	-30.91	-35.95	-45.54	-27.61	-30.51	-27.54	-30.44	-32.62	-39.1	-54.35	-57.73	-38.72	-42.64	-40.61	-41.24	-45.07	-61.61	-48.18
GFA_638	=	0.02	-10.5685	-5.207	-61.65	-77.88	-32.4	-39.36	-32.44	-39.5	-45.48	-26.81	-31.2	-25.88	-30.27	-28.37	-36.33	-58.06	-61.52	-36.53	-41.41	-41.4	-41.26	-45.07	-61.75	-48.78
GFA_639	=	0.028	-10.3679	-5.136	-63.66	-78.69	-32.66	-41.4	-33.6	-38.19	-47.34	-26.88	-32.51	-26.82	-32.45	-29.95	-38.99	-53.25	-57.38	-39.44	-44.49	-42.67	-42.66	-45.4	-60.28	-46.47
GFA_640	=	0.009	-11.0445	-5.037	-60.17	-76.44	-30.5	-37.55	-29.9	-35.78	-44.47	-24.8	-28.87	-24.6	-28.79	-27.83	-35.35	-53.12	-57.14	-36.34	-40.96	-39.14	-39.81	-42.24	-58.11	-45.19
GFA_641	=	0.025	-10.4354	-5.121	-62.41	-78.36	-33.24	-42.35	-34.79	-40.89	-47.48	-29.63	-33.37	-28.53	-32.27	-30.03	-37.44	-52.05	-54.78	-40.18	-44.86	-42.46	-39.22	-45.34	-60.3	-46.24
GFA_642	=	0.016	-10.7015	-5.215	-60.65	-76.87	-33.46	-39.87	-32.38	-39.36	-46.98	-29.44	-33.37	-26.96	-30.89	-28.46	-36.05	-55.6	-59.61	-38.37	-42.25	-41.74	-38.76	-45.9	-60.37	-47.18
GFA_643	=	0.014	-10.7811	-5.277	-60.64	-75.23	-33.33	-40.1	-32.29	-38.35	-44.9	-25.45	-28.33	-25.45	-28.33	-26.73	-33.4	-53.71	-56.02	-36.89	-41.13	-39.15	-39.62	-41.45	-57.3	-44.09
GFA_644	=	0.02	-10.5685	-5.219	-62.02	-78.48	-33.31	-39.37	-31.96	-37	-47.48	-25.58	-27.5	-24.66	-26.58	-26.54	-32.19	-56.28	-58.88	-37.8	-42.39	-41.69	-41.84	-44.55	-61.21	-48.4
GFA_645	=	0.012	-10.873	-4.766	-58.22	-78.22	-32.64	-41.28	-33.75	-39.34	-50.49	-24.58	-27.11	-24.38	-26.9	-25.93	-33.01	-56.45	-60.5	-40.21	-45.12	-42.32	-42.05	-44.89	-62.53	-49.22
GFA_646	=	0.015	-10.74	-4.878	-63.17	-77.75	-32.84	-40.58	-32.46	-38.83	-51.42	-23.96	-30.32	-23.67	-30.15	-27.69	-38.12	-52.94	-57	-41.06	-46.8	-41.44	-42	-45.29	-60.36	-47.36
GFA_647	=	0.024	-10.4598	-5.112	-64.04	-79.2	-33.52	-42.24	-34.84	-37.5	-46.74	-26.15	-29.95	-26.09	-29.89	-30.11	-37.34	-52.95	-57.03	-39.48	-44.57	-42.15	-42.89	-44.64	-60.25	-46.89
GFA_648	=	0.021	-10.5394	-5.178	-64.07	-79.14	-32.91	-41.93	-34.28	-38.69	-47.22	-26.31	-28.86	-26.21	-28.77	-30.78	-37.04	-54.65	-57.51	-40.37	-45.54	-43.18	-43.99	-45.44	-60.7	-47.1
GFA_649	=	0.014	-10.7811	-5.333	-62.33	-78.83	-33.49	-39.76	-32.21	-37.83	-45.16	-27.39	-29.2	-25.96	-27.78	-28.68	-34.39	-59.24	-61.34	-38.56	-43.18	-42.82	-43.09	-45.52	-61.94	-49.2
GFA_650	=	0.08	-9.74201	-5.008	-63.61	-78.86	-32.2	-41.7	-33.97	-41.3	-45.77	-26.99	-31.74	-26.99	-31.66	-30.39	-38.59	-53.96	-58.1	-39.8	-44.63	-42.35	-42.65	-45.09	-59.64	-46.46
GFA_651	=	0.011	-10.9249	-5.285	-63.04	-77.45	-33.54	-42.35	-34.57	-41.68	-45.24	-28.45	-31.14	-27	-29.69	-29.23	-35.5	-51.97	-55.34	-41.32	-45.65	-42.34	-39.9	-44.09	-60.68	-47.15
GFA_652	=	0.021	-10.5394	-5.221	-63.39	-75.71	-33.81	-41	-32.71	-39.9	-46.52	-23.17	-25.8	-23.17	-25.8	-28.64	-34.03	-48.64	-52.12	-40.72	-45.73	-41.95	-43.08	-43.11	-58.24	-45.07
GFA_653	=	0.029	-10.347	-5.048	-60.54	-77.4	-32.14	-38.74	-31.25	-36.8	-46.86	-25.18	-28.5	-25.02	-28.38	-28.15	-34.33	-56.71	-58.91	-37.24	-41.07	-41.69	-41.68	-46.5	-60.72	-47.93
GFA_654	=	0.69	-8.45749	-5.028	-62.99	-80.73	-30.51	-38.98	-30.17	-36.19	-45.38	-28.16	-32.76	-28.06	-32.66	-31.52	-38.88	-55.49	-58.6	-39.43	-43.27	-40.32	-40.67	-44.22	-61.97	-48.26
GFA_655	=	1.6	-7.95607	-5.182	-61.04	-78.09	-29.3	-37.72	-29.71	-36.28	-45.21	-25.97	-30.19	-25.58	-29.89	-30.28	-37	-53.42	-57.64	-38.69	-42.53	-40.51	-40.76	-43.52	-60.57	-47.73
GFA_656	=	0.63	-8.51172	-5.251	-65.5	-81.07	-31.5	-39.09	-30.73	-36.02	-45.84	-29.23	-32.37	-29.14	-32.27	-32.39	-39.62	-56.19	-62.52	-39.21	-43.34	-40.22	-41.21	-44.34	-61.76	-47.83
GFA_657	=	12.7	-6.72107	-5.082	-60.55	-73.71	-30.09	-36.98	-28.76	-38.32	-46.29	-25.27	-26.23	-25.25	-26.21	-29.23	-33.99	-50.05	-50.45	-35.35	-39.48	-39.19	-39.78	-43.88	-59.45	-46.1
GFA_658	=	9.6	-6.8879	-4.676	-56.35	-68.48	-28.86	-35.94	-27.46	-35.87	-38.9	-24.96	-27.75	-24.96	-27.75	-26.43	-33.28	-45.9	-48.22	-33.76	-37.47	-33.34	-34.97	-38.8	-52.73	-40.78
GFA_659	=	9	-6.92637	-6.06	-57.52	-71.55	-29.68	-36.11	-28.42	-33.93	-47.91	-27.8	-28.97	-27.78	-28.94	-30.41	-33.99	-53.94	-54.37	-37.07	-42.8	-45.92	-50.16	-55.57	-59.35	-45.01
GFA_660	=	10.3	-6.84594	-4.813	-62.24	-74.98	-28.79	-38.93	-30.23	-38.85	-41.44	-28.51	-29.79	-28.5	-29.79	-30.15	-35.51	-52.52	-53.33	-38.29	-42.53	-41.1	-42.02	-44.97	-59.46	-46.83
GFA_661	=	9.6	-6.8879	-5.127	-60.65	-79.47	-29.66	-37.07	-28.91	-34.72	-44.14	-26.42	-30.15	-26.38	-30.12	-26.61	-34.25	-51.58	-54.3	-37.91	-41.39	-39.14	-42.07	-43.08	-60.2	-46.84
GFA_662	=	9.9	-6.86955	-4.72	-62.11	-78.92	-29.63	-37.57	-28.84	-35.03	-44.11	-30.15	-31.64	-30.14	-31.63	-31.67	-37.39	-54.37	-54.98	-38.59	-42.77	-41.41	-42.15	-44.74	-62.01	-48.21
GFA_663	=	1.5	-7.99455	-5.104	-64.05	-88.16	-31.34	-38.87	-30.67	-35.74	-46.6	-29.54	-31.69	-29.79	-31.43	-33.03	-38.11	-64.87	-82.2	-39.05	-42.26	-43.55	-44.81	-46.61	-64.38	-50.97
GFA_664	=	1.2	-8.12758	-4.927	-62.89	-85.2	-31.32	-38.1	-30.37	-34.75	-45.14	-29.55	-33.21	-28.35	-32.05	-27.67	-32.42	-57.43	-57.25	-39.51	-42.79	-41.94	-41.88	-47.13	-65.02	-50.93
GFA_665	=	1.5	-7.99455	-5.054	-64.45	-89.21	-32.53	-39.37	-31.34	-35.86	-47.38	-28.91	-29.69	-29.16	-29.9	-31.83	-36.14	-63.61	-64.37	-39.47	-42.36	-43.37	-44.88	-45.51	-64.52	-51.64
GFA_666	=	1.1	-8.17945	-5.093	-65.2	-89.3	-32.96	-39.57	-31.51	-36.52	-47.04	-30.15	-30.25	-30.38	-30.48	-33.76	-37.32	-90.83	-65.51	-40.19	-43.26	-44.4	-45.85	-46.43	-64.94	-51.92
GFA_667	=	3.4	-7.5067	-5.587	-64.07	-85.27	-32.19	-39.21	-29.94	-36.57	-46.35	-29.35	-32.6	-29.27	-32.52	-31.26	-37.97	-53.54	-56.36	-40.04	-43.78	-41.45	-45.3	-45.56	-62.62	-47.91
GFA_668	=	0.017	-10.6654	-4.92	-63.86	-77.35	-33.02	-39.81	-31.86	-36.16	-44.71	-23.65	-30.67	-23.59	-30.61	-28.61	-38.53	-51.54	-58.66	-38.58	-44.16	-38.52	-38.94	-42.63	-59.94	-46.24
GFA_669	=	0.022	-10.5116	-5.038	-62.54	-76.56	-33.86	-40.5	-32.63	-39.61	-44.88	-28.13	-33.71	-27.05	-32.63	-28.72	-37.61	-51.04	-55.14	-39.26	-44.35	-37.94	-36.65	-42	-59.39	-45.61
GFA_670	=	0.023	-10.4851	-5.01	-62.29	-75.03	-34.39	-41.18	-32.92	-39.75	-46.26	-21.53	-26.63	-21.53	-26.63	-26.12	-35.08	-46.41	-49.61	-39.94	-45.27	-39.4	-39.86	-41.61	-57.94	-44.45
GFA_671	=	0.014	-10.7811	-5.104	-64.67	-78.07	-35.87	-43.41	-35.76	-44.1	-47.07	-22.78	-28.16	-22.71	-28.09	-26.72	-35.28	-51.6	-57.68	-40.58	-46.36	-40.9	-41.68	-44.43	-61.6	-47.84
GFA_672	=	0.067	-9.84773	-6.043	-64.7	-75.14	-31.37	-40.85	-32.94	-39.39	-46.61	-28.28	-34.76	-28.17	-34.66	-29.33	-38.78	-56.17	-62.48	-39.36	-45.03	-44.9	-51.78	-61.85	-60.87	-46.74
GFA_673	=	0.013	-10.8253	-6.171	-61.85	-76.52	-32.73	-50.02	-38.6	-47.21	-48.47	-24.29	-28.97	-24.18	-28.86	-29.14	-37.44	-53.81	-58.39	-40.73	-42.85	-46.57	-45.66	-49.7	-63.34	-49.5
GFA_674	=	0.45	-8.71231	-4.839	-52.21	-63.83	-30.83	-37.6	-30.04	-34.43	-36.08	-12.01	-16.45	-12.01	-16.45	-15.97	-22.67	-38.73	-42.65	-36.91	-43.76	-40.4	-40.48	-44.85	-56.67	-44.07
GFA_675	=	0.3	-8.95403	-4.708	-64.31	-75.23	-34.51	-39.69	-32.36	-35.53	-47.79	-21.22	-29.89	-21.14	-29.8	-28.05	-38.83	-47.97	-54.4	-38.32	-42.12	-37.75	-39.07	-43.14	-55.61	-43.08
GFA_676	=	2	-7.82304	-4.734	-62.54	-73.87	-34.25	-40.37	-32.99	-37.86	-49.35	-13.33	-20.44	-13.33	-20.44	-18	-30.84	-37.31	-44.01	-39.74	-45.71	-44.67	-46.78	-50.17	-56.63	-43.55
GFA_677	=	1.2	-8.12758	-5.028	-63.9	-77.57	-31.92	-38.06	-30.52	-35.95	-44.62	-19.95	-24.06	-19.95	-24.06	-22.33	-28.75	-44.83	-48.67	-39.3	-44.98	-38.86	-39.82	-42.58	-55.18	-42.55
GFA_678	=	63	-5.7663	-5.052	-64.04	-81.1	-32.58	-46.46	-37.97	-46.34	-51.92	-24.49	-27.98	-24.49	-27.98	-26.26	-34.03	-46.43	-50.8	-40.15	-44.94	-39.83	-43.56	-43.53	-58	-44.62
GFA_679	=	11	-6.80674	-4.512	-54.6	-77.03	-36.15	-43.32	-34.32	-42.63	-52.67	-24.65	-27.88	-24.65	-27.88	-25.93	-34.46	-55.51	-57.41	-34.29	-34.47	-34.94	-37.29	-38.04	-54.47	-42.02
GFA_680	=	0.04	-10.1552	-5.289	-62.51	-78.14	-33.85	-40.32	-32.96	-40.67	-47.66	-23.46	-28.61	-23.39	-28.54	-24.17	-32.98	-53.74	-58.47	-36.31	-41.73	-38.99	-38.74	-42.36	-62.43	-49.38
GFA_681	=	0.03	-10.3267	-5.092	-64.19	-77.68	-34.36	-42.58	-35	-40.69	-48.25	-22.43	-28.67	-22.36	-28.6	-25.92	-35.4	-50.2	-53.42	-39.49	-45.12	-39.8	-40.47	-43.09	-60.59	-47.22
GFA_682	=	0.25	-9.06273	-5.352	-64.79	-87.48	-33.44	-40.72	-32.6	-38.96	-46.43	-29.85	-31.92	-28.41	-30.66	-32.08	-42.03	-62.26	-63.7	-40.71	-44.17	-44.67	-42.79	-48.03	-63.87	-49.37
GFA_683	=	0.58	-8.56102	-5.317	-62.16	-86	-34.08	-41.32	-33.48	-41.72	-43.25	-28.85	-32.29	-24.95	-28.4	-22.69	-31.91	-50.55	-52.89	-39.79	-42.53	-45.39	-40.39	-48.47	-60.46	-46.65
GFA_684	=	0.42	-8.75344	-4.974	-61.81	-85.83	-31.26	-38.76	-30.8	-37.06	-45.73	-26.01	-29.97	-25.83	-29.79	-26.3	-34.14	-54.42	-58.46	-36.97	-41.75	-40.76	-43.95	-44.8	-63.88	-49.39
GFA_685	=	0.2	-9.19576	-5.265	-64.49	-88.32	-33.12	-40.03	-32.12	-38.12	-46.26	-32.36	-33.33	-31.29	-32.07	-31.76	-35.59	-63.97	-65.12	-41.37	-44.01	-43.14	-41.65	-46.22	-65.15	-51.26
GFA_686	=	0.22	-9.13894	-5.099	-64.95	-88.93	-32.39	-39.4	-31.42	-38.15	-47.07	-30.58	-31.47	-30.73	-31.62	-32.88	-37.06	-66.6	-67.41	-40.02	-43.51	-43.69	-44.9	-45.92	-64.49	-51.3
GFA_687	=	0.25	-9.06273	-5.296	-65.09	-87.6	-34.27	-41.13	-33.12	-38.08	-46.3	-31.45	-33.3	-29.97	-31.82	-31.93	-39.89	-63.55	-62.9	-39.45	-42.15	-43.25	-40.58	-45.55	-64.27	-50.27
GFA_688	=	1.4	-8.03568	-5.081	-64.18	-89.63	-31.71	-39.08	-31.31	-37.38	-48.13	-26.88	-33.05	-26.75	-32.97	-28.45	-38.2	-58.56	-65.56	-38.02	-43.01	-40.55	-42.35	-43.46	-62.41	-49.32
GFA_689	=	1.7	-7.91993	-5.438	-55.89	-76.34	-32.97	-39.4	-30.44	-37.12	-47.33	-20.92	-16.77	-20.91	-16.77	-22.4	-25.11	-38.72	-43.01	-45.1	-48.15	-37.72	-42.33	-43.62	-59.35	-46.49
GFA_690	=	8.6	-6.95348	-5.201	-63.28	-82.77	-36.41	-42.58	-33.92	-42.16	-50.65	-23.37	-26.02	-23.37	-26.02	-24.69	-30.38	-46.89	-50.5	-39.98	-43.75	-43.84	-44.91	-47.29	-57.2	-43.77
GFA_691	=	8	-6.99659	-5.462	-64.92	-83.52	-35.13	-42.42	-34.24	-40.89	-48.65	-27.77	-29.41	-27.77	-29.33	-30.01	-34.93	-54.48	-56.12	-39.07	-42.98	-40.56	-43.89	-44.02	-61.17	-46.96
GFA_692	=	2.6	-7.66663	-5.546	-64.06	-84.64	-34.45	-40.74	-32.55	-38.9	-46.66	-30.54	-33.43	-29.34	-32.25	-29.06	-34.52	-52.36	-57.02	-42.11	-45.15	-40.77	-41.88	-44.67	-62.79	-48.59
GFA_693	=	2.8	-7.62245	-5.418	-64.73	-83.73	-32.7	-41.49	-32.2	-39.98	-47.62	-28.63	-30.96	-27.23	-30.48	-28.49	-34.45	-51.33	-53.48	-40.6	-43.68	-40.11	-40.98	-45.65	-61.49	-47
GFA_694	=	2.2	-7.76622	-5.703	-65.06	-85.01	-30.67	-39.88	-30.64	-37.47	-46.22	-27.64	-29.74	-27.58	-29.7	-29.46	-34.1	-54.26	-54.8	-41.14	-44.77	-41.02	-45.08	-44.23	-61.94	-47.99
GFA_695	=	2.8	-7.62245	-5.362	-64.72	-83.52	-31.59	-40.82	-31.46	-35.34	-44.81	-24.75	-28.09	-24.68	-28.02	-29.64	-35.97	-52.5	-54.89	-40.21	-45.73	-42.12	-45.72	-44.56	-60.35	-46.54
GFA_696	=	9.7	-6.88172	-5.202	-64.14	-83.59	-35.56	-42.04	-34.29	-40.4	-47.19	-26.84	-30.58	-26.75	-30.49	-28.51	-34.87	-52.96	-55.95	-41.56	-45.26	-42.47	-46	-45.44	-62.37	-47.87
GFA_697	=	6	-7.16809	-5.328	-65.11	-83.98	-36.86	-41.68	-34.03	-38.31	-49.06	-26.63	-30.06	-26.56	-30	-28.77	-34.83	-53.87	-56.19	-41.6	-44.83	-43.01	-45.12	-48.76	-62.61	-48.18
GFA_698	=	4.6	-7.3265	-5.851	-64.9	-84.5	-33.28	-41.13	-32.23	-39.93	-47.1	-29.49	-33.8	-28.14	-32.44	-27.94	-34.85	-50.4	-53.82	-42.65	-45.21	-43.61	-43.54	-48.53	-62.84	-48.26
GFA_699	=	6	-7.16809	-5.412	-63.64	-82.17	-37.44	-45.38	-36.04	-44.31	-45.75	-25.85	-29	-25.84	-28.99	-28.14	-34.43	-49.02	-51.05	-39.6	-44.05	-39.44	-43.19	-40.27	-56.95	-43.26
GFA_700	=	3.1	-7.56177	-5.604	-63.68	-83.81	-33.52	-41.23	-32.12	-41.2	-45.59	-28.44	-32.29	-26.82	-30.67	-27.63	-33.93	-50.58	-52.48	-41.44	-45.61	-42.16	-42.81	-46.17	-61.72	-47.01
GFA_701	=	6.5	-7.12038	-5.242	-62.35	-82	-31.65	-40.15	-30.59	-39.45	-45.38	-24.73	-29.07	-24.73	-29.07	-27.6	-34.52	-47.38	-51.27	-41.32	-46.51	-40.5	-44.61	-44.21	-57.88	-44.61
GFA_702	=	6.6	-7.11127	-5.262	-64.16	-82.8	-30.22	-42.19	-33.32	-39.03	-50.73	-27.04	-29.51	-26.98	-29.46	-28.35	-34	-52.29	-54.71	-40.26	-43.62	-39.45	-42.74	-42.22	-60.6	-47.04
GFA_703	=	5.7	-7.19867	-4.385	-61.12	-83.15	-30.05	-39.51	-32.1	-35.08	-53.52	-27.01	-27.63	-27.01	-27.61	-25.99	-30.68	-48.03	-49.99	-44.31	-47.59	-32.06	-36.44	-32.1	-63.14	-48.6
GFA_704	=	0.069	-9.8302	-5.859	-67.2	-93.53	-34.85	-42.77	-34.76	-42.09	-47.62	-31.27	-39.43	-29.65	-37.17	-34.4	-45.24	-68.91	-73.43	-41.22	-45.16	-47.48	-46.83	-51.63	-68.21	-53.97
GFA_705	=	4.6	-7.3265	-5.468	-64.15	-85.16	-31.63	-40.3	-31.21	-38.06	-47.4	-26.57	-29.16	-26.49	-29.01	-28.85	-33.66	-53.87	-56	-41.34	-44.91	-46.44	-47.61	-50.69	-62.36	-48.2
GFA_706	=	2.1	-7.79396	-5.256	-64.05	-83.99	-30.02	-39.81	-30.55	-41.07	-50.94	-26.58	-29.21	-26.52	-29.15	-28.77	-34.58	-55.93	-59.87	-38.85	-40.75	-39.5	-43.91	-43.52	-59.92	-46.95
GFA_707	=	1.7	-7.91993	-5.377	-64.57	-84.72	-32.13	-40.14	-30.9	-39.3	-46.67	-27.43	-30.41	-27.37	-30.39	-29.74	-34.54	-55.32	-57.04	-40.97	-43.28	-38.86	-44.15	-43.67	-61.32	-47.7
GFA_708	=	0.175	-9.27536	-4.724	-64.43	-82.82	-32.09	-39.24	-31.14	-36.51	-44.18	-25.37	-29.81	-25.27	-29.8	-27.69	-34.89	-52.44	-55.59	-40.7	-45.31	-40.45	-41.79	-45.05	-64.17	-49.54
GFA_709	=	0.23	-9.11244	-4.616	-62.88	-81.59	-31.54	-39.17	-30.75	-38.71	-45.71	-33.1	-36.21	-32.42	-35.54	-31.32	-37.94	-54.68	-56.91	-38.56	-43.33	-37.99	-36.05	-41.68	-62.26	-47.93
GFA_710	=	0.11	-9.55216	-4.956	-63.19	-82.48	-33.44	-41.78	-33.85	-40.84	-45.25	-30.85	-33.37	-29.78	-32.58	-29.1	-35.54	-53.5	-56.3	-41.01	-45.54	-38.16	-37.47	-42.95	-64.73	-50.17
GFA_711	=	0.11	-9.55216	-5.021	-63.82	-82.96	-32.65	-41.03	-33.06	-40.14	-45.25	-30.27	-33.05	-30.27	-33.05	-30.41	-36.31	-55.89	-57.51	-39.83	-45.02	-38.55	-40.05	-42.83	-63.6	-49.38
GFA_712	=	0.19	-9.22634	-4.893	-67.83	-91.1	-35.11	-44.89	-35.69	-40.83	-46.6	-30.74	-33.26	-30.72	-33.25	-33.45	-37.15	-57.91	-57.08	-40.53	-47.71	-38.31	-40.16	-41.91	-67.98	-52.76
GFA_713	=	0.096	-9.63332	-5.094	-66.42	-84.58	-34.79	-43.31	-35.69	-45	-52.86	-33.95	-32.19	-33.88	-32.17	-35.81	-39.18	-61.63	-59.28	-46.5	-53.12	-33.29	-37.35	-42.18	-73.28	-58.52
GFA_714	=	0.029	-10.347	-5.116	-64.49	-83.2	-31.84	-43.87	-36.8	-37.98	-50.46	-24.02	-30.28	-24.02	-30.27	-26.53	-35.7	-49.6	-54.21	-43.29	-46.96	-42.75	-46.24	-45.81	-63.32	-48.62
GFA_715	=	0.1	-9.60898	-5.12	-65.11	-85.68	-34.84	-41.49	-34.29	-39.16	-45.26	-24.04	-30.2	-24	-30.16	-26.62	-35.53	-50.41	-55.81	-40.67	-45.01	-38.52	-42.19	-43.41	-62.32	-47.54
GFA_716	=	0.041	-10.1405	-5.125	-64.51	-84.34	-31.53	-40.48	-31.33	-38.2	-48.79	-25.49	-30.58	-25.44	-30.52	-27.13	-34.84	-51.63	-56.26	-41.48	-45.27	-39.38	-42.64	-44.24	-62.4	-48.07
GFA_717	=	0.082	-9.72729	-5.103	-63.62	-83.38	-31.56	-39.33	-30.31	-36.37	-50.03	-26.48	-29.69	-26.48	-29.64	-26.59	-32.03	-50.17	-55.23	-40.39	-45.12	-41.23	-43.89	-45.09	-60.13	-46.56
GFA_718	=	0.019	-10.599	-5.429	-64.21	-88.64	-33.87	-40.64	-33.15	-42.06	-47.26	-30.99	-34.97	-29.74	-33.27	-30.19	-35.2	-63.19	-65.71	-41.9	-45.28	-41.63	-39.45	-45.41	-65.62	-51.79
GFA_719	=	0.024	-10.4598	-5.275	-65.53	-88.09	-34.65	-41.64	-33.66	-39.68	-46.64	-30.92	-34.22	-29.58	-32.87	-30.89	-37.53	-63.99	-64.58	-39.85	-43.08	-41.11	-38.48	-44.49	-64.69	-50.5
GFA_720	=	0.025	-10.4354	-5.154	-65.45	-89.27	-34.41	-42.68	-35	-40.09	-46.84	-29.99	-33.17	-30.39	-33.56	-31.2	-36.74	-65.87	-67.06	-40.48	-44.73	-41.41	-42.58	-44.8	-65.08	-51.61
GFA_721	=	0.03	-10.3267	-5.146	-66.01	-89.39	-34.34	-42.98	-34.07	-40.15	-46.77	-28.54	-31.86	-28.8	-32.12	-31.86	-38.07	-66.04	-69.93	-38.7	-42.64	-41.1	-41.76	-44.04	-64.34	-50.31
GFA_722	=	0.056	-9.95465	-5.227	-64.74	-89.22	-32.57	-41.83	-34.41	-42.95	-45.51	-28.94	-36.13	-28.83	-36.01	-29.67	-40.26	-55.24	-60.65	-38.88	-44.35	-38.69	-42.49	-44.02	-65.48	-50.92
GFA_723	=	0.069	-9.8302	-5.087	-64.18	-84.78	-30.88	-40.44	-31.45	-39.32	-46.02	-29.44	-33.51	-29.42	-33.5	-30.55	-38.87	-54.98	-59.36	-38.19	-40.9	-38.93	-41.29	-43.02	-63.22	-48.8
GFA_724	=	0.033	-10.2699	-5.077	-64.08	-84.67	-33.06	-40.18	-32.41	-41.73	-46.21	-27.17	-33.57	-27.16	-33.56	-30.47	-40.04	-54.46	-57.89	-39	-41.39	-37.75	-40.04	-41.95	-62.41	-49.17
GFA_725	=	0.12	-9.50029	-5.014	-62.32	-85.1	-30.29	-39.95	-30.8	-38.91	-46	-26.16	-32.31	-26.15	-32.26	-30.82	-39.74	-54.29	-58.88	-37.66	-40.41	-37.01	-39.21	-41.81	-62.18	-48.57
GFA_726	=	0.079	-9.74951	-4.995	-61.94	-86.56	-34.36	-43.84	-34.02	-39.3	-45.07	-26.82	-32.9	-26.79	-32.89	-28.17	-38.75	-54.89	-56.56	-37.34	-40.6	-37.29	-39.67	-42.8	-65.95	-51.7
GFA_727	=	0.067	-9.84773	-4.81	-61.87	-85.57	-30.4	-40.23	-30.93	-38.29	-46.48	-25.07	-31.59	-25.04	-31.55	-27.86	-37.34	-53.62	-58.75	-37.49	-40.1	-36.39	-38.63	-42.37	-62.03	-48.51
GFA_728	=	0.045	-10.085	-5.6	-61.8	-85.71	-31.79	-42.53	-33.57	-36.32	-50.51	-28.08	-34.28	-28.08	-34.28	-26.26	-35.13	-54.13	-57.95	-36.98	-41.19	-36.19	-38.3	-41.04	-62.98	-49.28
GFA_729	=	0.026	-10.4121	-5.194	-60.75	-84.75	-30.25	-40.87	-31.63	-36.18	-46.34	-28.81	-32.52	-28.8	-32.51	-32.46	-39.87	-54.32	-58.56	-37.34	-41.42	-36.52	-38.82	-42.36	-63.32	-49.43
GFA_730	=	0.03	-10.3267	-5.201	-60.86	-85.43	-32.3	-42.06	-32.44	-40.49	-47.21	-25.94	-31.5	-25.93	-31.49	-28.55	-37.61	-53.89	-55.8	-38.53	-41.5	-37.69	-40.24	-41.73	-62.57	-48.35
GFA_731	=	0.15	-9.36726	-6.243	-61.7	-85.28	-30.73	-42.44	-32.47	-40.44	-49.26	-32.95	-37.64	-32.95	-37.64	-34.14	-42.08	-59.34	-59.96	-44.3	-47.83	-43.74	-49.1	-49.84	-62.49	-49.46
GFA_732	=	0.024	-10.4598	-5.981	-72.73	-95.73	-36.08	-46.99	-37.46	-45.98	-57.96	-33.17	-34.63	-33.11	-34.61	-31.78	-40.34	-61.75	-61.44	-45.77	-48.23	-35.79	-38.52	-43.65	-71.41	-57.49
GFA_733	=	0.017	-10.6654	-5.125	-60.45	-84.99	-30.55	-41.56	-32.18	-38.74	-48.36	-27.87	-32.06	-27.81	-32.05	-31.04	-39.5	-57.47	-58.41	-37.29	-40.82	-35.72	-38.12	-42.55	-62.75	-50.26
GFA_734	=	0.028	-10.3679	-5.031	-61.7	-85.53	-31.95	-42.02	-32.43	-35.19	-46.5	-26.54	-31.56	-26.46	-31.52	-32.27	-41.44	-57.36	-60.49	-37.4	-39.79	-37.65	-40.01	-42.74	-62.59	-49.11
GFA_735	=	0.063	-9.88443	-4.968	-63.74	-85.07	-33.8	-40.24	-32.51	-37.39	-48.63	-26.38	-31.23	-26.34	-31.22	-29.05	-38.03	-55.14	-59.01	-37.8	-40.32	-37.52	-39.67	-42.36	-62.38	-48.61
GFA_736	=	0.048	-10.0465	-5.156	-61.3	-84.71	-31.27	-41.8	-32.36	-37.3	-47.8	-25.93	-31.62	-25.91	-31.6	-32.25	-41.47	-55.07	-55.96	-36.29	-39.44	-35.6	-37.78	-40.96	-61.45	-48.29
GFA_737	=	0.12	-9.50029	-5.314	-63.38	-84.43	-29.87	-38.97	-30.52	-37.54	-48.6	-25.09	-31.43	-25.08	-31.35	-27.78	-37.84	-52.55	-58.33	-37.63	-41.09	-37.19	-39.63	-41.27	-61.56	-46.82
GFA_738	=	0.2	-9.19576	-4.987	-62.94	-84.22	-29.54	-39.41	-30.42	-39.06	-47.14	-25.75	-32.17	-25.72	-32.14	-27.13	-35.46	-53.36	-57.68	-37.63	-39.43	-36.67	-38.79	-42.17	-61.45	-47.97
GFA_739	=	0.15	-9.36726	-5.243	-63.96	-84.44	-34.11	-39.88	-31.18	-36.19	-46.06	-27.06	-32.54	-26.99	-32.47	-30.02	-38.67	-55.3	-59.44	-38.4	-40.61	-40.79	-42.28	-45.55	-63.32	-48.58
GFA_740	=	0.5	-8.6495	-5.117	-61.91	-84.63	-31.26	-41.76	-32.37	-37.72	-41.54	-23.8	-28.95	-21.34	-27.28	-29.53	-37.15	-51.51	-54.45	-38.09	-40.31	-40.47	-39.58	-45.61	-61.53	-47.15
GFA_741	=	0.053	-9.98747	-4.991	-61.45	-83.9	-33.34	-40.96	-32.85	-39.26	-44.88	-30.18	-32.12	-28.47	-30.84	-30.32	-35.89	-53.24	-53.49	-41.8	-45.87	-38.18	-38.58	-41.52	-62.45	-48.95
GFA_742	=	0.49	-8.66154	-5.167	-63.21	-84.21	-31.7	-39.85	-31.46	-37	-44.39	-27.27	-30.77	-27.27	-30.77	-31.27	-38.81	-50.24	-53.48	-39.35	-44.4	-34.59	-37.97	-37.13	-57.24	-44.48
GFA_743	=	0.19	-9.22634	-5.407	-66.18	-88.72	-32.52	-39.62	-31.59	-37.74	-47.85	-27.94	-29.98	-28.21	-30.6	-33.17	-39.66	-61.57	-62.74	-39.63	-44.17	-37.33	-39.52	-40.3	-60.63	-47.25
GFA_744	=	0.2	-9.19576	-5.258	-62.92	-86.69	-33.14	-40.45	-32.17	-38.38	-46.33	-28.19	-31.71	-28.44	-32.27	-29.74	-37.29	-60.35	-63.78	-40.08	-44.05	-38.92	-40.57	-42.09	-61.37	-47.59
GFA_745	=	0.1	-9.60898	-5.367	-62.52	-85.91	-31.81	-40.1	-31.7	-41.95	-47.56	-29.11	-33.63	-28.88	-33.39	-35.27	-43.51	-56.83	-60.89	-37.45	-40.17	-35.86	-38.15	-41.51	-61.25	-49.06
GFA_746	=	0.071	-9.81316	-5.236	-64.3	-84.58	-32.04	-40.62	-31.32	-38.95	-46.52	-26.07	-30.24	-26	-30.17	-26.75	-35.32	-52.52	-57.15	-36.82	-40.59	-35.87	-38.08	-39.38	-61.28	-46.88
GFA_747	=	0.24	-9.08706	-5.126	-61.46	-79.26	-31.31	-39.79	-31.14	-38.84	-42.17	-27.18	-31.05	-27.18	-31.05	-29.64	-37.95	-50.73	-53.99	-35.08	-38.21	-32.9	-34.83	-36.01	-57.97	-44.1
GFA_748	=	0.13	-9.45257	-5.105	-64.08	-82.41	-32.06	-39.72	-30.83	-35.73	-48.22	-27.77	-30.7	-27.68	-30.61	-29.46	-35.02	-52.33	-55.54	-42.14	-46.06	-42.14	-45.44	-45.08	-62.35	-47.81
GFA_749	=	0.73	-8.42389	-5.148	-62.37	-83.33	-31.61	-39.55	-30.39	-37.15	-46.14	-25.19	-30.62	-25.14	-30.57	-27.24	-35.92	-52.52	-57.32	-38.58	-39.26	-37.98	-40.05	-40.3	-60.56	-46.68
GFA_750	=	0.13	-9.45257	-5.174	-63.25	-87.44	-33.76	-39.05	-31.39	-37.55	-47.56	-31.41	-32.44	-31.68	-32.71	-31.73	-37	-64.04	-66.34	-39.61	-43.16	-42.11	-42.18	-44.51	-63.46	-50.47
GFA_751	=	0.36	-8.84534	-5.201	-62.04	-79.77	-30.81	-41.52	-31.79	-40.03	-43.81	-27.13	-30.73	-27.13	-30.73	-29.97	-37.97	-51.44	-53.76	-37.83	-41.82	-37.97	-40.17	-39.31	-58.43	-44.45
GFA_752	=	0.022	-10.5116	-4.98	-62.79	-88.65	-34.53	-40.61	-32.37	-37.78	-52.46	-31.41	-33.39	-31.55	-33.53	-34.55	-40.73	-71.81	-72.75	-41.95	-47.9	-40.89	-42.1	-46.11	-65.09	-51.21
GFA_753	=	0.035	-10.2348	-5.036	-59.52	-84.2	-32	-41.32	-32.88	-40.15	-45.07	-29.6	-32.35	-29.58	-32.32	-32.13	-38.39	-58.15	-58.91	-37.66	-42.78	-37.18	-40.08	-42.66	-63.05	-51.15
GFA_754	=	0.57	-8.57139	-5.01	-62.1	-78.6	-31.93	-39.95	-31.67	-38.29	-44.23	-29.83	-31.62	-29.83	-31.62	-30.86	-37.23	-52.06	-54.28	-40.74	-45.06	-38.08	-39.83	-40.87	-61.9	-47.39
GFA_755	=	0.15	-9.36726	-5.25	-64.67	-87.85	-31.49	-40.83	-33.48	-38.92	-46	-31	-33.05	-31.28	-33.33	-33.17	-38.3	-65.96	-67.69	-38.97	-42.44	-42.76	-42.7	-45.92	-63.66	-50.28
GFA_756	=	0.15	-9.36726	-5.123	-63.95	-87.21	-32.15	-41.39	-33.84	-43.96	-46.95	-34.03	-36.63	-32.42	-34.65	-33.42	-39.16	-64.94	-67.31	-40.11	-42.9	-42.84	-41.12	-46.68	-64.08	-50.53
GFA_757	=	0.11	-9.55216	-5.236	-64.59	-89.24	-31.54	-39.04	-31.17	-35.42	-46.21	-30.41	-31.7	-30.71	-32	-32.06	-36.48	-64.89	-72.85	-39.23	-42.55	-42.59	-43.89	-44.96	-63.74	-50.71
GFA_758	=	0.25	-9.06273	-5.01	-65.33	-88.11	-32.06	-39.66	-31.25	-39.89	-45.93	-30.17	-33.44	-30.39	-33.66	-31.94	-38.16	-65.24	-68.3	-39.21	-42.44	-43.16	-43.2	-45.57	-63.89	-50.5
GFA_759	=	0.17	-9.29264	-5.179	-62.59	-84.56	-32.9	-42.68	-33.41	-41.08	-47.28	-27.6	-28.74	-27.91	-29.04	-31.19	-36.46	-59.79	-61.09	-36.81	-40.46	-41.01	-41.45	-46.86	-58.36	-45.06
GFA_760	=	0.054	-9.97633	-5.012	-64.67	-88.47	-31.9	-39.76	-32.66	-38.39	-47.18	-29.7	-33.66	-29.99	-33.95	-32.53	-39.67	-65.68	-68.26	-38.45	-42.38	-39.23	-39.92	-45.55	-63.49	-49.84
GFA_761	=	0.09	-9.6718	-4.838	-59.71	-84.82	-31.54	-38.36	-30.45	-39.49	-46.76	-27.24	-33.24	-26.22	-32.22	-27.02	-35.95	-49.98	-55.95	-38.2	-42.72	-36.4	-37.43	-44.58	-63.7	-49.51
GFA_762	=	0.15	-9.36726	-5.761	-66.91	-94.54	-35.27	-42.58	-34.87	-40.87	-48.01	-31.94	-36.39	-30.52	-34.97	-31.32	-38.76	-68.79	-72.24	-42.19	-46.09	-43.9	-43.51	-48.68	-70.33	-56.52
GFA_763	=	0.096	-9.63332	-4.905	-62.37	-81.9	-32.62	-41.89	-34.15	-40.88	-45.48	-31.57	-34.16	-30.51	-33.1	-29.4	-35.97	-53.07	-51.46	-40.24	-44.41	-37.19	-36.68	-42.13	-63.8	-49.68
GFA_764	=	0.021	-10.5394	-5.373	-63.36	-88.39	-33.69	-40.71	-33.79	-41.11	-48.05	-30.75	-34.49	-29.79	-33.53	-29.3	-36.16	-62.2	-65.47	-41.01	-44.09	-40.3	-38.47	-44.42	-64.78	-51.31
GFA_765	=	0.022	-10.5116	-5.587	-63.2	-84.48	-33.93	-41.33	-34.5	-40.36	-46.25	-27.29	-32.66	-26.12	-32.13	-25.82	-36.39	-49	-52.16	-41.6	-45.31	-37.63	-38.7	-42.02	-62.74	-48.18
GFA_766	=	0.054	-9.97633	-5.036	-62.43	-84.61	-32.53	-40.97	-32.27	-38.88	-47.15	-28.86	-34.78	-27.82	-33.73	-29.31	-38.67	-51.96	-55.14	-40.01	-41.08	-36.65	-36.11	-41.74	-62.86	-48.84
GFA_767	=	0.039	-10.1703	-5.712	-63.01	-87.46	-36.35	-40.62	-32.66	-39.93	-50.91	-31.38	-33.66	-31.65	-32.62	-35	-39.93	-66.9	-66.76	-41.83	-47.47	-42.53	-40.74	-46.09	-65	-51.32
GFA_768	=	0.08	-9.74201	-4.849	-61.04	-82.75	-32.17	-39.97	-31.59	-37.19	-48.41	-31.75	-33.88	-30.88	-33.01	-34.92	-38.81	-54.37	-55.91	-40.11	-43.53	-37.66	-36.49	-42.65	-63.93	-49.26
GFA_769	=	0.078	-9.75711	-4.746	-62.51	-81.67	-32.54	-39.61	-31.51	-36.09	-47.04	-30.58	-32.64	-30.57	-32.59	-33.92	-38.51	-56.54	-58.24	-39.44	-43.76	-37.8	-38.85	-42	-62.91	-49.37
GFA_770	=	0.054	-9.97633	-4.943	-60.1	-83.86	-32.83	-40.59	-33.47	-40.16	-45.69	-29.22	-33.41	-28.22	-32.39	-28.76	-36.32	-51.31	-53.35	-41.31	-45.03	-37.28	-37.68	-40.92	-61.7	-47.65
GFA_771	=	0.28	-8.99517	-5.601	-64.48	-90.73	-34.34	-43.99	-36.16	-42.2	-48.66	-31.1	-35.14	-29.72	-33.94	-30.68	-39.37	-60.91	-63.55	-42.23	-46.26	-41.81	-41.02	-45.8	-65.94	-51.5
GFA_772	=	0.46	-8.69921	-5.549	-63.79	-90.52	-34.21	-44.38	-36.76	-45.45	-49.55	-30.4	-35.47	-28.84	-34.4	-29.58	-39.16	-58.77	-61.66	-40.97	-44.14	-40.8	-39.63	-44	-64.95	-51.54
GFA_773	=	0.22	-9.13894	-4.61	-62.77	-81.95	-31.43	-38.63	-30.37	-34.96	-44.09	-28.72	-32.28	-28.71	-32.27	-29	-36.12	-53.57	-56.17	-39.16	-43.66	-37.39	-38.58	-41.76	-62.72	-49
GFA_774	=	0.26	-9.03935	-4.672	-61.62	-79.76	-32.37	-39.63	-32.95	-39.87	-45.14	-30.72	-33.79	-29.82	-32.89	-28.53	-35.49	-51.97	-54.5	-40.14	-43.87	-37.17	-35.68	-42.15	-63.51	-49.72
GFA_775	=	0.25	-9.06273	-4.752	-62	-81.8	-31.5	-39.34	-30.64	-38.09	-44.7	-29.45	-32	-29.45	-31.99	-29.6	-36.28	-54.22	-56.7	-38.9	-43.61	-36.97	-38.14	-41.42	-62.49	-48.32
GFA_776	=	0.65	-8.49309	-4.847	-58.37	-83.06	-33.84	-41.52	-33.26	-40.21	-43.6	-30.04	-34.76	-29.17	-33.89	-28.66	-37.1	-51.75	-54.68	-38.02	-41.68	-33.92	-32.9	-39.62	-60.97	-46.96
GFA_777	=	0.33	-8.89721	-5.157	-64.56	-89.43	-31.18	-38.95	-31	-37.79	-46.85	-27.79	-33.04	-27.7	-33.13	-27.94	-37.49	-55.94	-61.86	-38.43	-43.09	-40.66	-44.59	-44.98	-64.46	-50.19
GFA_778	=	0.12	-9.50029	-4.664	-63.65	-82.86	-32.23	-41.35	-33.44	-41.53	-44.59	-29.06	-30.93	-29.02	-30.89	-31.17	-36.83	-56.33	-58.23	-39.76	-44.61	-39.83	-40.37	-42.57	-64.12	-50.25
GFA_779	=	0.44	-8.72571	-4.986	-63.6	-85.35	-31.11	-42.86	-34.22	-36.15	-44.78	-25.86	-31.6	-25.84	-31.58	-30.19	-39.73	-54.64	-58.23	-39.01	-40.9	-37.74	-39.86	-42.39	-63.11	-49.8
GFA_780	=	0.056	-9.95465	-5.016	-63.35	-85.06	-30.57	-42.26	-33.73	-40.64	-47.53	-26.9	-33.21	-26.89	-33.21	-30.6	-39.92	-52.86	-56.58	-37.37	-40.21	-35.89	-38.38	-41.05	-62.08	-48.23
GFA_781	=	0.36	-8.84534	-6.139	-62.09	-83.61	-35.18	-45.89	-34.78	-41.97	-58.1	-33.22	-36.59	-33.22	-36.59	-39.59	-48.33	-63.45	-67.29	-39.72	-45.15	-41.05	-46.52	-51.26	-61.77	-48.94
GFA_782	=	0.13	-9.45257	-6.194	-63.54	-84.08	-32.19	-40.83	-33.3	-39.56	-51.27	-36.79	-39.05	-36.79	-39.05	-41.04	-46.93	-62.8	-65.36	-41.66	-46.1	-40.14	-47.66	-49.44	-62.2	-48.28
GFA_783	=	0.01	-10.9817	-4.408	-57.19	-76.67	-30.58	-37.42	-29.59	-38.7	-46.29	-25.12	-31.67	-24.85	-31.41	-27.4	-35.92	-50.21	-56.27	-36.3	-38.51	-37.15	-39.56	-45.47	-63.11	-49.14
GFA_784	=	0.83	-8.34735	-5.508	-65.57	-88.43	-31.25	-39.12	-31.05	-36.78	-46.68	-29.56	-31.45	-30.04	-31.93	-35.96	-41.67	-64.1	-96.55	-39.37	-43.48	-39.66	-41.91	-41.45	-59.88	-47.02
GFA_785	=	0.52	-8.62612	-5.366	-63.81	-84.88	-30.56	-40.84	-31.42	-40.57	-49.43	-27.31	-30.11	-27.31	-30.11	-32.32	-38.88	-51.64	-54.23	-40.45	-43.5	-36.33	-38.58	-41.72	-64.14	-50.47
GFA_786	=	0.46	-8.69921	-5.357	-64.87	-82.5	-31.47	-41	-31.7	-40.87	-47.93	-23.1	-27.24	-23.05	-27.23	-25.54	-33.5	-49.08	-52.44	-43.43	-47.47	-41.56	-45.33	-45.67	-65.14	-49.58
GFA_787	=	0.31	-8.93449	-5.306	-63.76	-86.08	-32.49	-39.92	-31.63	-38.02	-45.25	-29.17	-30.57	-29.38	-30.77	-30.91	-37.03	-60.83	-62.15	-39.31	-42.79	-40.61	-42.34	-42.62	-62.09	-48.11
GFA_788	=	0.19	-9.22634	-5.409	-61.82	-82.97	-33.32	-39.54	-31.32	-38.09	-46.11	-25.47	-30.37	-25.47	-30.37	-27.3	-36.4	-49.12	-51.67	-37.32	-39.05	-35.27	-37.84	-38.04	-59.99	-45.58
GFA_789	=	0.17	-9.29264	-5.145	-62.59	-83.8	-31.43	-39.29	-30.96	-37.44	-43.52	-30.59	-33	-31.15	-33.55	-33.45	-38.77	-63.31	-65.3	-38.99	-42.73	-40.77	-40.47	-42.14	-60.07	-46.38
GFA_790	=	0.15	-9.36726	-5.587	-61.47	-78.79	-31.94	-40.31	-30.74	-38.38	-40.77	-26.97	-30.56	-26.97	-30.56	-27.9	-34.27	-48.59	-52.05	-39.23	-43.95	-36.2	-39.53	-38.59	-57.53	-42.74
GFA_791	=	0.54	-8.60362	-5.372	-63.59	-83.13	-37.07	-40.7	-31.34	-41.11	-48.96	-28.78	-30.51	-28.78	-30.51	-32.86	-39.09	-51	-53.04	-38.25	-40.41	-37.94	-40.52	-40.1	-60.7	-46.74
GFA_792	=	0.11	-9.55216	-5.252	-63.19	-82.39	-31.7	-41.28	-32.09	-39.97	-45.39	-28.3	-32.66	-28.3	-32.66	-31.65	-39.89	-49.78	-53.55	-37.91	-40.19	-35.59	-38.36	-38.83	-59.94	-46.49
GFA_793	=	0.022	-10.5116	-5.224	-63.9	-88.77	-33.99	-41.01	-33.38	-41.34	-46.71	-30.68	-33.27	-29.39	-31.98	-30.13	-35.94	-63.45	-65.78	-41.77	-45.09	-41.41	-40.31	-45.51	-65.7	-52.22
GFA_794	=	0.11	-9.55216	-4.993	-64.01	-86.75	-31.69	-40.85	-31.83	-39.06	-45.29	-25.81	-32.61	-25.77	-32.57	-26.79	-36.39	-54.78	-59.3	-37.4	-40.31	-36.79	-39.03	-42.37	-62.63	-48.68
GFA_795	=	0.13	-9.45257	-5.217	-64.86	-85.46	-33.34	-41.09	-31.86	-39.68	-47.47	-25.22	-30.69	-25.2	-30.68	-27.25	-36.9	-50.58	-56.24	-36.96	-40.42	-35.43	-37.13	-40.33	-61.15	-46.56
GFA_796	=	0.21	-9.16667	-5.389	-63.85	-83.31	-32.36	-40.15	-31.16	-37.11	-48.76	-25.94	-29.85	-25.87	-29.79	-28.9	-35.45	-50.85	-53.93	-40.34	-45.3	-40.02	-42.88	-43.98	-60.45	-45.99
GFA_797	=	0.0085	-11.0786	-5.454	-61.41	-89.2	-36.2	-41.62	-33.14	-40.95	-48.76	-32.58	-34.19	-31.23	-32.84	-31.81	-36.91	-67	-67.38	-40.95	-43.81	-42.97	-39.88	-45.55	-64.31	-51.29
GFA_798	=	0.024	-10.4598	-5.734	-63.65	-86.9	-36.84	-42.42	-33.61	-40.66	-50.84	-28.51	-30.74	-28.85	-31.08	-29.06	-35	-62.76	-63.55	-39.59	-46.66	-38.6	-40.71	-42.89	-63.89	-49.06
GFA_799	=	0.032	-10.2883	-5.224	-63.42	-86.82	-34.53	-42.55	-34.37	-41.5	-50.2	-30.47	-29.65	-31.1	-30.26	-34.55	-39.54	-68.81	-67.69	-41.58	-48.72	-38.49	-40.99	-43.87	-63.73	-48.78
GFA_800	=	0.015	-10.74	-5.698	-63.68	-89.44	-32.52	-40.82	-32.86	-41.57	-48.84	-27.14	-30.48	-27.11	-30.45	-28.97	-35.42	-64.32	-65.41	-39.09	-42.98	-40.08	-39.76	-43.18	-62.81	-49.36
GFA_801	=	0.012	-10.873	-5.24	-62.62	-88.08	-33.19	-42.06	-34.07	-39.01	-51.23	-26.41	-32.8	-26.12	-32.52	-26.89	-36.78	-65.89	-66.16	-39.99	-44.46	-39.59	-40.23	-44.54	-65.44	-52.13
GFA_802	=	0.008	-11.1147	-5.436	-63.22	-89.14	-33.48	-40.86	-32.29	-39.97	-48.79	-30.87	-35.14	-31.11	-35.37	-33.41	-40.82	-68.23	-71.59	-39.87	-43.78	-40.73	-40.54	-44.13	-64.74	-51.89
GFA_803	=	0.022	-10.5116	-5.105	-64.95	-88.88	-32.9	-39.7	-31.91	-37.59	-47.82	-30.43	-33.21	-30.79	-33.57	-30.17	-36.19	-64.33	-66.85	-39.73	-43.69	-40.3	-41.65	-43.89	-64.31	-51.05
GFA_804	=	0.083	-9.72007	-5.102	-63.68	-90.7	-31.56	-39.91	-31.55	-39.05	-50.97	-26.58	-31.1	-26.93	-31.45	-28.51	-36.34	-59.86	-63.22	-41.85	-45.43	-40.47	-43.53	-43.35	-61.82	-48.68
GFA_805	=	0.064	-9.87504	-5.371	-63.34	-86.78	-32.63	-42.63	-33.65	-41.5	-49.34	-24.27	-28.19	-24.27	-28.19	-25.15	-33.04	-47.48	-50.79	-42.72	-46.9	-38.08	-43.78	-41.01	-60.21	-45.83
GFA_806	=	0.18	-9.25857	-5.22	-62.7	-87.55	-30.74	-40.83	-32.42	-41.74	-49.49	-24.98	-30.27	-24.98	-30.27	-27.08	-36.68	-49.08	-53.49	-39.52	-42.03	-35.73	-40.18	-40.24	-61.03	-46.93
GFA_807	=	0.032	-10.2883	-5.281	-65.07	-92.39	-33.04	-41	-32.82	-39.49	-52.75	-31.02	-32.63	-31.33	-32.94	-28.51	-35.01	-60.74	-63.69	-42.54	-46.65	-40.81	-43.27	-42.99	-63.08	-49.63
GFA_808	=	0.11	-9.55216	-5.253	-63.4	-91.68	-32.19	-40.2	-31.78	-39.35	-50.61	-28.14	-31.43	-28.48	-31.77	-30.2	-37.12	-62.23	-64.65	-42.7	-46.6	-40.43	-44.26	-43.81	-63.58	-49.21
GFA_809	=	0.19	-9.22634	-5.042	-63.86	-89.33	-32.15	-40.8	-32.16	-40.06	-51.12	-28.33	-29.33	-28.57	-29.44	-30.04	-34.28	-59.86	-60.36	-42.56	-46.34	-39.27	-41.23	-41.83	-62.06	-48.23
GFA_810	=	0.33	-8.89721	-5.352	-66.46	-93.87	-32.73	-41.53	-32.82	-41.7	-47.98	-29.13	-32.58	-29.55	-33.08	-32.34	-39.7	-62.48	-64.73	-44.41	-50.01	-44.31	-47.48	-47.24	-65.53	-50.96
GFA_811	=	0.16	-9.32879	-5.721	-60.87	-80.2	-33.7	-40.09	-32.38	-39.09	-47.64	-29.06	-32.51	-27.77	-31.22	-30.91	-36.74	-55.82	-57.05	-36.29	-41.62	-37.99	-36.18	-43.19	-61.6	-48.46
GFA_812	=	0.13	-9.45257	-5.096	-63.04	-83.14	-36.43	-43.66	-35.24	-42.62	-46.32	-28.14	-32.46	-27.36	-31.68	-26.42	-34.6	-52.97	-56.26	-35.97	-41.94	-37.02	-35.78	-42.79	-61.39	-47.86
GFA_813	=	0.12	-9.50029	-5.214	-63.97	-84.46	-35.07	-41.05	-33.63	-39.32	-47.12	-27.53	-32.49	-26.4	-31.36	-26.41	-33.86	-58.34	-59.58	-39.02	-43.28	-41.27	-37.71	-44.2	-62.92	-49.99
GFA_814	=	0.36	-8.84534	-5.351	-59.46	-74.04	-28.17	-38.78	-31.47	-35.55	-42.35	-26.5	-29.95	-26.45	-29.91	-26.43	-34.01	-52.1	-54.69	-34.4	-40.85	-37.72	-39.33	-42.24	-57.73	-44.67
GFA_815	=	0.31	-8.93449	-5.271	-62.88	-79.84	-29.97	-40.48	-33.34	-37.7	-44.45	-28.67	-32.15	-28.9	-32.35	-29.01	-36.54	-57	-59.77	-35.01	-40.97	-40.13	-41.01	-44.72	-61.06	-47.08
GFA_816	=	0.27	-9.01685	-5.135	-64.13	-81.38	-31.83	-40.68	-33.59	-40.6	-45.35	-26.63	-30.88	-26.8	-31.05	-27.39	-36.48	-56.69	-60.86	-36.16	-44.14	-38.93	-40.46	-43.75	-61.96	-48.33
GFA_817	=	0.21	-9.16667	-5.013	-56.72	-72.65	-32.76	-40.88	-33.43	-38.83	-45.22	-22.75	-28.9	-22.14	-28.22	-24.82	-34.63	-52.85	-55.61	-35.03	-39.14	-36.19	-34.64	-41.16	-57.8	-46.38
GFA_818	=	0.54	-8.60362	-4.983	-64.94	-84	-31.87	-42.43	-34.29	-39.1	-43.97	-21.27	-25.71	-21.12	-25.56	-22.62	-31.59	-48.02	-52.27	-34.51	-41.42	-38.11	-38.58	-43.39	-57.72	-45.53
GFA_819	=	0.39	-8.79762	-5.334	-64.62	-83.85	-35.07	-42.37	-34.33	-43.55	-46.1	-27.11	-31.2	-25.26	-29.35	-28.89	-36.1	-59.21	-61.25	-39.33	-44.02	-42.4	-38.88	-46.36	-62.67	-49.19
GFA_820	=	0.073	-9.7966	-5.551	-62.79	-83.53	-34.67	-41.94	-34.43	-38.47	-53.3	-29.02	-31.23	-28.17	-30.29	-32.63	-40.73	-62.7	-64.84	-39.56	-44.64	-41.22	-37.81	-45.39	-63.56	-49.89
GFA_821	=	0.42	-8.75344	-5.458	-65.33	-84.12	-34.15	-42.76	-35.52	-40.72	-45.99	-30.13	-33.18	-28.68	-31.9	-29.87	-36.24	-62.05	-63.98	-39.42	-44.28	-41.07	-38.58	-45.67	-66.65	-53.02
GFA_822	=	0.16	-9.32879	-5.282	-63.37	-78.09	-33.89	-39.98	-32.01	-39.15	-45.44	-27.43	-31.59	-26.36	-30.53	-25.48	-32.75	-50.54	-53.31	-40.39	-44.94	-38.55	-36.08	-41.61	-61.85	-48.42
GFA_823	=	1.7	-7.91993	-5.342	-63.96	-77.29	-32.87	-39.73	-31.89	-38.73	-43.76	-30.12	-31.92	-28.78	-30.24	-29.29	-34.59	-53.19	-55.37	-40.44	-44.68	-39.68	-37.43	-42.8	-61.68	-48.94
GFA_824	=	1.4	-8.03568	-4.904	-61.7	-77.79	-32.65	-42.18	-34.77	-42.89	-43.59	-27.83	-32.74	-26.7	-31.61	-25.66	-34.25	-50.75	-54.98	-37.77	-43.6	-36.6	-35.55	-41.57	-62.18	-48.09
GFA_825	=	4.3	-7.3667	-4.482	-56.58	-70.21	-28.74	-37.15	-28.58	-35.83	-44.16	-12.25	-16.52	-10.45	-15.43	-14.89	-22.94	-31.97	-37.26	-35.6	-38.2	-34.14	-31.46	-36.41	-54.34	-43.92
GFA_826	=	0.4	-8.78253	-4.523	-56.98	-73.6	-33.05	-43.64	-35.39	-42.62	-46.34	-19.75	-24.58	-17.49	-22.32	-19.32	-29.66	-44.73	-49.21	-37.49	-40.31	-37.14	-37.39	-41.54	-61.87	-49.76
GFA_827	=	0.56	-8.58194	-5.497	-59.65	-78.71	-32.21	-40.44	-31.74	-40.43	-50.81	-24.4	-31.27	-21.96	-29.25	-24.49	-34.89	-53.76	-58.46	-40.3	-44.86	-45.43	-42.82	-48.61	-64.92	-52.33
GFA_828	=	0.041	-10.1405	-5.635	-66.77	-87.7	-35.93	-43.1	-35.08	-41.94	-47.75	-30.36	-35.33	-29.61	-34.31	-29.82	-39.54	-62.66	-64.62	-40.65	-44.68	-40.42	-37.62	-44.96	-64.95	-51.4
GFA_829	=	0.092	-9.65869	-5.874	-62.95	-82.36	-38.23	-43	-34.93	-41.86	-48.38	-29.62	-35.35	-28.54	-34.28	-30.19	-34.76	-65.28	-65.31	-40.6	-44.11	-40.84	-37.74	-44.73	-64.98	-50.51
GFA_830	=	0.36	-8.84534	-5.285	-66.18	-85.33	-39.74	-51.66	-40.89	-49.5	-41.21	-16.07	-22.49	-16.17	-22.59	-27.54	-38.62	-52.33	-57.32	-36.98	-42.41	-35.63	-36.5	-43.49	-59.9	-45.64
GFA_831	=	0.1	-9.60898	-5.695	-64.03	-81.97	-34.43	-43.62	-35.66	-41.54	-49.29	-29.58	-30.81	-30.14	-31.37	-31.91	-37.35	-63.13	-65.44	-38.46	-43.33	-39.04	-39.73	-45.73	-62.87	-49.07
GFA_832	=	0.076	-9.77259	-5.566	-65.85	-87.05	-34.12	-42.66	-35.18	-41.64	-46.53	-28.2	-34.03	-27.2	-33.02	-24.13	-33.68	-51.99	-58.99	-37.51	-43.16	-40.89	-39.37	-45.68	-63.01	-50.04
GFA_833	=	0.072	-9.80483	-4.955	-64.54	-85.72	-32.34	-42.01	-34.58	-38.87	-49.12	-28.23	-31.51	-27.47	-30.75	-29.8	-37.48	-64.34	-65.44	-38.11	-43.72	-35.08	-32.96	-40.45	-60.19	-45.86
GFA_834	=	0.083	-9.72007	-5.818	-65.2	-84.59	-35.03	-42.93	-34.43	-42.18	-47.59	-28.77	-32.93	-28.17	-32.33	-27.3	-33.41	-56.43	-57.83	-38.03	-43.37	-38.39	-39.76	-44.09	-62.64	-49.33
GFA_835	=	0.075	-9.78049	-5.628	-63.88	-84.79	-35.75	-45.26	-37.23	-41.85	-47.94	-31.63	-34.02	-29.47	-31.86	-35.35	-41.88	-67.09	-68.16	-41.28	-46	-42.26	-40.09	-49.41	-66.41	-53.08
GFA_836	=	0.11	-9.55216	-5.713	-67.07	-88.62	-35.81	-44.36	-35.61	-40.88	-47.79	-27.36	-33.62	-27.56	-32.79	-27.74	-31.3	-55.46	-59.04	-37.01	-42.01	-38.68	-37.59	-44.62	-64.51	-50.82
GFA_837	=	0.26	-9.03935	-5.6	-68.66	-92.47	-37.44	-45.39	-36.56	-44.63	-47.96	-29.78	-36.18	-29.29	-35.69	-27.83	-37.57	-65.23	-70.03	-39.47	-41.78	-38.42	-36.31	-44.62	-65.69	-52.91
GFA_838	=	0.052	-9.99883	-5.519	-63.33	-83.84	-34.97	-42.33	-33.69	-40.87	-49.58	-28.76	-31.16	-27.85	-30.26	-27.69	-34.65	-61.04	-61.8	-38.56	-42.88	-40.77	-37.38	-44.59	-61.67	-49.3
GFA_839	=	0.06	-9.91352	-4.445	-56.86	-74.66	-34.93	-43.58	-34.6	-44.4	-52.39	-24.47	-30.25	-23.39	-29.17	-27.54	-36.29	-50.94	-55.5	-34.88	-39.15	-36.98	-33.6	-42.19	-57.6	-46.43
GFA_840	=	0.062	-9.89397	-5.616	-65.9	-84.88	-34.68	-41.61	-33.12	-40.47	-47.66	-22.41	-26.33	-23.1	-26.31	-25.69	-35.65	-57.24	-59.34	-38.58	-44.23	-36.72	-37.13	-38.85	-62.02	-47.99
GFA_841	=	0.06	-9.91352	-5.482	-63.23	-85.25	-36.78	-46.76	-39.35	-50.82	-47.23	-27.7	-31.79	-25.74	-30.43	-29.03	-36.11	-62.87	-65.08	-40.11	-45.66	-40.01	-39.17	-47.83	-64.44	-51.1
GFA_842	=	0.063	-9.88443	-5.642	-63.13	-82.65	-36.78	-42.8	-34.55	-42.32	-48.97	-27.46	-31.51	-26.16	-30.21	-22.13	-29.82	-54.17	-56.52	-34.84	-40.19	-37.9	-35.87	-41.96	-61.83	-47.54
GFA_843	=	0.068	-9.8389	-5.652	-62.18	-78.8	-33.35	-41.7	-33.13	-41.14	-52.6	-22.56	-27.85	-22.13	-27.42	-23.89	-33.08	-50	-54.45	-35.96	-40.62	-39.88	-37.83	-42.7	-58.42	-47.14
GFA_844	=	0.14	-9.40839	-5.155	-62.47	-82.91	-32.74	-40.43	-32.56	-40.7	-46.88	-29.39	-31.73	-28.37	-30.71	-28.93	-38.57	-56.38	-57.49	-36.48	-42.41	-37.67	-35.82	-42.84	-60.88	-47.15
GFA_845	=	0.14	-9.40839	-5.607	-61.69	-80.06	-33.31	-41.51	-33.41	-40.4	-48.46	-32.82	-36.68	-31.64	-35.5	-31.28	-39.06	-58.63	-61.01	-35.3	-41.3	-37.76	-35.88	-43.16	-60.01	-46.66
GFA_846	=	0.14	-9.40839	-5.424	-59.74	-75.44	-31.7	-45.56	-37.38	-47.9	-51.48	-27.74	-31.52	-26.43	-30.2	-29.27	-37.18	-53.26	-56.92	-36.81	-41.62	-36.28	-36.78	-40.31	-57.89	-45.31
GFA_847	=	0.11	-9.55216	-5.508	-62.79	-80.37	-34.76	-44.43	-36.46	-42.8	-49.7	-31.25	-34.83	-30.23	-33.81	-27.58	-35.14	-57.28	-59.4	-37.7	-45.01	-38.53	-37.14	-44.33	-62.85	-48.1
GFA_848	=	0.18	-9.25857	-5.67	-62.69	-83.81	-33.97	-42.55	-33.51	-40.95	-49.37	-29.62	-36.32	-28.92	-35.62	-26.31	-36.19	-60.45	-62.88	-37.47	-42	-40	-39.5	-43.62	-62.59	-47.36
GFA_849	=	0.18	-9.25857	-5.704	-64.08	-77.68	-34.1	-43.75	-34.29	-43.06	-51.43	-29.18	-29.36	-27.6	-27.78	-27.91	-35.62	-56.41	-56.03	-38.63	-43.16	-41.4	-39.64	-45.64	-61.97	-48.6
GFA_850	=	0.16	-9.32879	-5.505	-63.95	-81.26	-33.52	-42.98	-35.21	-43.83	-51.1	-33.19	-37.13	-31.57	-35.5	-31.08	-38.7	-58.34	-61.66	-36.09	-42.51	-38.06	-37.79	-43	-62.76	-48.57
GFA_851	=	0.16	-9.32879	-5.408	-61.76	-83.42	-35.3	-43.52	-35.7	-43.86	-49.87	-30.88	-35.16	-29.3	-33.59	-29.21	-37.52	-63.33	-63.26	-39.42	-44.54	-38.93	-37.08	-43.64	-64.2	-49.9
GFA_852	=	0.03	-10.3267	-5.792	-67.67	-90.15	-36.66	-43.2	-35.62	-39.37	-46.68	-31.94	-36.82	-30.47	-35.34	-30.96	-38.94	-68.37	-71.64	-40.89	-45.56	-43.19	-41	-48.64	-70.29	-56.22
GFA_853	=	0.14	-9.40839	-5.629	-65.99	-84.51	-35.27	-43.23	-36.1	-44.8	-44.84	-28.06	-33.65	-27.11	-32.89	-26.89	-36.81	-57.48	-59.77	-39.98	-45.27	-41.36	-38.33	-45.51	-62.99	-49.88
GFA_854	=	0.45	-8.71231	-5.43	-64.93	-86.63	-33.55	-41.68	-32.84	-41.16	-46.47	-35.59	-34.92	-35.84	-35.18	-35.61	-39.14	-73.12	-72.87	-42.29	-47.42	-41.27	-40.31	-42.84	-64.09	-51.31
GFA_855	=	7.56	-7.03031	-4.923	-56.1	-73.41	-30.6	-40.47	-32.64	-37.47	-47.89	-25.82	-25.46	-25.82	-25.46	-32.93	-36.11	-52.2	-51.72	-44.48	-49.99	-38.63	-38.96	-39.06	-59.73	-46.94
GFA_856	=	0.44	-8.72571	-5.437	-65.26	-85	-33.14	-40.99	-32.57	-39.93	-43.09	-32.5	-33.36	-32.42	-33.27	-33.02	-38.95	-62.95	-63.16	-42.98	-49.45	-37.72	-40.17	-40.55	-61.07	-48.07
GFA_857	=	3.26	-7.53177	-5.339	-62.47	-83.53	-32.96	-41	-32.35	-39.29	-43.86	-32.22	-32.24	-32.17	-32.19	-35.22	-40.43	-61.9	-61.75	-41.76	-47.38	-37.27	-39.21	-39.82	-61.94	-48.61
GFA_858	=	4.83	-7.29741	-4.204	-54.85	-72.33	-31.79	-41.15	-32.76	-40.37	-39.36	-22.07	-23.55	-21.98	-23.47	-23.41	-31.66	-50.19	-52.47	-37.13	-40.48	-35.08	-36.46	-35.49	-55.94	-44.75
GFA_859	=	10.8	-6.81768	-5.372	-62.75	-82.38	-32.88	-39.27	-30.53	-42.85	-48.64	-31.15	-31.52	-30.86	-31.22	-30.41	-36	-62.88	-63.67	-41.87	-44.51	-39.75	-41.35	-37.93	-60.37	-47.51
GFA_860	=	5.83	-7.18523	-5.451	-56.25	-73.07	-29.73	-40.19	-33.17	-39.74	-54.32	-22.57	-22.99	-22.57	-22.99	-29.53	-34.28	-48.4	-48.22	-45.58	-50.39	-38.87	-41.36	-38.32	-58.89	-45.58
GFA_861	=	0.88	-8.31248	-5.411	-55.38	-70.43	-30.44	-38.27	-30.04	-35.46	-39.76	-22.41	-23.35	-22.46	-23.41	-28.55	-34.71	-52.98	-53.98	-40.62	-47.06	-38.41	-39.02	-39.68	-59.25	-46.9
GFA_862	=	0.37	-8.82901	-5.4	-60.26	-83.89	-33.4	-41.57	-32.72	-40.22	-44.06	-31.62	-32.81	-31.27	-32.45	-30.15	-34.83	-61.07	-64.71	-43.3	-47.46	-41.48	-42.33	-46.02	-63.17	-50.78
GFA_863	=	0.33	-8.89721	-5.867	-58.25	-79.99	-30.45	-38.73	-30.13	-37.37	-42.94	-24.61	-25.35	-24.29	-25.03	-31.49	-36.93	-57.53	-59.22	-43.38	-48.99	-42.32	-43.93	-42.25	-61.75	-49.5
GFA_864	=	0.43	-8.73941	-4.587	-55.01	-75.7	-33.16	-41.16	-32.3	-40.13	-43.9	-19.68	-22.93	-19.33	-22.58	-22.31	-30.42	-46.8	-50.64	-37.75	-41.68	-40.83	-41.21	-46.73	-60.05	-47.66
GFA_865	=	0.39	-8.79762	-5.771	-57.59	-80.43	-32.56	-39.12	-31.09	-38.79	-43.07	-22.68	-27.63	-22.24	-27.09	-30.8	-35.7	-57.2	-59.47	-43.07	-48.64	-41.13	-42.71	-41.37	-63.16	-51.17
GFA_866	=	0.29	-8.97425	-5.43	-64.95	-86.5	-33.99	-42.64	-33.91	-44.38	-46.85	-35.63	-35.73	-35.92	-36.02	-35.83	-40.56	-74.89	-75.42	-42.86	-48.23	-40.28	-41.54	-42.55	-64.11	-51.5
GFA_867	=	5.2	-7.25341	-4.967	-57.08	-74.13	-30.94	-39.35	-31.27	-38.39	-57.31	-28	-25.7	-28	-25.7	-34.05	-37.45	-53.75	-52.99	-44.85	-50.23	-38.8	-39	-39.28	-61.37	-48.13
GFA_868	=	2	-7.82304	-5.701	-67.64	-91	-34.89	-42.22	-33.39	-38.72	-50.96	-33.39	-34.75	-33.86	-35.22	-31.11	-37.25	-68.49	-70.2	-45.38	-49.74	-39.04	-41.46	-40.88	-64.56	-50.52
GFA_869	=	1.5	-7.99455	-5.651	-67.18	-90.57	-34.29	-43.83	-35.62	-44.33	-52.71	-34.54	-34.8	-34.95	-35.21	-32.74	-38.06	-69.02	-70.68	-45.69	-50.47	-39.07	-41.43	-40.81	-63.92	-50.05
GFA_870	=	0.88	-8.31248	-5.118	-63.76	-86.11	-32.32	-42.83	-33.03	-40.17	-45.35	-32.14	-33.65	-31.84	-33.36	-28.93	-36.86	-61.82	-65.65	-42.07	-47.54	-38.49	-41.45	-44.2	-65.33	-51.59
GFA_871	=	0.32	-8.91556	-4.707	-63.34	-84.99	-32.46	-40.49	-33.43	-38.61	-57.77	-32.5	-32.7	-32.71	-32.91	-32.82	-37.41	-71.21	-71.23	-44.86	-49.86	-38.67	-42.35	-35.45	-66.35	-53.83
GFA_872	=	0.28	-8.99517	-5.604	-56.76	-79.14	-33.22	-39.37	-31.52	-37.92	-43.35	-27.23	-30.34	-25.76	-28.88	-30.95	-35.04	-58.37	-59.45	-43.22	-47.92	-42.56	-41.04	-45.26	-62.99	-50.67
GFA_873	=	0.41	-8.76781	-5.539	-57.28	-79.44	-32.58	-41.1	-32.21	-40.41	-43.18	-22.7	-22.11	-22.85	-22.26	-30	-34.49	-58.01	-58.6	-42.96	-47.62	-41.58	-39.91	-43.2	-57.38	-45.76
GFA_874	=	1.1	-8.17945	-5.28	-57.7	-79.37	-33.91	-40	-32.19	-40.79	-45.03	-28.99	-32.06	-28.72	-31.79	-25.95	-33.03	-58.5	-61.54	-43.75	-49.75	-39.43	-42.16	-45.28	-61.79	-49.82
GFA_875	=	0.85	-8.33316	-4.565	-56.34	-76.57	-33.5	-41.25	-32.48	-41.55	-46.29	-24.49	-27.24	-24.34	-27.09	-26.02	-33.31	-54.65	-57.81	-39.5	-43.11	-37.5	-38.04	-43.61	-59.76	-48
GFA_876	=	0.29	-8.97425	-5.519	-57.86	-79.98	-35.09	-42.08	-34.28	-41.66	-45.17	-29.11	-32.37	-27.83	-31.08	-27.84	-35.86	-54.11	-57.48	-43.06	-48.46	-41.97	-40.02	-44.22	-61.38	-47.79
GFA_877	=	0.2	-9.19576	-5.747	-58.52	-80.13	-34.12	-41.94	-33.21	-42.96	-42.75	-23.78	-25.23	-23.8	-25.26	-29.4	-34.8	-54.97	-56.71	-43.53	-48.77	-43.25	-41.56	-43.57	-59	-46.61
GFA_878	=	0.18	-9.25857	-5.49	-58.7	-80.1	-32.66	-41.38	-32.57	-42.95	-43.57	-18.3	-16.81	-18.09	-16.6	-25.64	-29.21	-50.99	-50.68	-41.82	-46.34	-39.27	-38.29	-39.55	-56.5	-45.12
GFA_879	=	0.75	-8.40778	-5.616	-58.68	-80.28	-32.86	-40.25	-32.78	-41.75	-43.35	-21.06	-24.17	-21.16	-24.28	-24.49	-29.34	-50.45	-53.52	-41.48	-45.55	-38.51	-36.94	-39.03	-55.85	-44.63
GFA_880	=	1.2	-8.12758	-5.44	-63.14	-86.49	-33.46	-41.31	-33.25	-39.99	-45.76	-30.65	-33.49	-30.44	-33.28	-31.19	-35.74	-60.37	-66	-44.29	-48.62	-41.25	-40.21	-42.68	-64.71	-51.64
GFA_881	=	0.32	-8.91556	-5.548	-66.93	-89.25	-33.93	-41.81	-33.45	-40.83	-45.7	-34.79	-35.6	-35.19	-36	-34.29	-39.21	-73.95	-75.99	-44.41	-48.97	-41.38	-40.6	-43.27	-65.43	-52.43
GFA_882	=	0.48	-8.67384	-5.61	-59.67	-81.98	-33.47	-40.13	-32.11	-37.78	-46.25	-22.91	-24.97	-22.7	-24.32	-30.92	-35.97	-57.22	-58.84	-43.46	-48.56	-38.35	-37.84	-43.85	-59.12	-47.23
GFA_883	=	0.68	-8.46619	-5.418	-62.34	-85.15	-33.19	-40.46	-32.13	-37.42	-45.62	-30.33	-33.02	-30.06	-32.74	-32.95	-37.33	-60.96	-65.91	-44.13	-49.02	-39.95	-39.11	-42.7	-64.1	-50.87
GFA_884	=	0.4	-8.78253	-5.55	-67.57	-88.3	-33.68	-41.56	-33.22	-39.45	-44.54	-36.23	-36.18	-36.46	-36.4	-35.99	-39.83	-74.28	-75.13	-43.36	-47.8	-38.29	-39	-40.58	-64.53	-51.41
GFA_885	=	0.65	-8.49309	-5.531	-62.82	-86.4	-32.55	-39.91	-31.73	-39.44	-47.06	-26.92	-28.38	-26.37	-28.16	-32.14	-36.73	-63.31	-62.44	-44.58	-49.79	-42.08	-41.39	-44.32	-63.19	-51.19
GFA_886	=	0.53	-8.61476	-5.65	-57.91	-79.54	-33.02	-39.78	-31.91	-39.86	-44.12	-26.17	-30.65	-25.62	-30.1	-30.48	-34.82	-60.94	-61.43	-43.82	-48.96	-42.19	-40.52	-42.93	-61.21	-48.31
GFA_887	=	6.7	-7.10231	-5.263	-55.59	-75.57	-29.3	-38.29	-31.33	-36.41	-45.38	-22.73	-23.23	-22.73	-23.23	-30.83	-36.41	-53.56	-53.25	-42.47	-45.63	-38.95	-39.24	-37.15	-58.94	-46.47
GFA_888	=	4.2	-7.38073	-5.749	-57.51	-76.18	-32.96	-41.71	-32.39	-38.94	-47.29	-27.8	-29.17	-27.4	-28.78	-31.48	-37.25	-50.57	-52.9	-45.74	-51.94	-37.8	-40.5	-40.17	-58.23	-45.11
GFA_889	=	9.4	-6.90045	-5.58	-58.85	-77.89	-31.87	-41.44	-32.24	-39.48	-45.52	-21.03	-21.77	-21.03	-21.77	-28.66	-34.02	-50.32	-50.98	-46.89	-52.1	-40.17	-42.46	-41.11	-58.7	-46.09
GFA_890	=	4.7	-7.31368	-5.919	-63.65	-82.46	-34.18	-41.05	-32.55	-39.5	-46.85	-31.92	-32.11	-30.61	-30.8	-29.17	-37.42	-57.2	-56.46	-46.66	-52.37	-40.58	-42.06	-42.21	-61.07	-47.87
GFA_891	=	4.9	-7.28883	-5.176	-55.43	-72.97	-31.93	-38.04	-29.97	-37.4	-44.47	-30.47	-32.82	-30.32	-32.67	-31.22	-37.68	-56.19	-58.41	-42.44	-48.46	-34.62	-37.54	-36.98	-63.22	-49.69
GFA_892	=	0.32	-8.91556	-5.597	-59.39	-80.36	-32.09	-42.12	-33.09	-36.77	-46.97	-29.25	-32.57	-28.91	-32.23	-28.46	-35.94	-58.67	-63.01	-42.14	-46.09	-37.34	-38.56	-44.9	-61	-47.96
GFA_893	=	0.032	-10.2883	-5.443	-61.85	-81.11	-36.44	-41.68	-34.05	-38.49	-52.5	-31.65	-32.95	-31.15	-32.45	-32.06	-38.92	-65.02	-67.87	-38.76	-44.58	-41.5	-40.46	-43.48	-63.86	-50.33
GFA_894	=	0.039	-10.1703	-5.709	-67.05	-83.47	-38.45	-45.01	-36.61	-42.51	-55.35	-29.77	-31.1	-29.77	-31.1	-33.07	-39.58	-54.38	-56.73	-44.16	-48.74	-44.27	-44.55	-43.67	-62.19	-46.53
GFA_895	=	0.009	-11.0445	-5.43	-64.87	-80.46	-37.52	-42.49	-34.38	-40.45	-49.39	-31.67	-33.42	-31.66	-33.41	-35.92	-42.45	-60.01	-63.44	-43.42	-49.73	-44.08	-43.12	-44.33	-62.47	-47.96
GFA_896	=	0.2	-9.19576	-5.834	-65.97	-86.54	-36.87	-45.16	-36.24	-42.11	-54.88	-22.16	-25.3	-22.16	-25.3	-31.8	-42.79	-51.39	-55.93	-44.33	-53.06	-44.35	-44.62	-44.83	-60.66	-47.81
GFA_897	=	0.006	-11.2862	-5.135	-62.75	-81.32	-36.15	-43.02	-34.21	-40.2	-49.69	-32.72	-34.65	-32.11	-34.04	-31.21	-37.43	-65.98	-68.15	-37.68	-44.06	-42.94	-40.39	-43.39	-63.39	-49.71
GFA_898	=	0.13	-9.45257	-5.166	-56.54	-75.25	-33.63	-39.71	-30.55	-38.17	-47.03	-27.45	-30.59	-27.45	-30.59	-31.79	-39.95	-53.35	-69.52	-43.46	-48.45	-39.21	-40.25	-41.75	-60.75	-47.56
GFA_899	=	0.082	-9.72729	-5.311	-65.16	-81.1	-35.28	-42.01	-33.52	-38.01	-48.3	-34.75	-33.4	-34.72	-33.37	-37.53	-41.89	-62.72	-64.01	-43.5	-49.17	-41.03	-39.89	-41.04	-61.45	-47.43
GFA_900	=	0.022	-10.5116	-5.67	-66.63	-83.83	-37.52	-45.28	-36.85	-44.77	-53.28	-28.33	-29.86	-28.33	-29.86	-31.11	-37.65	-55.41	-58.59	-43.09	-48.68	-42.01	-43.17	-42.72	-60.42	-46.53
GFA_901	=	0.012	-10.873	-5.811	-64.34	-84.62	-37.11	-44.43	-36.24	-42.52	-53.16	-28.89	-29.63	-28.89	-29.27	-28.18	-34.74	-59.02	-68.01	-41.14	-46.47	-41.07	-41.78	-42.57	-64.51	-49.64
GFA_902	=	0.007	-11.1943	-5.519	-63	-80.31	-35.69	-43.32	-36.05	-38.93	-50.06	-32.39	-34.2	-31.87	-33.68	-30.48	-36.48	-62.86	-67.15	-39.85	-46.49	-45.06	-43.52	-46.06	-67.68	-51.14
GFA_903	=	0.011	-10.9249	-6.685	-64.81	-81.3	-36.12	-43.9	-35.26	-39.08	-48.5	-29.78	-34.78	-26.69	-31.68	-28.68	-40.32	-64.87	-69.51	-42.72	-51.14	-43.58	-51.66	-59.02	-71.03	-54.76
GFA_904	=	0.015	-10.74	-5.165	-65.55	-80.57	-35.95	-42.45	-33.99	-38.78	-51.93	-29.81	-31.34	-29.81	-31.34	-35.65	-41.93	-58.79	-62.91	-41.45	-47.28	-42.62	-41.15	-44.47	-60.3	-46.08
GFA_905	=	0.024	-10.4598	-4.437	-57.57	-73.88	-31.28	-41.05	-32.72	-39.63	-47.59	-24.54	-24.53	-24.34	-24.33	-27.44	-32.09	-55.83	-58.36	-38.44	-42.83	-42.26	-39.74	-42.94	-59.6	-45.65
GFA_906	=	0.013	-10.8253	-5.94	-58.35	-73.78	-33.27	-43.59	-35.14	-41.45	-43.97	-28.92	-29.85	-28.91	-29.84	-33.99	-40.51	-58.04	-64.66	-46.63	-55.86	-41.39	-44.67	-47.79	-61.28	-48.58
GFA_907	=	0.14	-9.40839	-5.501	-52.76	-76.04	-31.37	-45.34	-36.84	-42.3	-39.07	-22.83	-24.76	-22.79	-24.72	-32.67	-39.83	-56.42	-59.82	-40.98	-47.27	-40.23	-40.65	-42.46	-61.45	-47.81
GFA_908	=	0.06	-9.91352	-4.992	-57.87	-72.17	-35.59	-41.05	-33.09	-40.17	-48.83	-25.4	-28.13	-25.4	-28.13	-29.06	-36.86	-52.89	-56.72	-41.53	-47.61	-41.04	-40.6	-41.16	-56.55	-44.98
GFA_909	=	0.026	-10.4121	-5.46	-54.28	-73.72	-36.58	-51.02	-42.01	-46.15	-40.33	-18.98	-20	-18.98	-20	-29.77	-38.33	-52.03	-53.35	-40.01	-47.12	-42.06	-41.08	-42.04	-62.73	-48.3
GFA_910	=	0.025	-10.4354	-5.271	-63.83	-77.71	-37.53	-42.27	-34.3	-38.86	-51.36	-30.39	-34.17	-29.77	-33.54	-34.3	-40.78	-55.85	-59.81	-40.26	-44.62	-40.36	-37.24	-43.05	-58.38	-44.74
GFA_911	=	0.011	-10.9249	-5.482	-59.28	-75.97	-33.62	-41.41	-32.86	-42.02	-43.68	-26.99	-32.06	-26.99	-32.06	-32.77	-41.82	-52.67	-56.44	-43.99	-50.02	-43.12	-43.09	-43.19	-58.91	-45.04
GFA_912	=	0.082	-9.72729	-5.419	-65.91	-76.23	-36.06	-43.53	-35.28	-41.09	-51.21	-28.44	-30.4	-28.43	-30.39	-33.12	-39.58	-57.28	-61.39	-41.3	-47.03	-41.18	-40.86	-42.77	-58.73	-44.92
GFA_913	=	0.033	-10.2699	-5.464	-65.46	-76.46	-37.52	-42.88	-34.72	-41.77	-51.29	-32.41	-35.57	-31.48	-34.64	-37.18	-45.51	-58.05	-61.28	-44.55	-49.95	-40.64	-38.66	-43.37	-61.81	-47.84
GFA_914	=	0.24	-9.08706	-5.372	-64.73	-77.77	-38.91	-43.77	-35.56	-39.73	-49.86	-23.2	-25	-23.2	-25	-28.36	-34.3	-50.7	-53.61	-42.84	-49.24	-40.78	-40.08	-41.23	-59.03	-45.49
GFA_915	=	0.002	-11.9412	-5.498	-58.17	-74.12	-35.18	-43.05	-35.24	-42.61	-45.42	-25.41	-28.64	-25.42	-28.64	-31.57	-38.92	-51.85	-61.21	-43.04	-48.92	-43.43	-42.72	-43.86	-58.27	-45.28
GFA_916	=	0.011	-10.9249	-5.578	-63.72	-76.32	-36.64	-42.77	-34.54	-37.1	-48.65	-31.59	-32.67	-30.74	-31.82	-33.1	-39.71	-57.75	-60.34	-45.46	-52.08	-43.4	-42.64	-45.01	-64.96	-50.36
GFA_917	=	0.015	-10.74	-5.318	-60.84	-73.68	-34.5	-41.47	-33.53	-39.5	-44.57	-23.94	-26.32	-23.49	-25.95	-28.14	-34.92	-49.55	-53.37	-41.31	-46.86	-40.22	-38.35	-43.54	-58.28	-44.78
GFA_918	=	0.037	-10.2017	-5.412	-66.19	-77.84	-37.38	-44.3	-36.47	-39.6	-51.36	-31.5	-32.78	-31.48	-32.76	-36.16	-40.76	-60.03	-63.75	-41.8	-47.8	-41.4	-40.95	-43.57	-59.61	-45.34
GFA_919	=	0.015	-10.74	-5.824	-62.66	-77.82	-35.19	-40.89	-33.07	-39.06	-49.83	-30.87	-32.86	-30.57	-32.56	-29.86	-37.81	-63.05	-67.18	-41.49	-47.75	-41.88	-41.01	-43.36	-63.21	-48.46
GFA_920	=	0.028	-10.3679	-5.898	-60.11	-77.78	-33.33	-43.51	-34.23	-42.58	-49.52	-18.48	-20.69	-18.47	-20.69	-23.44	-33.15	-50.75	-56.66	-48.45	-54.27	-43.43	-45.6	-49.98	-61.87	-49.08
GFA_921	=	0.006	-11.2862	-5.339	-59.39	-76.56	-35.42	-41.88	-34.98	-44.45	-57.49	-37.55	-34.59	-37.24	-34.28	-36.48	-38.11	-68.04	-66.47	-47.86	-56	-43.47	-43.99	-41.02	-79.09	-59.96
GFA_922	=	0.012	-10.873	-5.35	-58.84	-73.38	-37.24	-42.97	-34.82	-37.85	-40.98	-23.29	-27.11	-23.14	-26.96	-31.11	-37.88	-54.63	-61.61	-42.79	-47.16	-37.6	-37.36	-42	-61.61	-47.25
GFA_923	=	0.023	-10.4851	-6.233	-58.92	-75.08	-30.57	-42.88	-34.47	-39.14	-48.83	-18.66	-23.92	-18.62	-23.87	-25.82	-33.34	-54.09	-58.59	-39.71	-45.12	-39.44	-41.16	-39.57	-58.24	-46.28
GFA_924	=	0.52	-8.62612	-5.006	-62.38	-78.66	-35.36	-43.71	-34.79	-47.18	-49.07	-24.54	-24.14	-24.54	-24.14	-32.12	-38.85	-53.14	-54.85	-37.3	-42.64	-40.78	-39.6	-41.84	-53.87	-40.32
GFA_925	=	0.009	-11.0445	-5.716	-66.63	-81.82	-36.58	-42.65	-34	-40.46	-51.03	-29.27	-30.25	-29.27	-30.25	-32.78	-39.02	-55.67	-56.83	-42.02	-48.04	-41.6	-42.21	-41.25	-58.77	-44.84
GFA_926	=	0.012	-10.873	-5.728	-67.14	-84.16	-37.99	-44.31	-35.36	-43.77	-55.8	-29.39	-31.69	-29.39	-31.69	-31.65	-39.1	-56.59	-63.21	-44.97	-50.35	-41.87	-43.25	-43.84	-60.57	-47.17
GFA_927	=	0.23	-9.11244	-5.637	-63.4	-83.51	-35.94	-44.49	-35.35	-40.24	-45.93	-24.97	-26.79	-24.97	-26.79	-33.81	-39.81	-54.9	-59.25	-43.22	-49.17	-42.76	-43.87	-43.88	-57.64	-44.44
GFA_928	=	0.016	-10.7015	-5.745	-68.23	-84.09	-36.96	-43.62	-34.68	-40.72	-53.3	-28.1	-29.53	-28.1	-29.53	-31.56	-37.19	-55.59	-57.82	-43.22	-49.34	-42.75	-44	-43.45	-62.53	-47.73
GFA_929	=	0.21	-9.16667	-5.511	-65.56	-80.67	-36.08	-43.55	-34.65	-40.12	-49.03	-23.02	-23.73	-23.02	-23.73	-29.45	-36.53	-50.46	-52.43	-42.15	-48.64	-39.67	-40.11	-42.96	-60.58	-46.94
GFA_930	=	0.01	-10.9817	-5.813	-68.43	-83.99	-37.87	-45.32	-36.77	-44.42	-52.84	-29.31	-30.63	-29.31	-30.63	-31.92	-38.61	-56.22	-59.22	-43.58	-49.61	-42.25	-43.63	-42.57	-60.23	-46.42
GFA_931	=	0.26	-9.03935	-5.561	-68.17	-84.75	-36.62	-44.2	-35.68	-44.16	-49.28	-25.1	-22.64	-25.34	-22.81	-28.04	-31.55	-52.35	-52.45	-44.72	-50.74	-39.96	-40.02	-41.05	-60.73	-46.98
GFA_932	=	0.01	-10.9817	-5.81	-69.11	-86.54	-37.11	-45.47	-36.9	-44.24	-53.12	-28.05	-29.65	-28.05	-29.64	-30.01	-36.58	-55.54	-57.79	-42.22	-47.57	-42.21	-42.82	-44.32	-59.74	-46.12
GFA_933	=	0.012	-10.873	-5.829	-68.03	-83.69	-37.23	-43.98	-34.87	-42.83	-52.81	-28.08	-29.55	-28.08	-29.55	-30.7	-36.84	-56.13	-58.83	-43.62	-49.3	-41.96	-43.22	-42.43	-60.02	-46.29
GFA_934	=	0.011	-10.9249	-5.832	-66.54	-84.54	-37.34	-44.4	-35.65	-41.9	-53.68	-28.67	-30.85	-27.77	-29.85	-32.18	-40.33	-55.6	-59.03	-46.75	-52.47	-43.12	-44.16	-43.2	-62.07	-49.24
GFA_935	=	0.017	-10.6654	-5.851	-66.94	-81.37	-37.79	-45.68	-37	-44.19	-53.64	-29.1	-30.71	-29.1	-30.71	-31.77	-38.45	-56.42	-59.36	-44.9	-50.51	-42.72	-44.04	-42.82	-60.17	-46.78
GFA_936	=	0.035	-10.2348	-5.681	-66.39	-83.73	-36.47	-44.91	-36.16	-44.19	-53.33	-28.06	-29.88	-28.06	-29.88	-31.59	-37.61	-55.86	-59.75	-43.56	-49.31	-42.13	-43.48	-42.38	-60.78	-46.79
GFA_937	=	0.019	-10.599	-5.539	-58.71	-72.4	-34.72	-42.73	-34.43	-40.15	-41.75	-22.68	-25.99	-22.68	-25.99	-32.24	-37.56	-50.59	-52.39	-44.03	-51.16	-42.39	-41.92	-40.92	-58.34	-45.45
GFA_938	=	0.08	-9.74201	-5.713	-62.09	-68.97	-34.83	-43.46	-34.14	-39.94	-48.12	-12.55	-18.42	-12.55	-18.42	-24.68	-34.02	-44.85	-51.04	-44.73	-51.31	-43.2	-42.63	-43.08	-60.11	-47.38
GFA_939	=	0.054	-9.97633	-5.891	-62.3	-76.46	-34.41	-45.06	-34.76	-47.39	-52.18	-18.86	-25.26	-18.86	-25.26	-23.94	-35.29	-47.97	-55.12	-47.59	-56.32	-42.83	-43.67	-43.16	-63.14	-48.89
GFA_940	=	0.013	-10.8253	-6.607	-67.13	-78.67	-35.4	-42.48	-33.69	-41.13	-105.54	-25.66	-29.57	-25.66	-29.57	-32.08	-39.91	-51.65	-55.59	-44.22	-53.88	-43.37	-51.44	-59.18	-60.01	-46.56
GFA_941	=	0.036	-10.2181	-5.768	-69.6	-80.14	-37.87	-47.92	-38.29	-42.73	-55.42	-23.83	-27.79	-23.81	-27.76	-26.03	-34.58	-56.74	-62.43	-46.22	-53.46	-42.3	-43.11	-44.22	-61.76	-47.75
GFA_942	=	0.015	-10.74	-5.614	-65.28	-80.96	-37.18	-44.01	-35.61	-41.99	-48.67	-31.1	-34.27	-30.88	-34.05	-30.05	-36.65	-61.52	-64.7	-44.64	-50.59	-41.21	-42.44	-43.03	-68.31	-52.15
GFA_943	=	0.02	-10.5685	-5.852	-61.07	-73.55	-38.41	-49.22	-40.02	-44.13	-50.06	-14.27	-17.26	-14.27	-17.24	-21.73	-30.32	-47.06	-54.32	-47.23	-53.42	-43.59	-44.21	-43.38	-61.63	-48.17
GFA_944	=	0.092	-9.65869	-5.809	-66.25	-83.93	-38.2	-47.88	-39.28	-45.35	-55.4	-27.43	-30.72	-27.41	-30.7	-27.18	-35.29	-58.45	-63.12	-45.72	-51.69	-44.2	-42.76	-44.42	-64.01	-49.47
GFA_945	=	0.24	-9.08706	-5.818	-67.9	-81.97	-38.52	-47.6	-38.16	-43.09	-54.29	-16.88	-20.08	-16.87	-20.07	-23.82	-34.28	-49.65	-56.18	-46.88	-55.55	-43.14	-43.27	-46.1	-62.92	-48.45
GFA_946	=	0.1	-9.60898	-5.74	-67.89	-76.31	-34.18	-43.77	-34.64	-42.67	-47.77	-18.73	-25.56	-18.73	-25.56	-25.55	-36.61	-48.3	-55.4	-46.23	-53.05	-43.48	-43.2	-45.04	-60.64	-46.99
GFA_947	=	0.11	-9.55216	-5.366	-52.64	-69.19	-33.68	-40.05	-31.48	-35.89	-42.28	-18.97	-22.35	-18.97	-22.35	-26.79	-34.87	-46.64	-50.98	-40.37	-47.48	-40.53	-40.42	-43.16	-58.18	-43.85
GFA_948	=	0.011	-10.9249	-5.226	-54.87	-72.82	-34.57	-39.65	-31.56	-35.12	-42.22	-27.53	-30.02	-27.53	-30.02	-30.41	-37.59	-53.08	-56.36	-40.44	-46.3	-38.99	-38.64	-41.6	-59.03	-45.95
GFA_949	=	0.097	-9.62714	-5.156	-59.02	-80.12	-34.92	-40.26	-31.71	-38.03	-45.58	-30.17	-32.86	-30.06	-32.75	-34.26	-42.19	-58.24	-62.59	-41.9	-47.16	-41.83	-42.26	-43.52	-63.23	-50.31
GFA_950	=	0.051	-10.0104	-4.563	-59.41	-78.91	-34.99	-39.77	-32.19	-37.71	-48.96	-31.25	-32.1	-30.54	-31.39	-31.33	-36.92	-64.1	-66.38	-38.43	-42.18	-40.37	-39.41	-42.59	-61.44	-48.64
GFA_951	=	0.056	-9.95465	-6.708	-66.74	-87.24	-52.57	-54.49	-44.15	-48.52	-60.97	-47.24	-49.22	-47.24	-49.22	-47.32	-52.64	-72.08	-74.64	-54.83	-60.76	-52.11	-53.91	-52.73	-79.82	-60.8
GFA_952	=	0.003	-11.6995	-6.536	-63.62	-85.97	-48.84	-49.73	-40.54	-46.25	-57.97	-50.46	-49.67	-50.46	-49.67	-46.47	-51.73	-75.11	-75.34	-52.12	-60.1	-51.53	-50.83	-50	-77.38	-60.25
GFA_953	>	100	-5.49085	-4.979	-55.86	-77.21	-28.84	-55.63	-42.45	-54.17	-46.79	-11.45	-14.92	-11.45	-14.92	-10.24	-21.08	-29.58	-35.91	-33.11	-40.32	-29.94	-33.8	-30.91	-49.94	-34.17
GFA_954	>	100	-5.49085	-4.315	-48.3	-62.58	-27.19	-47.86	-38.86	-45.91	-51.74	-16.45	-20.54	-16.45	-20.54	-9.39	-23.29	-34.35	-41.43	-34.24	-42.09	-23.05	-27.97	-27.1	-49.34	-35.21
GFA_955	=	3.2	-7.54285	-4.865	-59.63	-76.64	-33.04	-42.78	-33.01	-38.65	-45.2	-23.77	-24.6	-23.77	-24.6	-29.19	-35.9	-44.91	-48.72	-37.62	-42.2	-38.96	-39.68	-38.83	-52.93	-40.88
GFA_956	=	1.7	-7.91993	-5.015	-59.51	-75.01	-33.95	-42.98	-33.66	-42.72	-49.18	-27.05	-29.34	-27.05	-29.34	-35.73	-42.86	-50.09	-53.28	-40.26	-46.05	-40.35	-41.91	-40.91	-55.92	-41.77
GFA_957	=	0.025	-10.4354	-4.992	-62.2	-77.23	-34.31	-43.12	-34.42	-39.79	-47.14	-27.24	-33.11	-26.3	-32.17	-28.37	-39.17	-51.45	-55.72	-39.57	-44.7	-37.2	-36.48	-42.01	-59.7	-45.8
GFA_958	=	0.008	-11.1147	-5.47	-63.32	-79.83	-38.35	-44.4	-37.21	-42.36	-53.53	-23.79	-28.26	-23.57	-28.04	-25.37	-33.05	-52.88	-56.57	-40.63	-47.06	-40.76	-41.56	-43.79	-61.25	-47.94
GFA_959	=	0.014	-10.7811	-5.666	-60.76	-79.49	-34.85	-41.04	-33.88	-38.12	-52.61	-22.91	-29.72	-22.27	-29.56	-26.1	-37.23	-57.08	-61.33	-37.81	-43.5	-38.45	-38.57	-43.27	-62.09	-49.52
GFA_960	=	0.082	-9.72729	-5.936	-64.63	-82.22	-36.46	-42.51	-34.16	-39.85	-50.02	-28.37	-34.87	-27.93	-34.43	-32.47	-42.22	-54.56	-58.99	-43.81	-47.34	-43.69	-39.97	-46.25	-64.81	-50.97
GFA_961	=	0.12	-9.50029	-5.564	-60.91	-81.39	-33.43	-42.59	-35.21	-39.59	-51.61	-23.85	-29.88	-23.38	-29.39	-24.24	-32.04	-58.18	-63.33	-37.88	-44.55	-38.64	-39.06	-42.1	-63.69	-50.66
GFA_962	=	0.033	-10.2699	-5.157	-63.09	-79.33	-33.26	-42.35	-33.94	-42.34	-48.48	-23.72	-29.75	-23.69	-29.58	-29.08	-38.62	-55.05	-60.97	-41.11	-45.48	-41.22	-42.01	-45.12	-60.53	-47.44
GFA_963	=	0.049	-10.0343	-5.414	-60.5	-79.57	-32.76	-40.01	-32.35	-38.99	-47.21	-22.05	-29.94	-21.82	-29.89	-24.41	-35.16	-57.05	-63.2	-37.84	-42.7	-38.73	-39.23	-44.24	-60.44	-48.27
GFA_964	=	0.012	-10.873	-5.17	-59.85	-77.18	-36.6	-44.96	-36.28	-42.38	-43.56	-23.41	-29.08	-23.09	-29.03	-24.81	-35.39	-53.28	-55.85	-37.33	-42.69	-37.25	-38.27	-40.75	-59.47	-46.99
GFA_965	=	0.014	-10.7811	-4.878	-59.74	-76.56	-32.19	-40.97	-33.57	-39.35	-46	-25.71	-28.56	-25.25	-28.1	-27.34	-33.99	-54.74	-56.31	-36.88	-41.86	-37.58	-38.07	-40.31	-60.32	-47.66
GFA_966	=	0.05	-10.0222	-5.102	-59.31	-76.67	-37.22	-45.06	-36.48	-42.37	-44.74	-24.04	-29.26	-24.04	-29.21	-25.86	-36.78	-51.74	-55.88	-36.68	-41.76	-35.98	-37.05	-39.5	-58.62	-46.26
GFA_967	=	0.059	-9.92354	-5.107	-64.05	-80.11	-34.4	-43.14	-35.56	-41.34	-46.2	-23.1	-29.09	-23	-28.98	-25.82	-34.79	-52.79	-57.54	-39.95	-46.03	-39.33	-40.61	-43.54	-61.15	-47.33
GFA_968	=	0.074	-9.78849	-5.087	-61.68	-77.77	-34.7	-40.89	-33.67	-39.9	-46.64	-26.32	-33.42	-25.2	-32.04	-29.82	-39.85	-50.7	-56.3	-39.75	-44.71	-37.37	-36.49	-42.61	-60.38	-46.76
GFA_969	=	0.15	-9.36726	-5.149	-63.09	-80.24	-33.6	-41.28	-33.56	-39.41	-46.54	-23.61	-30.15	-23.04	-29.58	-27.38	-38.12	-48.74	-53.82	-38.83	-44.41	-37.73	-34.91	-42.31	-58.67	-44.96
GFA_970	=	0.02	-10.5685	-5.306	-61.53	-79.04	-35.13	-41.7	-34.02	-40.26	-45.93	-27.74	-34.75	-25.53	-32.55	-29.98	-38.73	-53.06	-60.48	-40.42	-45.35	-38.09	-35.66	-41.83	-60.94	-47.85
GFA_971	=	0.071	-9.81316	-5.988	-61.73	-77.96	-35.7	-42.24	-35.01	-38.36	-41.37	-25.97	-35.68	-25.74	-35.44	-28.86	-39.76	-52.05	-59.33	-37.71	-41.87	-43.67	-50.04	-63.69	-54.74	-40.25
GFA_972	=	0.058	-9.93373	-5.803	-63.28	-82.2	-37.19	-41.57	-33.73	-41.93	-52.41	-24.93	-30.3	-24.76	-30.14	-25.92	-34.53	-58.56	-64.37	-41.45	-44.83	-44.02	-44.16	-48.17	-65.65	-51.65
GFA_973	=	0.06	-9.91352	-5.63	-60.07	-79.3	-32.22	-43.62	-33.43	-43.56	-48.07	-25.55	-33.25	-25.23	-32.94	-30.21	-41.15	-57.68	-63.01	-38.16	-42.93	-38.27	-38.76	-44.17	-61.52	-49
GFA_974	=	0.037	-10.2017	-5.432	-65.13	-81.35	-35.3	-44.21	-35.14	-42.49	-48.12	-26.6	-33.55	-26.57	-33.38	-30.62	-40.57	-56.73	-61.59	-41.05	-46.52	-42.59	-43.42	-46.71	-61.92	-48.29
GFA_975	=	0.028	-10.3679	-5.151	-62.79	-80.88	-33.54	-44.01	-36.23	-38.39	-51.14	-22.43	-28.57	-22.32	-28.46	-32.23	-43.16	-52.58	-56.16	-42.26	-47.68	-39.05	-40.01	-43.18	-61.79	-47.83
GFA_976	=	0.024	-10.4598	-5.47	-61.52	-79.82	-33.78	-42.43	-34.45	-40.38	-48.6	-25.29	-30.86	-25.25	-30.82	-27.89	-36.58	-55.49	-59.16	-40.34	-46.19	-39.83	-40.63	-44.59	-65.02	-51.9
GFA_977	=	0.055	-9.96539	-5.691	-62.95	-80.71	-35.92	-42.82	-34.95	-43.03	-50.81	-22.19	-27.93	-22.06	-27.8	-25.66	-34.54	-53.74	-57.75	-43.17	-47.98	-40.32	-40.64	-44.1	-62.11	-48.23
GFA_978	=	0.056	-9.95465	-5.521	-64.17	-79.08	-35.08	-45.73	-37.17	-45.76	-47.42	-30.09	-36.77	-30.09	-36.77	-29.79	-39.25	-52.88	-57.75	-40.22	-46.41	-40.16	-41.18	-44.26	-61.71	-48.1
GFA_979	=	0.036	-10.2181	-6.305	-62.63	-80.18	-35.24	-41.8	-33.41	-40.43	-47.98	-32.78	-34.84	-32.78	-34.84	-36.88	-43.07	-59.79	-61.16	-46.82	-55.56	-43.09	-47.08	-57.08	-61.34	-48.19
GFA_980	=	0.068	-9.8389	-6.311	-63.84	-79.67	-36.2	-41.55	-33.16	-41.55	-50.18	-29.35	-36.04	-29.35	-36.04	-35.06	-44.53	-57.01	-63.08	-47.35	-54.93	-45.33	-47.07	-52.81	-61.29	-47.99
GFA_981	=	0.056	-9.95465	-5.191	-63.85	-80.11	-36.03	-44.12	-36.66	-43.93	-47.86	-27.7	-32.57	-27.6	-32.46	-29.27	-37.36	-56.18	-61.88	-41.43	-46.71	-40.69	-41.48	-44.76	-60.58	-46.89
GFA_982	=	0.3	-8.95403	-5.316	-63.57	-79.85	-34.28	-41.75	-33.37	-41.23	-48.47	-24.97	-29.34	-24.81	-29.34	-29.85	-37.14	-55.03	-58.38	-40.12	-45.42	-40.38	-40.83	-43.97	-61	-47.85
GFA_983	=	0.21	-9.16667	-5.749	-65.05	-80.98	-35.94	-44.59	-35.21	-42.95	-48.16	-24.64	-29.55	-24.64	-29.55	-25.43	-35.53	-52.69	-59.59	-44.2	-50.03	-39.73	-43.17	-43.78	-59.74	-46.38
GFA_984	=	0.031	-10.3072	-5.207	-61.28	-79.24	-36.2	-43.82	-35.58	-43.33	-46.97	-23.35	-30.14	-23.22	-30.01	-27.53	-40.15	-56.03	-60.88	-37.41	-41.82	-39.67	-40.02	-42.55	-60.42	-48.05
GFA_985	=	0.021	-10.5394	-5.398	-60.14	-78.51	-34.68	-43.21	-35.76	-44.42	-46.53	-27.75	-31.89	-25.34	-30.05	-26.21	-36.3	-55.24	-58.55	-38.11	-42.15	-37.81	-34.74	-42.2	-59.79	-47.04
GFA_986	=	0.045	-10.085	-4.828	-60.2	-75.88	-32.02	-38.6	-30.73	-35.82	-45.71	-25.91	-30.85	-25.59	-30.85	-29.01	-40.35	-53.85	-56.24	-34.92	-39.38	-35.74	-37.36	-39.97	-57.64	-45.05
GFA_987	=	0.026	-10.4121	-4.774	-59.19	-75.49	-32.96	-42.6	-34.94	-39.26	-43.89	-27.63	-31.39	-25.92	-31.01	-27.64	-37	-51.51	-54.64	-36.02	-39.68	-35.66	-32.77	-38.53	-57.08	-44.63
GFA_988	=	0.042	-10.1262	-5.139	-60.17	-78.41	-32.93	-39.3	-31.89	-37.36	-48.21	-23.97	-31.17	-23.88	-31.08	-28.53	-39.41	-56.06	-60.45	-36.4	-40.84	-37.22	-38.85	-43.47	-59.87	-47.37
GFA_989	=	0.062	-9.89397	-5	-59.09	-77.97	-34.96	-40.32	-32.94	-40.36	-46.05	-28.04	-36.41	-27.61	-35.98	-29.07	-41.18	-53.82	-60.19	-37.29	-40.99	-37.85	-33.98	-42.91	-58.92	-46.22
GFA_990	=	0.28	-8.99517	-5.442	-62.79	-79.59	-33.74	-40.16	-32.39	-38	-46.11	-25.27	-31.06	-25.21	-30.99	-26.96	-37.46	-51.39	-57.19	-38.09	-44.47	-37.5	-38.33	-40.61	-58.97	-45.42
GFA_991	=	0.015	-10.74	-4.849	-60.62	-80.04	-33.87	-40.96	-33.92	-39.24	-51.56	-23.91	-28.15	-23.52	-27.76	-24.85	-33.06	-57.89	-61.53	-37.24	-43.68	-37.89	-38.6	-42.53	-63.21	-50.23
GFA_992	=	0.007	-11.1943	-4.733	-60.32	-76.74	-33.21	-41.45	-33.54	-39.24	-48.16	-27.82	-30.85	-27.27	-30.29	-31.83	-37.14	-59.22	-60.28	-38.24	-45.77	-36.63	-38.48	-42.6	-60.02	-47.2
GFA_993	=	0.029	-10.347	-5.029	-63.32	-79.29	-33.07	-39.76	-32.05	-37.86	-47.19	-25.13	-31.61	-25.07	-31.55	-29.32	-38.54	-53.39	-58.53	-38.27	-44.08	-37.55	-38.38	-41.83	-59.36	-45.44
GFA_994	=	0.039	-10.1703	-4.812	-57.81	-74.85	-30.9	-39.41	-31.67	-40.66	-47.39	-23.21	-28.51	-23.2	-28.51	-24.46	-34.77	-49.52	-53.15	-37.43	-41.19	-34.78	-34.44	-38.39	-57.67	-45.2
GFA_995	=	0.88	-8.31248	-4.348	-58.95	-79.49	-36.53	-45.27	-36.25	-41.61	-45.43	-26.71	-33.1	-26.61	-33	-31.29	-41.48	-56.58	-61.82	-34.19	-38.98	-35.88	-36.17	-40.08	-59.51	-46.61
GFA_996	=	0.065	-9.8658	-5.236	-65.03	-80.22	-36.64	-44.84	-36.36	-44.79	-47.14	-25.57	-31.9	-25.57	-31.89	-30.33	-40.66	-54.21	-59.53	-38.98	-44.64	-42.56	-43.13	-44.38	-61.38	-47.84
GFA_997	=	0.035	-10.2348	-5.355	-64.34	-80.21	-35.31	-42.97	-35.29	-43.19	-46.6	-24.28	-28.88	-23.71	-28.87	-29.77	-40.44	-54.94	-58.29	-40.54	-46.46	-40.24	-41.39	-43.9	-61.62	-47.82
GFA_998	=	0.034	-10.2521	-5.346	-62.08	-80.21	-36.03	-43.82	-35.51	-42.14	-45.76	-25.77	-30.44	-24.36	-30.27	-27.53	-39.18	-57.92	-60.4	-38.68	-44.17	-39.47	-40.06	-43.56	-61.46	-48.59
GFA_999	=	0.031	-10.3072	-5.345	-61.39	-79.65	-34.42	-40.11	-32.77	-36.95	-47.97	-26.12	-28.28	-24.92	-27.52	-27.3	-33.14	-58.2	-59.28	-38.27	-43.2	-39.61	-39.64	-44.27	-61.12	-48.38
GFA_1000	=	0.05	-10.0222	-5.525	-62.83	-79.96	-35.97	-44.04	-35.55	-41.35	-48.43	-24	-30.61	-23.9	-30.51	-28.76	-40.82	-53.48	-56.26	-36.69	-42.38	-35.66	-36.62	-37.64	-57.55	-44.66
GFA_1001	=	0.023	-10.4851	-5.6	-61.69	-79.64	-34.8	-42.96	-36.08	-42.95	-46.15	-27.42	-30.1	-24.5	-27.77	-26.11	-32.57	-56.12	-58.32	-40.21	-44.86	-40.54	-37.96	-44.22	-62.35	-49.46
GFA_1002	=	0.037	-10.2017	-5.543	-60.58	-78.74	-35	-40.72	-33.4	-38.9	-48.09	-28.21	-30.08	-25.46	-27.98	-26.55	-32.4	-55.37	-56.81	-39.49	-43.62	-40.04	-37.05	-45.03	-61.41	-48.71
GFA_1003	=	0.016	-10.7015	-5.145	-59.68	-79.65	-35.13	-42.93	-36.01	-39.54	-47.93	-25.11	-28.55	-24.36	-27.8	-26.83	-32.4	-62.99	-64.82	-39.82	-47.19	-39.63	-41.01	-44.32	-63.99	-50.62
GFA_1004	=	0.021	-10.5394	-4.791	-60.26	-79.73	-34.38	-41.68	-34.27	-39.81	-50.99	-26.66	-29.31	-26.27	-28.92	-30.11	-35.99	-62.22	-63.18	-39.07	-46.17	-39.05	-40.1	-45.47	-61.62	-49.5
GFA_1005	=	0.035	-10.2348	-5.322	-59.74	-77.59	-34.17	-40.76	-33.02	-39.95	-45.19	-24.59	-28.29	-24.58	-28.24	-24.19	-34.77	-52.53	-54.85	-38.14	-42.88	-36.96	-37.66	-40.16	-57.25	-44.82
GFA_1006	=	0.35	-8.86214	-5.054	-60.08	-79.45	-32.13	-41.28	-34.03	-40.96	-49.21	-20.55	-24.67	-20.35	-24.47	-22.63	-29.7	-53.45	-57.95	-38.47	-42.97	-38.69	-38.98	-43.9	-61.22	-48.61
GFA_1007	=	0.028	-10.3679	-5.474	-61.7	-78.45	-35.18	-41.33	-33.64	-41.7	-45.32	-20.83	-28.04	-20.76	-27.97	-23.37	-34.99	-50.1	-55.05	-38.06	-43.63	-37.58	-38.16	-40.26	-58.07	-45.99
GFA_1008	=	0.035	-10.2348	-5.196	-58.98	-74.76	-37.01	-46.07	-36.99	-43.68	-42.96	-24.5	-29.4	-24.5	-29.4	-27.52	-37.34	-46.88	-51.2	-36.7	-41.76	-34.64	-35.77	-36.89	-55.47	-42.74
GFA_1009	=	0.19	-9.22634	-5.552	-59.2	-78.11	-34.62	-45.53	-37.37	-41.32	-42.58	-24.12	-30.22	-24.05	-30.16	-27.87	-38.3	-51.38	-56.56	-38.1	-44.04	-39.13	-39.08	-41.12	-56.91	-43.92
GFA_1010	=	0.076	-9.77259	-5.052	-61.56	-74.77	-32.4	-43.63	-35.92	-43.99	-42.25	-24.89	-30.27	-24.89	-30.27	-30.48	-40.04	-50.02	-55.75	-38.04	-43.41	-37.17	-37.76	-37.82	-55.88	-42.36
GFA_1011	=	0.08	-9.74201	-5.183	-58.72	-73.86	-32.84	-43.69	-36.11	-41.92	-42.84	-24.42	-28.72	-24.2	-28.5	-24.88	-34.59	-52.73	-56.9	-35.36	-40.73	-36.56	-36.82	-37.6	-56.81	-43.69
GFA_1012	=	0.007	-11.1943	-5.188	-58.94	-78.61	-32.95	-39.4	-31.98	-40.83	-48.69	-26.01	-28.79	-23.47	-26.54	-29.11	-36.13	-57.33	-60.73	-37.92	-41.8	-38.86	-36.34	-44.51	-60.55	-48.53
GFA_1013	=	0.006	-11.2862	-5.166	-62.1	-78.76	-35.62	-42.59	-34.78	-40.64	-52.8	-29.57	-34.21	-27.51	-32.14	-28.39	-36.08	-55.7	-58.87	-41.98	-48.85	-39.92	-37.75	-44.32	-61.47	-48.28
GFA_1014	=	0.008	-11.1147	-5.253	-59.26	-79.22	-34.78	-42.19	-34.8	-40.6	-48.95	-27.16	-29.46	-25.37	-27.68	-25.44	-36.41	-57.56	-60.28	-38.88	-45.5	-39.36	-35.97	-43.55	-60.51	-48.33
GFA_1015	=	0.016	-10.7015	-5.079	-61.45	-78.84	-35.41	-42.74	-35.11	-39.2	-51.57	-27.46	-33.48	-25.56	-31.58	-28.53	-35.23	-52.48	-57.53	-43.3	-48.14	-38.6	-38.89	-43.19	-61.11	-47.55
GFA_1016	=	0.018	-10.6313	-5.048	-60.29	-77.79	-35.5	-43.3	-35.56	-42.05	-51.7	-24.53	-31.95	-23.95	-31.37	-31.68	-42.68	-50.25	-56.96	-39.18	-46.72	-35.98	-35.39	-43.67	-61.14	-47.99
GFA_1017	=	0.01	-10.9817	-5.048	-63.37	-79.81	-35.37	-42.07	-33.55	-40.28	-53.63	-25.93	-31.7	-25.65	-31.42	-28.01	-36.92	-56.79	-60.35	-41	-49.77	-39.9	-40.79	-44.94	-61.72	-48.52
GFA_1018	=	0.021	-10.5394	-4.937	-61.24	-80.54	-33.12	-40.47	-32.09	-38.94	-47.98	-28.7	-33.55	-28.58	-33.43	-34.88	-43.56	-56.86	-60.55	-42.03	-48.7	-39.1	-39.95	-42.59	-62.71	-49.42
GFA_1019	=	0.017	-10.6654	-4.519	-58.55	-79.67	-34.97	-44.44	-35.21	-42.9	-47.99	-23.72	-31.54	-23.48	-31.47	-25.69	-39.15	-58.04	-61.59	-37	-42.36	-39.01	-38.62	-43.27	-60.76	-48.95
GFA_1020	=	0.011	-10.9249	-4.768	-59.48	-80.24	-33.12	-40.07	-32.23	-40.13	-53.95	-24.89	-28.35	-24.44	-28.18	-25.42	-36.08	-60.1	-62.5	-37.41	-43.34	-38.83	-39.07	-42.52	-64.38	-51.62
GFA_1021	=	0.012	-10.873	-4.971	-63.07	-79.29	-34.9	-43.86	-36.62	-40.83	-52.35	-24.23	-29.9	-23.91	-29.58	-26.65	-35.17	-54.48	-59.4	-40.38	-47.62	-38.69	-39.38	-42.34	-61.35	-48.28
GFA_1022	=	0.25	-9.06273	-5.363	-61.89	-80.2	-34.4	-47.1	-38.02	-44.85	-48.28	-24.21	-30.61	-24.15	-30.55	-25.89	-35.96	-55.16	-61.42	-39.95	-43.99	-41.58	-41.75	-45.38	-61.99	-49.22

## Sheet: bestposes_dGbind
GFA_ID	Gal-3 Kd operator	Gal-3 Kd value (μM)	dG experiment (kcal/mol)	Glide SP	OPLS4/VSGB2.1	OPLS_2005/VSGB2.1	AMBER/UD1	AMBER/UD4	AMBER/VD114	AMBER/VAD	GFN-FF/ALPB	PM6-D3H4/COSMO	PM6-D3H4/COSMO2	PM6-D3H4X/COSMO	PM6-D3H4X/COSMO2	PM6-ORG/COSMO	PM6-ORG/COSMO2	PM7/COSMO	PM7/COSMO2	GFN1/GBSA	GFN1/ALPB	GFN2/GBSA	GFN2/ALPB	GFN2/ddCOSMO	DFTB3-D3H5/COSMO	DFTB3-D4/COSMO
GFA_1	=	4400	-3.23486	-6.1	-26.08	-33.15	-10.81	-11.61	-6.3	-9.44	-26.74	-16.68	-12.39	-16.68	-12.39	-15.92	-13.43	-25.64	-23.12	-18.22	-17.51	-19.25	-17.64	-20	-30.61	-20.78
GFA_1	=	4100	-3.27696	-6.1	-26.08	-33.15	-10.81	-11.61	-6.3	-9.44	-26.74	-16.68	-12.39	-16.68	-12.39	-15.92	-13.43	-25.64	-23.12	-18.22	-17.51	-19.25	-17.64	-20	-30.61	-20.78
GFA_1	=	4400	-3.23486	-6.1	-26.08	-33.15	-10.81	-11.61	-6.3	-9.44	-26.74	-16.68	-12.39	-16.68	-12.39	-15.92	-13.43	-25.64	-23.12	-18.22	-17.51	-19.25	-17.64	-20	-30.61	-20.78
GFA_2	=	2700	-3.526	-5.769	-12.6	-18.36	-9.77	-0.81	4.27	2.87	-14.13	-8.26	-3.88	-8.26	-3.88	-9.22	-6.79	-17.29	-13.87	-9.44	-8.7	-9.87	-8.15	-9.48	-18.48	-12.57
GFA_4	=	231	-4.99171	-5.351	-9.17	-16.67	-9.14	-7.19	3.34	-4.67	-15.57	-12.49	-3.72	-12.49	-3.72	-11.56	-6.97	-25.52	-19.19	-13.73	-13.2	-10.07	-15.01	-16.74	-30.57	-18.51
GFA_5	=	160	-5.21065	-5.367	-15.56	-23.94	-7.09	-8.29	2.62	-2.9	-23.48	-13.49	-5.38	-13.49	-5.38	-12.07	-7.09	-24.51	-19.72	-11.68	-13.15	-17.6	-16.04	-15.45	-33.13	-20.34
GFA_5	=	160	-5.21065	-5.367	-15.56	-23.94	-7.09	-8.29	2.62	-2.9	-23.48	-13.49	-5.38	-13.49	-5.38	-12.07	-7.09	-24.51	-19.72	-11.68	-13.15	-17.6	-16.04	-15.45	-33.13	-20.34
GFA_5	=	222	-5.01541	-5.367	-15.56	-23.94	-7.09	-8.29	2.62	-2.9	-23.48	-13.49	-5.38	-13.49	-5.38	-12.07	-7.09	-24.51	-19.72	-11.68	-13.15	-17.6	-16.04	-15.45	-33.13	-20.34
GFA_6	=	59	-5.8054	-5	-14.16	-25.15	-2.51	-12.8	-3.96	-8.05	-20.85	-6.06	-0.25	-6.06	-0.25	-6.27	-8.32	-21.77	-18.1	-9.47	-9.84	-11.17	-10.04	-10.33	-29.89	-15.86
GFA_6	=	59	-5.8054	-5	-14.16	-25.15	-2.51	-12.8	-3.96	-8.05	-20.85	-6.06	-0.25	-6.06	-0.25	-6.27	-8.32	-21.77	-18.1	-9.47	-9.84	-11.17	-10.04	-10.33	-29.89	-15.86
GFA_6	=	67	-5.7296	-5	-14.16	-25.15	-2.51	-12.8	-3.96	-8.05	-20.85	-6.06	-0.25	-6.06	-0.25	-6.27	-8.32	-21.77	-18.1	-9.47	-9.84	-11.17	-10.04	-10.33	-29.89	-15.86
GFA_7	=	50	-5.90408	-5.431	-17.87	-37.29	-17.73	-12.11	-4.03	-12.19	-28.9	-25.77	-19.19	-25.77	-19.19	-19.07	-13.4	-32.54	-27.92	-22.97	-23.81	-27.19	-25.1	-26.77	-40.98	-27.7
GFA_7	=	49	-5.91612	-5.431	-17.87	-37.29	-17.73	-12.11	-4.03	-12.19	-28.9	-25.77	-19.19	-25.77	-19.19	-19.07	-13.4	-32.54	-27.92	-22.97	-23.81	-27.19	-25.1	-26.77	-40.98	-27.7
GFA_7	=	49	-5.91612	-5.431	-17.87	-37.29	-17.73	-12.11	-4.03	-12.19	-28.9	-25.77	-19.19	-25.77	-19.19	-19.07	-13.4	-32.54	-27.92	-22.97	-23.81	-27.19	-25.1	-26.77	-40.98	-27.7
GFA_7	=	43	-5.99399	-5.431	-17.87	-37.29	-17.73	-12.11	-4.03	-12.19	-28.9	-25.77	-19.19	-25.77	-19.19	-19.07	-13.4	-32.54	-27.92	-22.97	-23.81	-27.19	-25.1	-26.77	-40.98	-27.7
GFA_8	=	0.014	-10.7811	-6.548	-45.97	-65.12	-32.92	-32.54	-23.04	-23.18	-39.41	-31.85	-30.49	-31.85	-30.49	-24.46	-29.18	-53.56	-53.56	-31.33	-38.43	-35.03	-33.69	-35.6	-59.79	-43.18
GFA_8	=	0.001	-12.3544	-6.548	-45.97	-65.12	-32.92	-32.54	-23.04	-23.18	-39.41	-31.85	-30.49	-31.85	-30.49	-24.46	-29.18	-53.56	-53.56	-31.33	-38.43	-35.03	-33.69	-35.6	-59.79	-43.18
GFA_8	=	0.0023	-11.8579	-6.548	-45.97	-65.12	-32.92	-32.54	-23.04	-23.18	-39.41	-31.85	-30.49	-31.85	-30.49	-24.46	-29.18	-53.56	-53.56	-31.33	-38.43	-35.03	-33.69	-35.6	-59.79	-43.18
GFA_8	=	0.002	-11.9412	-6.548	-45.97	-65.12	-32.92	-32.54	-23.04	-23.18	-39.41	-31.85	-30.49	-31.85	-30.49	-24.46	-29.18	-53.56	-53.56	-31.33	-38.43	-35.03	-33.69	-35.6	-59.79	-43.18
GFA_9	=	0.15	-9.36726	-5.119	-44.95	-59.14	-12.07	-19.4	-11.29	-18.49	-30.9	-6.12	-11.22	-6.12	-11.22	-10.63	-19.15	-30.15	-35.27	-19.27	-24.17	-18.44	-19.67	-20	-36.26	-22.69
GFA_10	=	0.037	-10.2017	-5.007	-44.75	-59.33	-13.48	-21.04	-13.34	-20.24	-27.74	-6.97	-11.94	-6.58	-10.91	-7.74	-16.91	-30.68	-34.64	-19.62	-24.81	-20.12	-20.6	-24.25	-39.22	-25.72
GFA_11	=	0.42	-8.75344	-5.021	-44.22	-58.27	-11.6	-19.88	-11.48	-18.28	-29.16	-2.72	-6.53	-2.72	-6.53	-5.64	-13.99	-27.88	-31.17	-20.33	-25.1	-19.37	-21.47	-21.56	-36.71	-23.16
GFA_12	=	0.19	-9.22634	-6.347	-49.41	-63.25	-19.71	-26.84	-19.03	-27.11	-37.38	-14	-18.4	-14	-18.4	-15.25	-23.22	-37.82	-42.5	-27.46	-33.63	-27.16	-28.23	-28.78	-44.25	-31.68
GFA_13	=	0.65	-8.49309	-5.164	-43.47	-58.56	-12.24	-21.74	-13.24	-18.06	-28.3	-3.18	-8.35	-3.18	-8.35	-8.05	-15.63	-30.16	-33.95	-19.3	-24.71	-20.17	-21.51	-22.9	-36.84	-23.35
GFA_14	=	0.313	-8.92874	-5.403	-45.47	-60.52	-13.29	-21.34	-13.32	-16.55	-35.9	-7.41	-11.52	-7.41	-11.52	-7.97	-16.48	-33.91	-35.95	-22.25	-28.43	-20.63	-22.6	-21.14	-38.39	-23.95
GFA_15	=	0.41	-8.76781	-5.132	-44.59	-57.86	-10.94	-18.94	-11.04	-19.66	-29.73	-4.32	-9.31	-4.32	-9.31	-7.62	-16.37	-28.96	-33.29	-19.27	-24.93	-19.38	-20.67	-21.17	-35.9	-23.67
GFA_16	=	0.53	-8.61476	-5.147	-43.83	-57.73	-12.55	-19.85	-12.23	-17.41	-28.04	-4.13	-8.23	-4.13	-8.23	-8.13	-15.53	-29.61	-33.29	-20.33	-24.86	-20.27	-21.75	-23.16	-37.52	-24.55
GFA_17	=	0.017	-10.6654	-5.175	-44.54	-59.46	-12.64	-23.31	-14.57	-21.43	-29.14	-4.89	-10.41	-4.8	-10.33	-7.7	-16.1	-33.38	-37.87	-20.13	-24.9	-22.48	-23.37	-26.18	-40.57	-26.95
GFA_18	=	1.13	-8.16341	-5.237	-50.62	-63.29	-19.4	-25.66	-17.76	-22.61	-38.79	-10.7	-15.08	-10.7	-15.08	-13.4	-21.59	-35.39	-39.04	-23.92	-29.29	-27.65	-28.34	-29.58	-42.77	-30.37
GFA_19	=	0.27	-9.01685	-5.25	-42.81	-57.31	-11.1	-19.48	-11.37	-17.65	-29.78	-5.95	-9.37	-5.95	-9.37	-9.39	-16.03	-30.42	-34.58	-20.73	-26.28	-20.05	-21.94	-22.21	-36.93	-23.35
GFA_20	=	0.18	-9.25857	-5.128	-50.53	-65.84	-17.61	-26.15	-18.14	-25.93	-37.31	-10.02	-14.96	-10.02	-14.96	-9.44	-18.6	-34.75	-39.23	-24.74	-30.4	-24.05	-25.39	-25.57	-43.15	-30.39
GFA_21	=	0.24	-9.08706	-5.234	-44.25	-59	-11.72	-19.72	-11.78	-18.98	-30.94	-6.33	-10.53	-6.33	-10.53	-8	-16.08	-30.11	-33.68	-19.3	-24.97	-18.87	-20.06	-20.49	-37.11	-24.2
GFA_22	=	0.13	-9.45257	-5.267	-42.18	-55.36	-10.76	-19.01	-11.27	-16.31	-26.12	-0.25	-4.7	-0.25	-4.7	-9.02	-17.9	-25.57	-28.56	-19.51	-25.66	-19.74	-21.64	-23.53	-35.45	-22.06
GFA_23	=	0.52	-8.62612	-5.121	-40.94	-55.52	-11.48	-22.21	-13.87	-18.54	-26.51	-3.62	-8.14	-3.61	-8.13	-6.2	-15.23	-27.72	-33.3	-16.53	-22.46	-19.02	-19.26	-22.3	-34.68	-21.42
GFA_24	=	0.08	-9.74201	-4.989	-43.21	-59.89	-11.51	-18.86	-11.13	-19.08	-27.96	-4.14	-9.82	-4.07	-9.74	-7.74	-17.82	-32.1	-37.17	-18.8	-23.6	-20.81	-21.77	-24.19	-39.49	-25.9
GFA_25	=	1.58	-7.96357	-4.144	-35.54	-49.94	-11.34	-23.77	-16.13	-24.4	-24.36	-1.92	-8.59	-1.92	-8.59	-0.54	-10.62	-23.07	-28.86	-15.73	-18.94	-18.07	-18.49	-21.18	-29.43	-17.33
GFA_26	=	0.96	-8.26061	-4.961	-46.37	-60.22	-16.31	-24.39	-16.62	-21.46	-33.39	-9.49	-14.78	-9.49	-14.78	-13.72	-22.14	-34.13	-38.97	-23.91	-28.4	-23.24	-24.71	-25.88	-41.21	-27.97
GFA_27	=	0.049	-10.0343	-5.019	-43.57	-57.88	-11.37	-18.94	-11.21	-17.88	-27.09	-3.37	-8.38	-3.37	-8.38	-7.33	-15.64	-28.43	-33.31	-17.78	-24.41	-18.96	-19.93	-20.88	-35.48	-22.64
GFA_28	=	0.5	-8.6495	-5.046	-44.21	-58.93	-12.08	-20.73	-12.39	-20.36	-29.58	-5	-9	-5	-9	-9.82	-16.38	-30.17	-33.45	-21.76	-28.1	-26.16	-27.62	-28.62	-37.76	-24.1
GFA_29	=	0.51	-8.63769	-6.405	-50.87	-62.62	-19.91	-26.6	-19.02	-24.24	-35.12	-11.07	-14.85	-11.07	-14.85	-14.29	-21.16	-36.79	-40.19	-26.68	-33.36	-28.29	-29.19	-31.47	-43.24	-31.37
GFA_30	=	0.49	-8.66154	-5.016	-42.72	-54.51	-11.93	-17.94	-10.36	-16.93	-29.92	-4.82	-8.66	-4.8	-8.65	-5.17	-13.05	-31.31	-34.27	-16.92	-23.42	-18.56	-19.21	-21.24	-35.81	-23.16
GFA_31	=	0.2	-9.19576	-5.018	-42.5	-55.34	-10.94	-21.03	-12.65	-17.9	-27.37	-3.79	-8.28	-3.79	-8.28	-7.64	-17.05	-27.79	-33.49	-17.13	-23.32	-18.26	-19.31	-20.84	-34.3	-21.54
GFA_32	=	0.01	-10.9817	-5.336	-44.88	-59.16	-12.25	-20.64	-14.24	-19.62	-26.82	-3.4	-10.18	-3.3	-10.08	-5.79	-15.37	-33.1	-39.05	-20.45	-26.02	-22.4	-22.9	-24.83	-53.15	-40.52
GFA_33	=	0.062	-9.89397	-5.515	-41.71	-56.82	-9.14	-20.97	-13.38	-21.99	-26.76	-4.69	-10.36	-4.48	-10.16	-8.37	-17.95	-33.91	-38.9	-21.17	-27.31	-20.32	-21.82	-23.17	-41.74	-27.39
GFA_34	=	0.77	-8.39209	-5.343	-43.19	-54.63	-10.96	-20.87	-13.33	-21.15	-23.06	-1.36	-8.04	-1.36	-8.04	-6.88	-16.12	-27.88	-33.7	-17.73	-23.64	-17.5	-19.66	-21	-33.74	-20.75
GFA_35	=	0.4	-8.78253	-5.157	-41.44	-54.04	-13.85	-27.49	-20.16	-26.76	-28.83	-6.16	-10.33	-6.16	-10.33	-7.44	-15.44	-28.67	-32.73	-21.97	-24.52	-20.65	-21.46	-22.94	-38.21	-24.54
GFA_36	=	0.048	-10.0465	-5.045	-43.63	-58.5	-12.6	-19.35	-11.62	-16.86	-27.16	-4.65	-10.45	-4.56	-10.37	-9.24	-18.66	-31.74	-36.5	-19.06	-25.78	-21.75	-22.45	-25.1	-39.22	-25.26
GFA_37	=	0.46	-8.69921	-5.087	-42.44	-56.07	-10.97	-17.24	-9.04	-15.86	-29.3	-3.4	-8.47	-3.4	-8.47	-7.37	-16.9	-26.99	-32.02	-16.65	-21.99	-17.57	-18.59	-19.45	-34.76	-21.78
GFA_38	=	0.27	-9.01685	-5.174	-41.88	-53.98	-10.3	-16.85	-9.25	-15.32	-25.7	-3.44	-7.45	-3.44	-7.45	-7.56	-17.39	-27.83	-32.59	-17.28	-23.63	-18.93	-20.17	-21.65	-34.45	-21.84
GFA_39	=	0.28	-8.99517	-5.033	-44.85	-58.06	-14.42	-22.11	-13.96	-18.88	-27.92	-3.85	-8.69	-3.85	-8.69	-8.16	-16.45	-30.1	-33.5	-23.93	-30.62	-24.5	-26.27	-27.36	-38.43	-24.73
GFA_40	=	1	-8.23627	-5.076	-39.6	-49.16	-10.35	-18.63	-11.81	-16.22	-27.77	-6.88	-10.21	-6.88	-10.21	-9.62	-17.38	-30.41	-33.51	-16.81	-23.23	-17.25	-17.7	-19.25	-34.39	-21.17
GFA_41	=	0.25	-9.06273	-5.023	-42.12	-52.99	-12.16	-17.7	-10.3	-14.77	-29.53	-5.7	-9.89	-5.66	-9.88	-7.35	-15.28	-31.79	-35.81	-17.49	-23.57	-18.23	-18.58	-21.27	-36.76	-23.89
GFA_42	=	0.57	-8.57139	-5.17	-39.8	-49.74	-10.28	-20	-13.18	-16.35	-26.94	-5.52	-9.98	-5.52	-9.98	-6.57	-15.02	-30.17	-33.88	-16.24	-22.35	-16.99	-17.4	-19.28	-34.05	-20.89
GFA_43	=	0.44	-8.72571	-5	-52.61	-69.85	-23.91	-30.4	-22.75	-30.14	-38.28	-17	-22.45	-17	-22.45	-20.36	-28.89	-40.51	-45.41	-30.22	-35.69	-30.65	-31.71	-32.39	-47.25	-34.83
GFA_44	=	0.06	-9.91352	-5.318	-42.72	-59.91	-12.81	-19.6	-11.94	-18.65	-28.42	-4.74	-9.05	-4.64	-8.95	-8.93	-17.85	-33.61	-37.55	-19.84	-24.63	-21.53	-22.66	-24.97	-40.34	-26.53
GFA_45	=	0.084	-9.71293	-5.073	-43.73	-58.2	-12.73	-19.71	-11.96	-15.96	-29.15	-4.24	-10.14	-4.16	-10.06	-7.6	-18.53	-32.09	-37.94	-19.99	-24.88	-21.01	-22.06	-24.07	-40.34	-27.14
GFA_46	=	0.49	-8.66154	-5.83	-42.34	-54.7	-14.5	-18.16	-10.27	-17.91	-27.34	-12.13	-13.46	-12.13	-13.46	-12.26	-17.54	-33.5	-35.17	-18.84	-25.77	-20.74	-20.45	-22.79	-41.88	-27.3
GFA_47	=	0.023	-10.4851	-5.235	-43.34	-57.62	-13.34	-23.09	-15.47	-22.65	-26.84	-6.28	-11.47	-5.38	-10.57	-5.34	-14.56	-30.46	-35.33	-20.79	-25.75	-20.03	-19.14	-24.26	-53.03	-40.69
GFA_48	=	0.48	-8.67384	-5.211	-42.62	-55.51	-12.73	-20.44	-11.52	-18.23	-29.67	-4.95	-8.52	-4.95	-8.52	-9.55	-15.57	-29.37	-33.92	-19.18	-23.93	-19.36	-20.38	-21.84	-36.1	-23.64
GFA_49	=	1.3	-8.07986	-4.685	-32.51	-45.45	-11.63	-22.17	-12.18	-25.36	-26.48	7.02	2.95	7.12	3.05	13.74	0.92	-14.64	-19.07	-13.56	-14.85	-11.22	-16.09	-19.31	-33.81	-21.71
GFA_50	=	0.002	-11.9412	-5.688	-43.63	-55.19	-9.27	-19.56	-13.25	-15.8	-26.48	-0.71	-8.03	-0.55	-7.85	-4.17	-12.82	-31.44	-39.08	-19.82	-25.46	-21.8	-22.84	-27.55	-52.88	-40.03
GFA_51	=	0.035	-10.2348	-5.125	-43.49	-58.88	-11.91	-19.37	-11.48	-19.4	-27.99	-5.76	-11.06	-5.69	-10.99	-8.6	-16.84	-33.93	-38.17	-19.78	-25.02	-21.76	-22.71	-25.23	-40.44	-26.74
GFA_52	=	0.023	-10.4851	-5.084	-41.86	-58.55	-12.67	-22.5	-14.99	-19.57	-25.83	-8.64	-13.41	-7.48	-12.25	-8.54	-16.52	-32.32	-36.3	-20.73	-25.14	-21.55	-19.45	-25.6	-41.01	-27.08
GFA_53	=	0.041	-10.1405	-5.04	-44.35	-58.8	-14.13	-20.73	-12.9	-17.94	-27.58	-5.15	-10.88	-5.07	-10.8	-8.72	-18.5	-33.14	-37.56	-19.8	-25.24	-21.46	-22.34	-24.35	-40.01	-26.14
GFA_54	=	0.031	-10.3072	-5.308	-44.32	-58.68	-13.17	-26.34	-16.62	-24.22	-27.88	-3.64	-9.08	-3.63	-9.07	-7.8	-17.14	-31.5	-36.27	-19.19	-25.73	-21.94	-22.65	-24.73	-39.56	-25.19
GFA_55	=	0.029	-10.347	-5.273	-42.62	-59.17	-14.47	-20.75	-12.98	-17.46	-27.03	-3.56	-8.01	-3.47	-7.92	-9.33	-17.1	-32.18	-35.97	-19.8	-24.18	-22.39	-23.46	-24.55	-39.93	-25.84
GFA_56	=	0.043	-10.1121	-5.411	-44.51	-59.56	-14.54	-21.84	-14.01	-20.45	-28.66	-6.21	-11.39	-5.01	-10.18	-6.93	-16.21	-29.82	-34.25	-19.92	-26.02	-21.04	-21.51	-24.12	-39.74	-25.57
GFA_57	=	0.023	-10.4851	-5.404	-42.61	-57.62	-14.46	-21.77	-13.63	-19.38	-25.24	-4.68	-11.65	-3.56	-9.97	-8.19	-18.33	-29.71	-34.61	-20.67	-27	-21.72	-21.04	-26.02	-39.85	-25.11
GFA_58	=	0.039	-10.1703	-5.38	-45.23	-59.8	-14.72	-21.16	-13.26	-19.81	-27	-4.94	-10.42	-4.84	-10.32	-9.02	-18.24	-34.53	-40.7	-18.33	-24.29	-22.46	-23.3	-24.27	-40.25	-26.85
GFA_59	=	0.054	-9.97633	-5.414	-41.95	-59.34	-14.15	-24.45	-16.76	-23.08	-25.08	-0.05	-5.58	-0.01	-5.54	-5.58	-14.98	-31.11	-34.88	-18.05	-23.58	-20.66	-21.79	-23.68	-36.79	-24.39
GFA_60	=	0.037	-10.2017	-5.391	-40.39	-55.27	-11.34	-16.71	-9.05	-14.04	-26.51	-2.13	-9.25	-2.1	-9.21	-9.32	-18.99	-30.15	-34.83	-17.37	-22.71	-17.75	-18.48	-20.64	-37.22	-24.06
GFA_61	=	0.013	-10.8253	-5.827	-39.77	-53.25	-6.3	-19.13	-10.82	-19.13	-28.41	2.21	-4.73	2.34	-4.59	-4.7	-13.78	-27.71	-34.71	-18.96	-25.67	-22.51	-25.42	-29.41	-38.76	-23.85
GFA_62	=	0.25	-9.06273	-5.684	-40.58	-57.99	-14.06	-20.36	-12.18	-16.92	-23.56	-2.31	-5.98	-2.31	-5.98	-4.62	-11.9	-27.59	-31.22	-21.35	-28.15	-21.9	-22.8	-22.45	-35.91	-22.35
GFA_63	=	0.94	-8.27316	-5.586	-52.06	-64.64	-24.66	-34.78	-25.67	-31.29	-34.89	-14.66	-19.74	-14.66	-19.74	-19.93	-27.82	-42.91	-46.04	-28.94	-34.2	-32.25	-33.05	-34.62	-46.93	-32.99
GFA_64	=	0.15	-9.36726	-5.258	-42.59	-56.45	-13.75	-19.89	-12.55	-17.77	-26.26	-2.09	-7.32	-2.09	-7.32	-5.42	-13.3	-26.68	-31.91	-20.08	-25.69	-21.25	-22.57	-24.19	-37.48	-23.64
GFA_65	=	1.45	-8.01476	-4.928	-42.96	-59.74	-10.59	-18.43	-10.51	-13.95	-25.3	-7.18	-10.57	-7.13	-10.52	-8.93	-16.88	-34.55	-36.56	-16.33	-21.71	-17.34	-18.44	-21.22	-39.36	-26.02
GFA_66	=	0.018	-10.6313	-5.216	-44.08	-58.47	-12.91	-20.16	-12.34	-17.5	-27.81	-4.31	-10.64	-4.2	-10.52	-9.6	-17.98	-32.88	-38.87	-20.15	-24.78	-23.71	-23.93	-26.44	-40.63	-26.57
GFA_67	=	0.027	-10.3896	-5.244	-42.64	-58.93	-13.04	-19.37	-11.52	-18.68	-27.41	-4.47	-9.79	-4.4	-9.72	-10.96	-19.31	-32.59	-36.67	-19.78	-24.1	-20.75	-21.7	-24.29	-39.97	-26.01
GFA_68	=	0.024	-10.4598	-5.174	-43.23	-59.03	-14.03	-20.25	-12.64	-17.87	-27.1	-7.79	-12.5	-6.6	-11.16	-6.71	-15.19	-30.93	-35.21	-21.51	-25.79	-23.14	-20.26	-26.77	-40.99	-27.23
GFA_69	=	0.031	-10.3072	-5.381	-42.19	-57.37	-12.61	-19.53	-11.7	-18.07	-26.26	-2.7	-8.74	-2.69	-8.73	-9.93	-19.46	-29.77	-34.85	-19.24	-26.04	-24.11	-25.12	-27.78	-39.2	-24.94
GFA_70	=	0.034	-10.2521	-5.338	-45.08	-60.8	-14.18	-21.53	-13.87	-17.4	-29.75	-3.82	-9.21	-3.71	-9.11	-9.04	-17.67	-33.44	-38.48	-20.4	-25.39	-23.15	-23.98	-26.72	-42.38	-27.75
GFA_71	=	0.046	-10.0719	-5.077	-41.48	-58.47	-11.58	-21.79	-14.31	-19.77	-27.67	-4.79	-10.13	-4.72	-10.13	-8.96	-18.5	-31.51	-38.32	-18.02	-23.21	-19.59	-20.64	-22.88	-38.4	-25.07
GFA_72	=	0.047	-10.0591	-5.332	-41.27	-58.43	-13.65	-19.64	-11.9	-17.14	-25.65	-8.18	-13.19	-6.82	-12.16	-8.02	-17.4	-30.56	-34.99	-19.67	-23.96	-19.94	-18.2	-23.87	-39.37	-25.87
GFA_73	=	0.084	-9.71293	-5.081	-41.01	-56.96	-16.07	-21.98	-14.18	-21.38	-27.68	-3.86	-9.62	-3.82	-9.58	-9.84	-19.24	-30.59	-37.42	-17.24	-21.74	-19.44	-20.38	-22.87	-37.52	-24.49
GFA_74	=	0.09	-9.6718	-5.163	-43.39	-60.02	-13.73	-20.69	-12.96	-19.18	-27.84	-8.55	-12.84	-7.59	-11.88	-4.35	-13.48	-29.29	-32.38	-23.7	-23.88	-23.33	-19.43	-27.28	-43.27	-29.93
GFA_75	=	0.18	-9.25857	-5.755	-44.01	-58.23	-11.34	-18.55	-10.55	-17.32	-28.61	-7.59	-11.87	-7.59	-11.87	-11.99	-20.02	-33.94	-37.84	-17.99	-21.16	-17.18	-16.98	-17.71	-36.75	-23.3
GFA_76	=	0.192	-9.22009	-5.118	-43.38	-55.83	-12.48	-20.23	-12.35	-19.78	-28.21	-6.19	-9.65	-6.19	-9.65	-7.7	-16.54	-30.29	-34.36	-18.36	-24.94	-18.57	-19.97	-19.75	-35.69	-22.51
GFA_77	=	0.26	-9.03935	-5.449	-42.19	-55.45	-12.44	-19.39	-11.68	-17.66	-25.18	-4.25	-10.07	-4.25	-10.07	-10.1	-18.83	-30.51	-34.87	-17.16	-23.77	-17.49	-18.85	-18.71	-33.92	-20.19
GFA_78	=	0.33	-8.89721	-5.05	-41.89	-59.45	-11.18	-18.26	-10.41	-15.99	-27.25	-2.1	-6.77	-2.08	-6.76	-6.74	-16.43	-31.32	-35.77	-17.66	-23.03	-19.58	-21.42	-22.68	-36.07	-23.08
GFA_79	=	0.35	-8.86214	-4.598	-39.24	-53.4	-9.65	-16.38	-9.78	-16.18	-25.29	-4.18	-8.32	-4.18	-8.32	-6.28	-14.35	-26.58	-31.61	-20.74	-27.74	-15.22	-16.47	-17.51	-35.12	-21.97
GFA_80	=	0.38	-8.81311	-5.918	-43.22	-57	-13.98	-19.14	-10.97	-17.17	-30.46	-6.21	-9.77	-6.21	-9.77	-14.35	-22.65	-33.47	-35.82	-21.71	-26.16	-22.12	-21.93	-23.02	-39.07	-26.06
GFA_81	=	0.11	-9.55216	-5.046	-45.06	-59.86	-13.7	-19.91	-12.27	-17.25	-28.65	-6.36	-11.87	-6.31	-11.82	-8.27	-16.92	-33.42	-36.94	-19.72	-24.01	-22.44	-22.3	-24.94	-40.7	-26.95
GFA_82	=	0.11	-9.55216	-5.154	-48.09	-61.44	-12.28	-20.16	-12.23	-17.74	-26.79	-6.83	-11.23	-6.75	-11.15	-9.26	-17.12	-35.11	-38.39	-18.63	-23.56	-19.8	-20.71	-23.59	-40.57	-27.22
GFA_83	=	0.14	-9.40839	-5.078	-45.91	-60.65	-12.29	-18.84	-11.01	-15.56	-25.9	-7.37	-12.11	-7.32	-12.06	-10.14	-18.18	-35.26	-38.83	-18.71	-22.52	-20.09	-20.82	-24.77	-40.94	-27.15
GFA_84	=	0.24	-9.08706	-4.89	-40.36	-57.27	-12.07	-19.96	-12.32	-19.24	-29.13	-5.47	-10.04	-5.47	-10.04	-8.9	-16.23	-29.25	-33.09	-20.29	-25.64	-21.6	-22.55	-23.63	-36.34	-23.53
GFA_85	=	0.45	-8.71231	-5.1	-41.13	-57.03	-12.21	-20.27	-12.95	-20.25	-24.89	-5.73	-10.43	-5.73	-10.43	-8.81	-16.25	-28.57	-32.16	-18.24	-24.02	-18.49	-19.95	-20.83	-35	-21.64
GFA_86	=	0.47	-8.68639	-5.49	-41.55	-60.08	-12.26	-20.69	-12.46	-19.29	-23.63	-2.65	-7.84	-2.54	-7.73	-5.64	-14.15	-32.06	-37.19	-17.99	-22.83	-18.95	-20	-22.89	-39.34	-26.23
GFA_87	=	0.51	-8.63769	-5.152	-37.43	-53.45	-9.88	-17.39	-9.63	-14.83	-26.32	-2.79	-6.39	-2.79	-6.39	-7.29	-15.04	-27.23	-30.73	-16.86	-23.33	-17.47	-18.7	-18.66	-33.93	-20.94
GFA_88	=	0.75	-8.40778	-5.28	-44.19	-61.74	-14.42	-21.69	-13.31	-20.75	-31.37	-3.66	-9.21	-3.66	-9.21	-6.22	-14.98	-30.32	-34.27	-20.25	-25.8	-23	-23.87	-26	-38.39	-24.64
GFA_89	=	0.76	-8.39988	-5.114	-44.49	-59.65	-13.7	-20.83	-12.6	-19.53	-32.56	-4.69	-9.28	-4.69	-9.28	-11.76	-19.82	-31.07	-36.09	-20.03	-25.25	-19.39	-20.63	-22.15	-37.35	-24.16
GFA_90	=	0.77	-8.39209	-5.139	-47.96	-60.46	-15.64	-21.23	-13.36	-18.66	-30.93	-5	-8.67	-5	-8.67	-6.28	-14.9	-29.05	-33.34	-18.82	-24.61	-22.41	-23.14	-25.76	-40.12	-27.55
GFA_91	=	0.79	-8.3768	-5.089	-42.21	-59.09	-14.84	-21.34	-13.01	-21.61	-30.49	-4.18	-7.67	-4.15	-7.64	-6.92	-13.77	-30.18	-34	-18.79	-24.68	-23.2	-24.19	-26.1	-42.32	-29.24
GFA_92	=	0.82	-8.35458	-5.224	-43.49	-61.51	-13.79	-21.07	-12.81	-19.6	-30.98	-5.09	-10.51	-5.06	-10.48	-6.78	-16.12	-32.97	-38.55	-21.31	-27.12	-22.16	-22.41	-24.02	-41.41	-26.92
GFA_93	=	0.95	-8.26685	-5.103	-43.32	-58.82	-12.53	-19.23	-11.16	-16.9	-27.49	-2.23	-5.55	-2.23	-5.55	-2.86	-11.53	-28.32	-31.13	-17.7	-22.89	-21.69	-22.52	-24.54	-38.13	-24.42
GFA_94	=	0.98	-8.24832	-5.116	-38.06	-51.45	-11.47	-19.46	-12.29	-16.75	-20.99	-5.38	-7.86	-5.38	-7.86	-9.26	-17.94	-28.54	-31.87	-17.26	-22.98	-18.07	-19.54	-20.29	-34.64	-22.26
GFA_95	=	0.99	-8.24226	-6.224	-42.73	-49.09	-13.69	-17.55	-10.8	-15.4	-31.7	6.71	2.57	6.71	2.57	-2.02	-9.93	-16.04	-18.43	-21.01	-28.39	-27.76	-28.6	-29.15	-40.35	-25.33
GFA_96	=	1.06	-8.20153	-5.418	-44.75	-59.31	-12.5	-21.99	-12.98	-20.77	-31.47	-2.27	-8.55	-2.27	-8.55	-7.19	-17.44	-29.8	-35.6	-20.95	-25.6	-18.69	-19.92	-20.46	-37.64	-24.16
GFA_97	=	1.1	-8.17945	-5.221	-37.97	-52.13	-10.25	-15.91	-8.91	-14.71	-23.64	-4.89	-8.65	-4.89	-8.65	-6.97	-13.98	-26.4	-29.55	-16.07	-21.53	-17.38	-18.3	-18.87	-32.66	-19.99
GFA_98	=	0.031	-10.3072	-5.257	-39.37	-54.25	-11.55	-20.48	-14.21	-21.32	-25.96	-6.61	-9.84	-5.47	-8.7	-6.95	-15.02	-29.89	-32.64	-20.99	-27.19	-18.89	-17.95	-22.19	-39.7	-24.89
GFA_99	=	0.96	-8.26061	-5.513	-40.78	-55.1	-8.49	-21.56	-14.23	-21.71	-27.74	-1.58	-3.43	-1.58	-3.43	-5.18	-12.88	-25.31	-30.42	-22.99	-28.36	-17.04	-18.63	-21.26	-57.25	-42.48
GFA_100	=	3.5	-7.48942	-5.013	-38.43	-49.86	-9.75	-16.18	-8.61	-14.09	-24.31	0.53	-3.33	0.53	-3.33	-4.24	-10.77	-23.76	-26.89	-15.39	-20.88	-16.13	-18.44	-21.92	-34.29	-20.4
GFA_101	=	3.5	-7.48942	-4.556	-38.09	-54.09	-7.07	-14.95	-6.76	-13.6	-21.89	-2.55	-3.82	-2.55	-3.82	-1.08	-7.64	-25.21	-25.72	-18.59	-23.73	-15.33	-17.22	-17.04	-36.05	-22.52
GFA_102	=	0.56	-8.58194	-4.774	-39.14	-57	-6.48	-15.14	-6.08	-13.61	-27.84	0.48	-1.92	0.65	-1.91	0.73	-6.45	-21.48	-23.18	-17.99	-24.59	-19.63	-20.86	-22.28	-37.04	-24.24
GFA_103	=	0.92	-8.28598	-4.951	-42.59	-54.89	-14.54	-19.62	-12.09	-18.21	-27.78	0.1	-6.02	0.18	-5.95	-5.53	-14.82	-26.09	-30.68	-17.19	-20.8	-13.84	-14.64	-17.1	-36.22	-21.96
GFA_104	=	0.1	-9.60898	-5.131	-45.02	-60.2	-12.73	-20.26	-12.6	-17.01	-27.84	-8.03	-13.53	-7.96	-13.46	-10.04	-19.3	-34.86	-38.66	-19.75	-24.55	-21.84	-22.7	-25.26	-40.77	-27.14
GFA_105	=	0.047	-10.0591	-4.892	-42.38	-57.93	-12.69	-20.1	-12.51	-19.35	-25.84	-9.87	-14.77	-8.85	-13.75	-9.19	-17.63	-32.93	-36.1	-19.48	-24.08	-20.64	-19.23	-26.04	-40.62	-26.98
GFA_106	=	1.01	-8.23034	-4.619	-40.54	-56.89	-10.02	-17.59	-9.04	-16.9	-24.83	-5.13	-6.3	-5.12	-6.28	-5.4	-10.3	-29.52	-30.81	-19.56	-23.19	-18.53	-20	-20.17	-38.21	-24.66
GFA_107	=	0.026	-10.4121	-5.346	-42.61	-58.68	-13.13	-19.75	-11.64	-16.53	-24.73	-3.38	-8.41	-3.32	-8.35	-9.11	-18.42	-31.2	-36.47	-20.12	-25.58	-22.47	-23.71	-25.85	-37.99	-24.26
GFA_108	=	0.093	-9.65225	-5.245	-44.5	-61.22	-12	-19.73	-11.8	-18.02	-26.33	-5.5	-10.09	-5.4	-10	-9.04	-16.04	-34.82	-38.6	-21.16	-26.95	-21.86	-23.22	-24.98	-41.33	-27.72
GFA_109	=	0.074	-9.78849	-5.147	-43.97	-58.32	-14.53	-20.78	-12.86	-19.1	-27.36	-6.51	-11.54	-6.29	-11.33	-9.51	-17.76	-34.2	-38.1	-18.29	-21.76	-20.62	-20.97	-22.2	-39.89	-25.97
GFA_110	=	0.083	-9.72007	-5.128	-44.25	-58.17	-13.9	-20.52	-12.92	-18.97	-28.36	-4.51	-8.55	-4.51	-8.48	-6.61	-15.67	-30.22	-35.57	-19.73	-24.74	-20.92	-21.36	-21.41	-36.83	-23.86
GFA_111	=	4300	-3.24857	-5.601	-26.28	-32.94	-14.72	-10.58	-3.03	-5.17	-29.39	-22.05	-15.91	-22.05	-15.91	-24.96	-19.85	-30.69	-25.46	-20.16	-20.45	-23.52	-22.41	-22.99	-38.35	-26.33
GFA_112	=	8	-6.99659	-4.405	-39.08	-56.12	-18.32	-23.08	-15.85	-22.04	-18.44	-4.95	-9.98	-4.95	-9.98	-4.21	-10.37	-29.25	-35.23	-13.16	-21.92	-7.31	-11.57	-15.32	-37.22	-22.49
GFA_113	=	5.3	-7.24205	-4.738	-43.09	-62.47	-21.54	-27.15	-19.54	-26.39	-18.75	-5.21	-10.1	-5.2	-10.09	0.98	-9.36	-32.97	-38.64	-17.35	-24.3	-13.71	-18.23	-23	-42.56	-26.77
GFA_114	=	8.1	-6.98918	-4.668	-39.63	-53.86	-21.09	-23.48	-16.56	-23.82	-26.66	-2.45	-6.28	-2.45	-6.28	2.63	-5.5	-26.5	-31.54	-16.88	-23.5	-5.2	-10.04	-13.85	-36.12	-21.12
GFA_115	=	22	-6.39351	-4.863	-38.48	-54.67	-18.95	-26.07	-17.8	-23.16	-28.41	1.83	-3.09	1.83	-3.09	5.24	-5.3	-23.99	-29.75	-17.9	-27.27	-10.74	-14.73	-18.25	-37.69	-22.78
GFA_116	=	130	-5.33444	-4.601	-38.99	-53.88	-19.02	-27.05	-20.1	-28.01	-23.18	-2.83	-8.69	-2.83	-8.69	1.28	-7.73	-25.43	-31.23	-13.45	-19.45	-6.55	-11.14	-13.41	-34.11	-18.98
GFA_117	=	80	-5.62388	-5.109	-20.86	-23.45	-13.8	-16.66	-5.82	-13.89	-19.64	-13.03	-11.29	-13.03	-11.29	-14.84	-16.84	-26.07	-22.81	-22.84	-28.82	-12.52	-11.97	-15.71	-36.99	-23
GFA_118	=	7.8	-7.01168	-4.929	-24.46	-34.45	-14.64	-15.09	-1.47	-16.97	-29.85	-16.11	-9.24	-16.11	-9.24	-15.07	-14.86	-29.29	-25.79	-16.36	-21.52	-20.07	-19.64	-18.62	-39.81	-25.02
GFA_119	=	5.2	-7.25341	-4.926	-25.47	-36.91	-16.77	-14.41	-6.08	-6.83	-24.33	-10.64	-10.01	-10.64	-10.01	-12.56	-15.85	-26.76	-40.16	-16.54	-20.4	-15.78	-15.81	-16.66	-34.39	-21.82
GFA_120	=	2.5	-7.69002	-4.887	-22.92	-31.52	-14.68	-17.68	-7.57	-11.93	-24.89	-8.79	-10.04	-8.79	-10.04	-10.2	-14.73	-26.8	-28.66	-17.62	-19.65	-16.44	-16.83	-17.69	-36.49	-23.83
GFA_121	=	3.9	-7.42491	-4.608	-18.19	-30.88	-9.12	-17.84	-7.12	-12.54	-21.99	-16.37	-8.16	-16.37	-8.16	-17.06	-13.59	-31.6	-25.46	-16.82	-20.05	-17.52	-16.74	-16.25	-39.11	-24.84
GFA_122	=	2.2	-7.76622	-5.024	-26	-35.7	-8.96	-18.55	-10.47	-20.59	-24.64	-13.03	-6.93	-13.03	-6.93	-15.83	-12.38	-28.36	-23.84	-20.82	-21.44	-22.33	-22.36	-22.97	-41	-26.71
GFA_123	=	5.2	-7.25341	-4.929	-18.44	-28.65	-12.99	-11.73	-3.86	-8.05	-24.08	-15.87	-11.35	-15.87	-11.35	-19.56	-17.26	-27.66	-26.99	-17.43	-19.65	-18.31	-18.1	-18.93	-37.17	-23.85
GFA_124	=	5.3	-7.24205	-4.835	-23.28	-34.22	-11.76	-14.34	-3.66	-13.55	-29.81	-12.58	-8.03	-12.58	-8.03	-11.44	-9.29	-28.52	-24.63	-15.78	-19.9	-16.52	-17.65	-17.42	-37.42	-22.34
GFA_125	=	1.7	-7.91993	-5.838	-34.61	-52.85	-21.59	-21.1	-11.87	-20.13	-29.74	-18.69	-19.12	-18.69	-19.12	-16.96	-21.15	-42.21	-43.95	-25.48	-31.39	-26.81	-29.74	-32.15	-49.49	-32.84
GFA_126	=	0.16	-9.32879	-6.553	-39.67	-67.57	-23.3	-27.43	-16.05	-20.93	-37.55	-20.58	-20.97	-20.58	-20.97	-18.61	-23.86	-47.45	-49.67	-26.1	-32.49	-27.36	-30.76	-34.05	-55.19	-37.33
GFA_127	=	0.046	-10.0719	-6.952	-40.25	-62.26	-21.69	-28.57	-16.27	-27.81	-36.42	-21.29	-20.46	-21.29	-20.46	-16.44	-21.45	-45.49	-46.8	-34.76	-40.97	-32.3	-36.46	-36.69	-58.2	-38.82
GFA_128	=	0.05	-10.0222	-6.467	-39.32	-58.8	-22.2	-27.31	-15.36	-25.55	-38.22	-24.59	-25.15	-24.59	-25.15	-24.38	-29.55	-47.92	-49.06	-34.64	-40.91	-32.44	-35.23	-35.22	-53.78	-35.79
GFA_129	=	0.049	-10.0343	-6.684	-38.12	-58.68	-24.56	-27.99	-16.2	-31.95	-33.66	-26.56	-30.22	-26.56	-30.22	-25.74	-32.87	-48.92	-52.75	-33.86	-39.37	-29.22	-33.35	-31.26	-51.25	-33.23
GFA_130	=	3.2	-7.54285	-5.458	-33.11	-46.32	-17.9	-16.49	-7.93	-11.05	-27.09	-20.42	-17.21	-20.42	-17.21	-15.93	-16.47	-39.52	-39.34	-21.97	-25.41	-25.91	-26.2	-28.1	-46.61	-30.26
GFA_131	=	1.8	-7.88586	-5.643	-36.94	-52.31	-16.59	-16.95	-7.46	-11.96	-31.76	-20.06	-15.83	-20.06	-15.83	-17.86	-16.42	-40.15	-38.02	-20.95	-26.67	-25.72	-26.2	-27.56	-46.14	-30.18
GFA_132	=	1.1	-8.17945	-5.96	-38.76	-57.39	-25.62	-23.51	-9.33	-17.55	-36.89	-19.03	-14.41	-19.03	-14.41	-15.33	-14.17	-38.68	-37.48	-29.59	-32.15	-31.99	-33.48	-33.54	-52.97	-36.16
GFA_133	=	0.069	-9.8302	-6.751	-41.01	-63.91	-27.29	-29.77	-18.19	-27.08	-37.68	-18.88	-21.13	-18.88	-21.13	-21.66	-31.81	-45.09	-47.31	-32.6	-36.97	-31.53	-34.28	-36.01	-56.91	-38.84
GFA_134	=	0.052	-9.99883	-6.772	-42.03	-63.11	-22.82	-28.39	-15.68	-27.34	-38	-18.31	-18.16	-18.31	-18.16	-15.96	-20.99	-44.75	-47.29	-32.9	-40.45	-32.63	-35.49	-35.58	-58.34	-40.29
GFA_135	=	6.7	-7.10231	-5.4	-36.15	-49.16	-19.2	-18.54	-6.25	-19.84	-28.22	-13	-13.4	-13	-13.4	-23.29	-30.73	-38.58	-38.33	-23.72	-31.04	-21.8	-23.19	-24.68	-49.63	-31.79
GFA_136	=	4.4	-7.353	-5.558	-31.11	-44.41	-13.22	-15.86	-4.85	-12.95	-31.04	-18.23	-17.7	-18.23	-17.7	-21.24	-26.18	-42.34	-43.17	-23.54	-30.43	-19.86	-23.01	-23.8	-44.34	-29.3
GFA_137	=	0.48	-8.67384	-5.763	-37.52	-49.9	-16.62	-20.56	-8.35	-18.75	-29.96	-18.21	-18.62	-18.21	-18.62	-20.48	-27.8	-44.03	-45.26	-21.37	-29.28	-22.41	-23.49	-25.41	-44.85	-29.86
GFA_138	=	1.1	-8.17945	-6.167	-32.76	-50.13	-17.49	-20.61	-8.43	-15.38	-30.4	-15.35	-17.04	-15.35	-17.04	-19.2	-26.03	-39.89	-42.98	-23.35	-29.36	-24.19	-27.22	-28.87	-46.67	-29.52
GFA_139	=	0.95	-8.26685	-6.062	-44.75	-47.48	-18.04	-21.64	-9.69	-23.73	-30.68	-19.22	-19.19	-19.22	-19.19	-21.85	-25.17	-41.12	-41.39	-26.91	-32.7	-23.21	-28.09	-28.17	-47.29	-31.08
GFA_140	=	2.5	-7.69002	-5.756	-36.02	-52.4	-21.28	-24.69	-12.99	-22.03	-34.52	-14.49	-14.34	-14.49	-14.34	-19.72	-21.55	-37.37	-38.11	-26.04	-32.64	-29.18	-31.33	-34.01	-48.38	-33.73
GFA_141	=	1700	-3.8018	-5.614	-21.87	-31.51	-13.37	-12.69	-4.35	-9.2	-15.33	-8.47	-4.33	-8.47	-4.33	-10.55	-13.64	-21.69	-22.41	-13.29	-14.11	-9.29	-8.28	-10.75	-26.16	-15.87
GFA_142	=	1300	-3.96172	-5.097	-21.66	-33.06	-8.37	-9.98	-2.86	-5.76	-19.53	-4.62	-3.98	-4.62	-3.98	-6.88	-12.31	-20.23	-21.04	-8.15	-10.56	-11.6	-9.27	-7.19	-29.86	-15.4
GFA_143	=	1600	-3.83794	-5.521	-19.67	-29.98	-8.51	-10.07	-4.36	-8.66	-17.62	-2.07	-0.9	-2.07	-0.9	-2.27	-9.16	-20.43	-22.71	-7.35	-9.25	-6.94	-6.16	-8.47	-27.27	-15.61
GFA_144	=	1700	-3.8018	-5.409	-17.44	-28.79	-11.85	-9.39	-2.14	-4.07	-15.03	-4.13	-3.91	-4.13	-3.91	-8.67	-12.32	-29.19	-29.54	-6.6	-8.31	-10.35	-9.31	-12.32	-23.39	-15.95
GFA_145	=	1500	-3.87641	-6.039	-23.25	-36.08	-9.21	-9.4	-1.15	-6.18	-20.67	-6.08	-1.8	-6.08	-1.8	-7.61	-11.82	-26.95	-26.76	-8.19	-10.64	-7.66	-6.92	-9.75	-36.61	-19.71
GFA_146	=	2300	-3.62159	-5.612	-24.76	-35.02	-15.94	-11.55	-4.61	-8.71	-16.79	-9.92	-9.37	-9.92	-9.37	-11.72	-15.13	-23.7	-24.08	-13.39	-13.1	-11.59	-11.88	-11.35	-28.47	-17.4
GFA_147	=	2800	-3.50432	-5.178	-18.91	-28.35	-9.73	-12.99	-5.6	-9.23	-16.76	-7.24	-8.01	-7.24	-8.01	-10.24	-14.63	-19.03	-19.05	-14.01	-15.68	-16.54	-15.99	-16.42	-30.54	-15.86
GFA_148	=	1800	-3.76772	-5.625	-18.97	-26.47	-11.14	-8.49	-1.35	-6.36	-17.07	-3.1	-2.93	-3.1	-2.93	-8.1	-11.85	-23.43	-23.1	-7.53	-8.98	-9.87	-9.14	-9.97	-23.7	-12.45
GFA_149	=	2000	-3.70491	-5.554	-25.17	-30.66	-6.9	-10.44	-3.43	-7.07	-21.61	-6.69	-7.61	-6.69	-7.61	-9.52	-12.8	-18.53	-19.09	-12.09	-13.88	-14.98	-14.33	-14.43	-31.12	-14.64
GFA_150	=	880	-4.19435	-5.558	-23.64	-31.02	-6.5	-7.74	-1.51	-7.15	-23.7	-1.46	-0.56	-1.46	-0.56	-2.22	-3.44	-11.4	-9.83	-7.42	-8.76	-9.55	-8.44	-8.75	-29.71	-13.89
GFA_151	=	1400	-3.91754	-5.301	-17.19	-28.76	-12.45	-11.54	-3.91	-9.82	-16.41	-5.8	-6.05	-3.63	-3.88	-5.01	-9.39	-25.02	-25.33	-6.99	-8.2	-11.84	-8.58	-13.37	-25.88	-14.93
GFA_152	=	1600	-3.83794	-5.94	-22.74	-40.76	-10	-11.3	-4.27	-10.14	-20.71	-2.74	-2.73	-2.41	-0.63	-1.38	-5.31	-20.37	-22.21	-8.88	-9.21	-10.37	-7.38	-8.39	-33.91	-16.93
GFA_153	=	720	-4.31398	-5.105	-15.84	-30.41	-11.89	-11.64	-4.48	-12.49	-17.97	-2.2	-2.6	-2.2	-2.6	-16.84	-21.74	-20.99	-8.71	-7.15	-7.22	-15.44	-11.18	-13.39	-22.98	-12.33
GFA_154	>	1600	-3.83794	-5.644	-22.42	-36.8	-10.62	-10.41	-3.31	-8.74	-19.24	-1.3	0.61	-1.28	0.66	-0.94	-3.54	-17.81	-13.91	-9.35	-7.89	-7.35	-6.57	-7.68	-38.31	-21.13
GFA_155	=	1200	-4.00944	-5.804	-25.54	-33.62	-10.12	-13.56	-6.34	-9.57	-21.88	-10.52	-7.25	-10.52	-7.25	-9.76	-13.32	-22.71	-21.71	-15.17	-15.15	-12.96	-13.19	-15.48	-26.25	-16.8
GFA_156	=	1300	-3.96172	-6.153	-22.07	-30.35	-7.41	-9.45	-2.41	-11.11	-24.93	-1.29	2.02	-1.29	2.02	-8.4	-13.41	-16.65	-18.07	-13.03	-14.23	-7.34	-7.67	-9.82	-31.44	-14.18
GFA_157	=	1500	-3.87641	-5.436	-18.07	-28.94	-13.59	-11.15	-3.91	-11.05	-20	-2.17	-1.37	-2.17	-1.37	-3.29	-7.67	-21.82	-22.69	-11.15	-11.56	-12.02	-12.59	-10.43	-24.27	-12.46
GFA_158	=	1000	-4.11814	-6.201	-20.98	-30.69	-13.41	-13.05	-5.48	-11.73	-25.95	-7.78	-7.47	-7.78	-7.47	-10.95	-12.64	-19.31	-21.15	-16.59	-18.08	-15.12	-20.05	-14.63	-29.92	-20.32
GFA_159	=	1200	-4.00944	-5.498	-19.55	-31.22	-5.99	-11.98	-5.68	-8.1	-20.25	-3.85	0.02	-3.85	0.02	-3.36	-6.8	-17.91	-14.22	-10.28	-14.28	-12.27	-12.16	-10.24	-25.97	-13.96
GFA_160	=	1200	-4.00944	-5.364	-21.71	-28.7	-4.23	-7.93	-0.18	-8.88	-21.16	0.99	4.18	0.99	4.18	0.81	-2.98	-17.63	-16.59	-13.3	-15.02	-12.33	-13.04	-13.39	-33.32	-15.71
GFA_161	=	870	-4.20116	-5.631	-19.04	-33.47	-9.38	-8.49	-1.47	-9.55	-23.88	-5.17	0.3	-5.17	0.3	-2.88	-5.92	-22.04	-20.41	-12.61	-12.87	-9.84	-10.51	-11.14	-25.96	-14.66
GFA_162	<	600	-4.42267	-5.827	-21.33	-31.17	-8.1	-7.81	-0.96	-4.83	-20.79	-9.79	-2.32	-9.79	-2.32	-5.59	-10.54	-22.74	-21.5	-10.62	-14.04	-11.03	-11.06	-10.24	-32.7	-19
GFA_163	=	770	-4.27395	-5.101	-23.93	-31.22	-7.17	-9.18	-3.7	-7.82	-24.43	-3.46	-0.66	-3.46	-0.66	-7.33	-7.1	-18.05	-15.94	-12.54	-12.15	-12.99	-18.1	-17.2	-31.24	-16.83
GFA_164	=	660	-4.36585	-5.43	-19.94	-31	-7.19	-7.41	-1.07	-9.41	-15.89	-4.08	-4.79	-4.08	-4.79	-8.48	-12.75	-29.27	-29.56	-8.49	-11.43	-9.39	-9.82	-12.17	-26.49	-14.87
GFA_165	=	1400	-3.91754	-5.333	-19.2	-29.12	-12.09	-8.78	-1.37	-8.68	-17.36	-5.35	-6.13	-3.19	-3.97	-4.47	-9.13	-25.42	-26.45	-7.13	-9.93	-8.8	-6.43	-13.29	-26.28	-15.06
GFA_166	=	490	-4.54341	-5.945	-24.42	-36.92	-11.82	-9.36	-3.61	-7.56	-19.87	-2.17	-1.29	-2.17	-1.29	-6.3	-10.03	-28.01	-26.9	-8.03	-10.17	-10.52	-9.94	-11.55	-37.47	-20.45
GFA_167	=	910	-4.17436	-5.409	-20.34	-34.44	-8.93	-8.2	-2.42	-6.42	-21.29	1.37	1.6	1.37	1.6	-5.59	-8.65	-23.16	-24.32	-11.26	-11.69	-8.58	-7.29	-7.95	-32.79	-18.23
GFA_168	=	2000	-3.70491	-5.064	-21.86	-40.04	-12.34	-10.78	-2.99	-6.85	-20.63	-3.02	-3.03	-3.01	-3.02	-7.43	-11.62	-30.89	-31.64	-7.4	-9.46	-12.9	-11.25	-13.85	-29.91	-19.27
GFA_169	=	1400	-3.91754	-6.015	-21.35	-38.64	-12.81	-9.53	-1	-6.22	-18.43	-5.36	-4.99	-5.36	-4.98	-10.59	-14.99	-28.57	-29.29	-7.2	-9.58	-7.52	-11.87	-13.86	-31.06	-16.67
GFA_170	=	690	-4.33935	-4.951	-26.49	-26.37	-14.24	-20.63	-12.55	-19.97	-15.23	1.35	1.07	1.35	1.07	0.67	-2	-16.14	-21.18	-8.2	-10.08	-8.9	-8.68	-9.36	-23.75	-15.25
GFA_171	=	1400	-3.91754	-5.447	-19.77	-30.48	-9.73	-10.72	-2.85	-7.38	-19.44	-2.77	-2.69	-2.77	-2.69	-8.64	-12.79	-23.91	-24.01	-6.51	-9.56	-13.67	-13.91	-12.12	-28.58	-15.08
GFA_172	=	1200	-4.00944	-5.283	-17.4	-29.5	-10.11	-9.23	-1.7	-6.68	-16.58	-3.75	-3.35	-3.75	-3.35	-7.95	-11.29	-27.71	-28.65	-7.25	-9.8	-11.85	-11.74	-11.7	-24.72	-13.48
GFA_173	=	1000	-4.11814	-5.094	-21.77	-33.42	-6.89	-10.02	-5.46	-9.44	-22.93	-2.52	2.43	-2.52	2.43	-4.39	-1.99	-17.3	-15.27	-6.97	-10.05	-16.64	-19.34	-15.48	-32.26	-13.99
GFA_174	=	880	-4.19435	-5.659	-19.83	-28.26	-6.99	-9.83	-3.85	-12.08	-18.07	-1.75	-1.39	-1.75	-1.39	-3	-4.76	-15.91	-11.64	-5.54	-6.73	-9.06	-6.74	-6.01	-25.51	-11.23
GFA_175	=	1000	-4.11814	-4.956	-27.24	-39.15	-11.19	-19.06	-10.76	-15.01	-17.59	-9.06	-3.42	-9.06	-3.42	-12.27	-10.24	-21.43	-17.37	-15.07	-20.48	-8.54	-8.7	-11.36	-36.51	-20.26
GFA_176	=	90	-5.55366	-5.18	-26.73	-39.24	-9.87	-15.09	-6.35	-16.49	-18.92	-7.66	-3.85	-7.66	-3.85	-13.47	-15.33	-25.31	-23.86	-14.37	-19.9	-7.91	-8.57	-10.97	-35.16	-19.58
GFA_177	=	230	-4.9943	-5.452	-29.44	-32.63	-16.06	-12.41	-4.17	-9.42	-18.28	-10.78	-4.57	-10.78	-4.57	-12.29	-10.01	-23.93	-19.77	-15.6	-20.71	-10.76	-11.09	-15.62	-40.21	-23.61
GFA_178	=	280	-4.87703	-5.168	-22.88	-30.37	-13.67	-8.45	-1.17	-7	-13.45	-5.66	-0.63	-4.22	0.81	-4.56	-3.31	-19.41	-16.3	-12.51	-15.39	-13.76	-12.99	-14.36	-39.07	-21.78
GFA_179	=	670	-4.35689	-5.035	-23.03	-41.03	-12.34	-17.24	-9.22	-16.39	-13.59	-5.67	-1.54	-5.67	-1.54	-6.88	-6.09	-20.9	-19.36	-11.12	-16.48	-10.23	-10.2	-13.07	-32.78	-17.75
GFA_180	=	450	-4.59418	-5.563	-23.98	-37.91	-10.71	-11.1	-3.87	-8.18	-17.87	-7.43	-0.8	-7.43	-0.8	-6.64	-3.98	-18.19	-16.21	-14.17	-17.44	-10.37	-12.65	-14.32	-35.81	-20.32
GFA_181	=	350	-4.744	-5.473	-28.48	-40.62	-14.11	-19.43	-11.12	-17.07	-21.54	-12.37	-8.31	-12.37	-8.31	-14.29	-13.07	-25.77	-23.54	-15.65	-21.28	-13.67	-12.44	-14.9	-36.98	-23.04
GFA_182	=	600	-4.42267	-5.571	-32.56	-40.45	-21.27	-19.78	-11.71	-18.97	-23.18	-13.57	-9.93	-13.57	-9.93	-13.23	-11.39	-27.62	-25.46	-25.38	-28.93	-24.22	-26.83	-29.78	-38.81	-31.35
GFA_183	=	520	-4.50798	-5.511	-20.88	-29.94	-7.59	-16.19	-7.96	-14.05	-16.7	-5.59	0.06	-5.59	0.06	-7.73	-5.74	-17.16	-13.45	-11.57	-17.41	-8.38	-8.06	-13.94	-32.2	-15.95
GFA_184	=	1200	-4.00944	-5.564	-26.33	-35.48	-11.33	-10.35	-0.99	-7.59	-15.76	-6.05	-2.03	-6.05	-2.03	-11.62	-11.92	-17.56	-14.09	-12.3	-14.83	-6.56	-7.74	-7.28	-32.31	-16.68
GFA_185	=	1500	-3.87641	-5.428	-23.95	-38.78	-9.38	-12.16	-3.92	-11.69	-19.5	-4.57	-4.99	-4.57	-4.99	-9.78	-10.58	-21.86	-21.43	-13.91	-16.21	-15.22	-15.91	-15.58	-33.97	-20.3
GFA_186	=	380	-4.69497	-5.417	-26.57	-36.72	-11.02	-12.48	-6.37	-8.47	-21.08	-11.9	-8.38	-11.9	-8.38	-9.77	-12.07	-26.38	-25.91	-13.77	-13.06	-12.91	-12.69	-14.76	-28.53	-18.55
GFA_187	=	800	-4.25117	-5.956	-28.48	-39.4	-17.15	-19.23	-12.1	-16.45	-20.56	-14.99	-9.19	-14.99	-9.19	-12.69	-14.95	-25.85	-19.06	-16.1	-15.38	-12.65	-12.41	-15.77	-38.3	-22.54
GFA_188	=	1000	-4.11814	-5.487	-20.63	-35.73	-11.97	-12.12	-3.44	-9.11	-23.94	-13.75	-9.05	-13.75	-9.05	-15.17	-16.3	-28.46	-26.92	-12.41	-14.92	-11.67	-12.75	-14.52	-32.19	-18.1
GFA_189	=	1300	-3.96172	-5.653	-19.5	-32.19	-10.49	-10.55	-3.72	-10.41	-20.1	-14.81	-8.46	-14.81	-8.46	-11.85	-16.28	-27.46	-27.08	-10.13	-9.69	-11.01	-9.87	-10.36	-31.17	-16.95
GFA_190	=	870	-4.20116	-5.401	-19.85	-29.78	-8.61	-13.06	-4.27	-10.44	-20.31	-9	-4.93	-9	-4.93	-7.63	-7	-23.94	-22.02	-8.47	-10.99	-13.15	-13.38	-13.96	-25.93	-15.42
GFA_191	=	710	-4.32232	-4.992	-18.07	-27.69	-9.04	-3.95	2.33	-2.79	-16.48	-8.06	-0.76	-8.06	-0.76	-6.94	-5.73	-22.91	-18.83	-8.33	-12.28	-8.87	-8.86	-9.39	-30.11	-17.61
GFA_192	=	720	-4.31398	-5.078	-20.64	-28.25	-10.19	-11.96	-3.94	-10.79	-24.07	-10.03	-9.15	-10.03	-9.15	-7.7	-10.38	-28.64	-27.62	-12.33	-15.21	-13.21	-12.66	-14.62	-27.59	-17.79
GFA_193	=	500	-4.53136	-5.099	-21.77	-31.74	-10.96	-12.88	-1.6	-6.36	-25.39	-11.71	-5.5	-11.71	-5.5	-14.08	-11.57	-24.4	-21.54	-13.82	-18.46	-15.36	-12	-10.99	-35.32	-22.06
GFA_194	=	610	-4.41282	-5.196	-22.48	-28.95	-9.92	-12.71	-5.57	-9.97	-22.18	-5.14	-4.41	-5.14	-4.41	-3.75	-9.6	-24.16	-23.91	-11	-13.77	-13.61	-12.89	-14.13	-28.2	-15.84
GFA_195	=	790	-4.25866	-5.494	-22.66	-31.14	-10.57	-10.38	-3.32	-8.32	-20.71	-7.63	-3.98	-7.63	-3.98	-7.15	-8.04	-17.26	-18.48	-10.61	-15.4	-12.95	-11.48	-13.16	-29.76	-16.14
GFA_196	=	490	-4.54341	-5.329	-32.98	-37.62	-13.1	-13.55	-8.72	-7.1	-23.69	-10.27	-6.38	-10.27	-6.38	-11.53	-10.88	-24.73	-22.23	-21.69	-22.56	-20.19	-19.97	-20.21	-32.91	-24.08
GFA_197	>	3000	-3.46319	-5.039	-25.9	-35.84	-11.05	-13.08	-6.04	-7	-20.15	-9.53	-3.89	-9.53	-3.89	-8.41	-9.7	-25.77	-21.74	-13.96	-14.19	-13.58	-13.66	-15.05	-29.72	-18.2
GFA_198	>	3000	-3.46319	-5.12	-19.81	-30.94	-11.94	-10.95	-2.74	-8.62	-16.68	-5.76	-0.79	-5.76	-0.79	-6.09	-6.16	-19.52	-16.55	-9.47	-12.25	-9.49	-8.23	-11.15	-25.52	-17.41
GFA_199	=	700	-4.33077	-4.889	-23.87	-33.09	-13.38	-15.54	-10.4	-12.43	-18.39	-7.96	-3.65	-7.96	-3.65	-16.7	-15.71	-29.67	-27.35	-11.56	-13.51	-13.67	-11.14	-13.7	-27.85	-17.49
GFA_200	=	830	-4.22922	-4.938	-21.89	-32.63	-10.18	-12.94	-5.44	-10.74	-21.42	-4.68	-2.13	-4.68	-2.13	-11.6	-11.97	-23.73	-20.87	-15.43	-19.24	-15.2	-14.05	-17.58	-36.16	-22.87
GFA_201	=	470	-4.56825	-5.014	-16.86	-33.8	-14.36	-13.34	-3.13	-6.68	-20.03	-9.68	-5.93	-9.68	-5.93	-9.59	-13.1	-27.17	-26.61	-11.34	-12.03	-7.58	-6.9	-10.22	-26.87	-15.22
GFA_202	=	1200	-4.00944	-5.328	-24.18	-35.09	-12.45	-11.41	-0.69	-9.63	-30.58	-14.88	-11.08	-14.88	-11.08	-13.1	-13.21	-24.81	-22.66	-13.16	-18.66	-15.52	-14.42	-16.41	-36.39	-21.15
GFA_203	=	1700	-3.8018	-5.33	-15.36	-28.92	-9.19	-9.53	-1.27	-7.69	-21.33	-12.12	-6.54	-12.12	-6.54	-9.05	-11.9	-30.95	-26.68	-8.52	-13.8	-11.11	-9.54	-13.14	-34.42	-19.98
GFA_204	=	34	-6.13399	-5.163	-37.24	-53.85	-9.27	-22.18	-13.64	-20.91	-30.11	-9.36	-8.74	-9.36	-8.74	-6.85	-11.35	-33.23	-33.1	-13.62	-21	-10.78	-11.28	-11.61	-38.22	-24.25
GFA_205	=	34	-6.13399	-5.51	-36.64	-50.77	-10.59	-23.36	-14.26	-22.88	-24.91	-8.13	-5.73	-8.13	-5.73	-9.56	-12.26	-32.84	-31	-12.37	-19.28	-11.57	-12.68	-12.74	-35.01	-20.19
GFA_206	=	8.6	-6.95348	-4.834	-42.11	-58.05	-14.56	-23.6	-15.09	-23.52	-25.48	-11.97	-12.11	-11.97	-12.11	-12.07	-16.51	-36.15	-36.87	-16.93	-22.47	-13.19	-13.74	-17.25	-41.03	-26.31
GFA_207	=	200	-5.07762	-5.013	-40.31	-54.5	-13.57	-26.5	-16.7	-24.51	-25.84	-7.12	-7.74	-7.12	-7.74	-9.36	-15.07	-32.38	-34.03	-18.6	-24.73	-17.7	-19.24	-20.44	-38.67	-25.57
GFA_208	=	720	-4.31398	-5.068	-42.71	-55.02	-10.69	-20.02	-10.97	-19.42	-29.43	-7.9	-6.6	-7.9	-6.6	-9	-15.37	-32.66	-32.19	-18.53	-26.12	-16.84	-18.68	-19.75	-38.05	-24.42
GFA_209	=	260	-4.92121	-4.745	-22.36	-34.89	-9.11	-16.86	-7.6	-16.33	-22.64	-1.58	-2.37	-1.58	-2.37	-4.23	-5.63	-17.21	-15.69	-11.95	-15.68	-11.08	-11.01	-13.13	-33.87	-18.27
GFA_210	=	83	-5.60193	-5.231	-26.58	-40.29	-9.76	-17.1	-6.85	-15.95	-23.33	-8.95	-3.09	-8.95	-3.09	-5.7	-5.72	-25.01	-21.16	-14.88	-15.76	-10.52	-9.99	-11.64	-35.98	-21.97
GFA_211	=	340	-4.76128	-4.882	-32.35	-43.45	-20.03	-27.13	-18.69	-15.24	-25.18	-10.79	-8.19	-10.79	-8.19	-13.34	-18.97	-30.3	-31.05	-17.22	-20.23	-17.29	-17.48	-20.31	-37.87	-27.56
GFA_212	=	320	-4.79742	-4.417	-24.42	-32.69	-7.98	-16.07	-6.65	-15.91	-17.31	-2.78	-4.45	-2.78	-4.45	-4.95	-9.39	-14.87	-17.96	-14.08	-17.12	-8.75	-9.18	-12.76	-34.16	-17.04
GFA_213	=	260	-4.92121	-4.732	-20.27	-29.36	-9.81	-16.11	-6.42	-13.47	-23.37	-2.5	-3.97	-2.5	-3.97	-3.56	-10.49	-18.36	-20.55	-12.24	-16.38	-10.27	-13.88	-14.56	-34.95	-16.35
GFA_214	=	270	-4.89871	-4.904	-21.86	-34.59	-8.19	-16.53	-6.81	-16.75	-20.11	7.61	4.78	7.61	4.78	1.76	-3.63	-14.76	-18.09	-9.85	-11.94	-5.29	-7.16	-11.18	-30.17	-16.52
GFA_215	=	230	-4.9943	-4.654	-21.04	-31	-8.74	-14.85	-6.47	-16.4	-22.35	-0.94	-2.37	-0.94	-2.37	-3.62	-8.21	-19.47	-23.71	-15.08	-15.98	-8.55	-7.59	-9.47	-28.28	-19.6
GFA_216	=	190	-5.1082	-4.819	-23.44	-38.09	-7.69	-16.24	-8.17	-13.95	-27.76	-3.1	-3.79	-3.1	-3.79	-0.62	-7.96	-18.69	-21.89	-11.66	-13.9	-9.65	-17.56	-17.71	-36.82	-17.64
GFA_217	=	200	-5.07762	-4.855	-22.44	-37.21	-9.18	-18.1	-8.97	-17.46	-24.01	-9.11	-7.09	-9.11	-7.09	-8.44	-10.44	-17.6	-18.84	-11.53	-16.47	-7.56	-12.61	-12.33	-35.21	-15.5
GFA_218	=	310	-4.81635	-4.643	-24.23	-34.88	-7.38	-14.07	-5.09	-18.82	-19.33	-2.82	-1.8	-2.04	-1.02	-1.43	-6.26	-18.07	-21.15	-9.96	-10.19	-7.24	-5.66	-7.83	-27.84	-14.29
GFA_219	=	300	-4.8359	-5.262	-27.26	-38.03	-13.44	-26.28	-16.2	-24.28	-27.5	-7.03	-8.7	-7.03	-8.7	-1.14	-7.24	-25.32	-26.79	-13.62	-18.91	-10	-12.01	-12.25	-37.58	-19.79
GFA_220	=	191	-5.10507	-4.979	-27.13	-38.72	-13.84	-26.92	-17.64	-29.19	-20.86	-4.36	-2.49	-4.36	-2.49	-1.33	-3.61	-19.27	-18.78	-14.54	-18.51	-15.38	-16.64	-19.5	-33.84	-22.5
GFA_221	=	280	-4.87703	-5.082	-31.19	-42.76	-9.4	-19.75	-10.38	-22.53	-34.81	-3.46	-3.92	-3.46	-3.92	-7.61	-13.78	-20.17	-20.25	-14.18	-20.71	-7.43	-15.2	-15.66	-36.91	-19.34
GFA_222	=	260	-4.92121	-4.951	-24.05	-36.12	-9.74	-18.56	-8.97	-13.34	-35.83	-0.12	1.81	-0.12	1.81	0.36	-7.03	-12.47	-18.27	-12.92	-15.23	-8.64	-9.82	-11.56	-32.13	-19.41
GFA_223	=	370	-4.71087	-5.223	-15.71	-32.29	-12.08	-15.81	-6.79	-15.29	-20.09	-7.24	-6.28	-7.24	-6.28	-9.55	-12.77	-27	-25.83	-8.53	-8.41	-7.32	-6.51	-9.8	-25.47	-16.31
GFA_224	=	1600	-3.83794	-4.997	-18.78	-35.52	-12.6	-12.57	-3.9	-8.07	-13.19	-6.34	-1.25	-6.34	-1.25	-7.04	-6.59	-22.09	-19.62	-11.02	-14.04	-10.32	-9.49	-13.47	-34.16	-21.51
GFA_225	=	39	-6.0522	-5.202	-20.63	-29.4	-7.06	-10.51	-2.97	-6.79	-20.76	-9.97	-6.51	-9.97	-6.51	-10.09	-9.97	-30.11	-28.2	-11.11	-13.71	-11.13	-10.33	-11.57	-26.91	-17.05
GFA_226	=	22	-6.39351	-5.135	-21.31	-30.94	-7.87	-9.56	-3.47	-9.33	-21.11	-10.31	-7.77	-10.31	-7.77	-10.43	-11.07	-31.74	-30.72	-12.36	-15.06	-12.11	-11.73	-13.61	-27.04	-17.42
GFA_227	=	79	-5.63138	-5.286	-27.6	-37.87	-8.51	-12.09	-4	-11.56	-22.8	-6.79	-5.13	-6.79	-5.13	-9.57	-9.47	-26.02	-24.78	-21.88	-20.19	-22.43	-17.85	-17.11	-31.84	-22.72
GFA_228	=	43	-5.99399	-5.423	-25.6	-36.18	-8.71	-11.96	-6.9	-8.56	-22.87	-0.44	2.31	-0.44	2.31	-6.83	-6.23	-18.79	-16.66	-16.91	-19.87	-13.27	-13.7	-12.54	-32.71	-19.58
GFA_229	=	28	-6.24974	-5.188	-25.82	-48.09	-11.69	-13.87	-5.07	-12.01	-25.61	-4.75	-3.9	-4.65	-2.08	-6.3	-5.8	-23.39	-22.78	-9.92	-13.54	-17.17	-9.08	-11.7	-30.35	-17.19
GFA_230	=	22	-6.39351	-5.066	-32.54	-41.37	-12.15	-19.06	-13.09	-19.24	-30.96	-9.74	-8.7	-9.74	-8.7	-12.5	-12.8	-26.38	-24.93	-17.99	-20.71	-19.18	-18.66	-18.08	-36.23	-25.58
GFA_231	=	2	-7.82304	-5.982	-44.45	-59.83	-13.97	-25.91	-15.72	-24.25	-30.42	2.49	2.35	2.49	2.35	-1.59	-7.49	-28.44	-29.45	-23.65	-27.96	-20.86	-21.6	-22.1	-39.16	-25.59
GFA_232	=	0.54	-8.60362	-5.722	-37.71	-48.92	-11.8	-21.16	-12.9	-19.71	-27.07	4.04	2.14	4.04	2.14	-1.68	-8.24	-24.51	-25.41	-21.18	-24.32	-15.41	-16.24	-15.87	-35.94	-22.76
GFA_233	=	1.6	-7.95607	-5.204	-31.65	-50.44	-21.39	-21.54	-11.97	-13.7	-27.75	-15.18	-14.61	-15.18	-14.61	-10.88	-14.13	-33.66	-35.32	-25.3	-30.74	-28.78	-29.92	-29.87	-50.13	-33.73
GFA_234	=	0.69	-8.45749	-6.127	-37.95	-57.67	-24.66	-25.5	-14.91	-24.82	-32.49	-15.74	-17.43	-15.74	-17.43	-11.57	-17.43	-36.02	-40.79	-28.58	-35.27	-29.3	-31.14	-31.2	-52.1	-34.41
GFA_235	=	3.6	-7.47263	-5.505	-37.09	-54.18	-24.18	-24.01	-14.05	-22.21	-27.75	-18.65	-17.72	-18.65	-17.72	-14.16	-16.66	-37.99	-39.07	-22.73	-29.69	-28.43	-29.65	-30.86	-49.32	-32.08
GFA_236	=	3.8	-7.4404	-5.862	-42.03	-64.53	-24.39	-25.59	-16.45	-19.1	-37	-24.22	-24.76	-24.22	-24.76	-21.34	-26.05	-43.36	-45.77	-29.41	-35.15	-29.79	-30.3	-30.99	-55.05	-37.82
GFA_237	=	10.7	-6.82322	-6.075	-38.05	-64.07	-24.01	-26.4	-15.94	-22.4	-33.46	-21.67	-21.47	-21.67	-21.47	-17.64	-22.72	-43.82	-46.79	-25.81	-32.7	-28.87	-30.04	-31.11	-53.44	-35.96
GFA_238	=	0.19	-9.22634	-6.5	-41.18	-63.39	-26.44	-26.82	-17.49	-20.53	-33.03	-28.13	-27.96	-28.13	-27.96	-22.58	-27.94	-50.6	-53.56	-30.54	-37.08	-27.65	-27.78	-28.19	-55.36	-38.05
GFA_239	=	0.034	-10.2521	-6.289	-42.2	-64.28	-28.57	-28.32	-19.13	-21.17	-33.32	-29.34	-27.98	-29.34	-27.98	-23.64	-28.39	-50.63	-52.3	-30.8	-38.55	-28.54	-28.61	-28.45	-55.44	-38.22
GFA_240	=	0.19	-9.22634	-6.304	-36.65	-63.32	-28.08	-27.06	-18.25	-20.78	-32.47	-24.12	-22.31	-24.12	-22.3	-18.38	-23.58	-49.57	-50.39	-25.74	-32.91	-30.76	-29.1	-28.48	-56.15	-38.06
GFA_241	=	0.38	-8.81311	-6.871	-39.58	-57.92	-23.1	-26.41	-16.27	-28.47	-31.82	-25.59	-27.03	-25.59	-27.03	-21.11	-26.79	-48.8	-52.93	-31.89	-38.85	-27.23	-26.88	-28.17	-56.84	-38.51
GFA_242	=	0.23	-9.11244	-6.962	-45.27	-67.4	-29.08	-31.1	-21.1	-25.45	-39.1	-27.07	-28.14	-27.07	-28.14	-21.13	-28.62	-51.23	-53.82	-32.04	-40.12	-30.19	-33.28	-32.72	-58.22	-40.43
GFA_243	=	0.25	-9.06273	-6.532	-35.6	-53.25	-24.41	-27.91	-16.44	-23.07	-35.03	-17.98	-16.66	-17.98	-16.66	-15.54	-26.48	-40.85	-41.25	-26.42	-35.24	-25.46	-24.91	-24.77	-52.52	-36.59
GFA_244	=	770	-4.27395	-5.464	-42.58	-52.02	-17.75	-30.32	-17.25	-28.44	-30.42	13	15.06	13	15.06	13.63	9.58	-12.7	-13.39	-21.3	-24.78	-23.58	-25.88	-22.81	-47.62	-31.04
GFA_245	=	0.065	-9.8658	-6.37	-40.23	-67.07	-24.57	-24.32	-15.03	-21.29	-30.06	-26.43	-25.76	-26.43	-25.76	-18.16	-22.41	-49.56	-50.09	-28.64	-33.7	-29.66	-31.63	-28.03	-54.26	-37.44
GFA_246	=	0.98	-8.24832	-6.669	-45.85	-69.82	-28.02	-30.64	-20.59	-23.27	-34.9	-27.7	-28.7	-27.7	-28.7	-24.13	-31.34	-55.7	-57.47	-32.02	-36.54	-30.81	-29.86	-30.4	-60.56	-43.03
GFA_247	=	0.014	-10.7811	-6.581	-44.23	-68.05	-29.52	-38.52	-26.11	-35.74	-37.63	-16.34	-19.13	-16.34	-19.13	-29.76	-38.35	-46.37	-47.85	-33.46	-39.28	-28.38	-27.64	-29.07	-57.75	-40.9
GFA_248	=	0.59	-8.55083	-6.188	-37.56	-55.77	-25.45	-30.99	-19.06	-22.22	-39.9	-13.44	-20.56	-13.44	-20.56	-21.38	-32.27	-40.92	-45.57	-25.14	-31.85	-20.82	-24.51	-27.72	-51.12	-35.18
GFA_249	=	0.66	-8.48399	-6.118	-36.85	-52.2	-22.67	-26.12	-14.79	-20.58	-32.75	-6.29	-10.22	-6.29	-10.22	-13.59	-22.67	-31.23	-35.54	-23.77	-30.25	-20.49	-21.9	-23.69	-46.26	-30
GFA_250	=	0.15	-9.36726	-3.335	-22.66	-31.43	-0.1	-14.56	-7.25	-11.56	-10.72	15.85	9.66	15.85	9.66	9.24	-1.74	-3.67	-10.16	0.18	-2.4	0.88	-1.53	-4.04	-12.21	-6.19
GFA_251	=	380	-4.69497	-4.427	-30.3	-40.93	-8.05	-15.81	-9.14	-11.3	-30.84	2.3	3.2	2.3	3.2	1.23	0.08	-9.74	-10.24	-14.15	-17.79	-9.68	-10.14	-8.44	-30.86	-18.57
GFA_252	=	620	-4.40312	-4.586	-28.16	-37.65	-12.61	-15.85	-8.99	-14.87	-19.55	-1.06	-1.86	-1.06	-1.86	-6.81	-13.52	-18.92	-23.34	-12.95	-15.9	-7.67	-9.11	-8.76	-30.75	-18.54
GFA_253	>	2000	-3.70491	-4.104	-24.3	-40.54	-6.39	-19.12	-10.08	-21.44	-24.46	10.87	6.88	10.87	6.88	0.11	-9.04	-8.45	-14.98	-14.42	-15.16	-6.47	-7.19	-7.45	-27.57	-16.35
GFA_254	=	490	-4.54341	-4.101	-26.97	-44.04	-12.64	-20.87	-11.29	-20.71	-27.33	8.21	5.03	8.21	5.03	1.06	-7.05	-13.06	-15.38	-15.09	-19.73	-13.37	-15.76	-11.79	-24.29	-14.56
GFA_255	>	2000	-3.70491	-3.933	-27.79	-41.97	-7.81	-21.92	-11.96	-22.57	-28.18	-1.22	-2.69	-1.22	-2.69	-0.85	-7.96	-10.32	-11.99	-10.24	-15.82	-10.63	-13.48	-10.62	-27.17	-13.28
GFA_256	=	330	-4.77908	-4.313	-20.44	-31.03	-8.15	-17.59	-10.64	-16.9	-24.08	-7.63	-3.54	-7.63	-3.54	-5.22	-8.25	-15.36	-20.01	-11.84	-14.79	-10.55	-10.12	-6.84	-21.84	-12.35
GFA_257	=	510	-4.51956	-4.543	-27.24	-35.35	-15.21	-18.47	-10.24	-17.57	-33.58	-0.79	2.4	-0.79	2.4	-9.01	-6.97	-16.42	-18.01	-17.54	-21.99	-12.93	-12.65	-10.48	-33.71	-20.36
GFA_258	=	700	-4.33077	-4.427	-23.44	-35.08	-5.94	-14.68	-5.31	-17.18	-29.34	3.54	2.74	3.54	2.74	3.88	0.51	-9.78	-7.95	-8.99	-13.59	-11.08	-12.63	-11.9	-24.36	-11.61
GFA_259	=	690	-4.33935	-4.126	-27.48	-44.36	-16.75	-14.85	-8.61	-14.43	-51.49	-19.23	-14.96	-19.23	-14.96	-15.58	-14.19	-28.23	-23.65	-22.71	-27.29	-19.15	-15.79	-11.22	-40.2	-28.87
GFA_260	=	250	-4.94459	-3.828	-26.97	-39.92	-13.88	-18.88	-11.18	-18.12	-40.01	7.01	6.11	7.01	6.11	3.77	-0.45	-7.01	-9.76	-17.52	-22.02	-18.4	-17.58	-20.32	-32.56	-20.05
GFA_261	=	230	-4.9943	-3.671	-26.13	-32.61	-5.46	-14	-6.03	-13.26	-32.47	5.53	5.64	5.53	5.64	8.79	4.43	-7.22	-8.21	-15.77	-19.59	-17.57	-18.85	-16.31	-27.96	-15.65
GFA_262	=	470	-4.56825	-4.999	-19.98	-33.7	-7.3	-15.91	-9.99	-15.46	-41.54	-8.79	-5.75	-8.79	-5.75	-10.66	-9.38	-24.22	-19.73	-21.27	-22.03	-10.64	-7.55	-4.86	-32.17	-21.46
GFA_263	=	500	-4.53136	-4.528	-18.02	-28.37	-6.56	-8.06	-1.89	-11.75	-43.75	-8.93	-3.67	-8.93	-3.67	-9.05	-5.7	-15.18	-9.19	-18.13	-24.28	-16.05	-14.61	-9.89	-32.41	-22.68
GFA_264	=	190	-5.1082	-3.998	-22.86	-32.43	-10.19	-16.1	-9.26	-15.32	-42.14	6.6	4.17	6.6	4.17	4.29	0.8	-10.01	-12.64	-19.58	-23.6	-29.18	-28.72	-28.44	-33.57	-20.36
GFA_265	=	1500	-3.87641	-6.235	-29.99	-42.67	-8.12	-15.04	-6.98	-11.28	-23.77	-11.75	-13.19	-11.75	-13.19	-14.68	-21.18	-29.41	-33.68	-14.6	-19.41	-16.39	-21.75	-27.25	-33.26	-20
GFA_266	=	1600	-3.83794	-6.477	-28.54	-38.69	-8.83	-13.76	-5.35	-11.73	-21.84	-3.73	-6.95	-3.73	-6.95	-5.36	-11.95	-22.29	-27.2	-12.83	-16.77	-15.52	-19.5	-24.94	-32.28	-18.78
GFA_267	=	510	-4.51956	-4.756	-29.25	-46.83	-14.74	-17.81	-10.99	-15.06	-23.2	-8.02	-10.41	-8.02	-10.41	-8.45	-13.88	-26.36	-29.66	-15.63	-19.41	-13.23	-15.01	-14.67	-32.97	-20.51
GFA_268	=	620	-4.40312	-4.898	-28.81	-42.16	-10.47	-15.87	-7.81	-14.18	-22.06	-6.21	-7.89	-6.21	-7.89	-7.53	-13.16	-24.66	-27	-14.98	-18.66	-12.83	-13.34	-13.43	-32.83	-20.4
GFA_270	=	2000	-3.70491	-5.963	-37.1	-49.08	-11.25	-19.81	-9.94	-19.58	-25.37	-7.63	-8.49	-7.63	-8.49	-8.28	-16.61	-25.92	-30.84	-20.6	-25.72	-23.76	-26.93	-29.03	-36.25	-21.27
GFA_271	=	1600	-3.83794	-5.373	-29.36	-37.19	-12.49	-17.38	-9.21	-16.68	-28.58	-4.73	-2.74	-4.73	-2.74	-5.39	-10.31	-22.75	-22.14	-14.68	-17.56	-21.08	-21.14	-16.07	-32.04	-21.54
GFA_272	=	1400	-3.91754	-5.805	-30.4	-39.14	-4.6	-13.95	-6.81	-14.18	-28.42	-0.25	-1.21	-0.25	-1.21	-1.01	-3.6	-19.78	-23.15	-19.87	-25.04	-15.44	-20.96	-22.9	-35.71	-22.43
GFA_273	=	1100	-4.06132	-5.591	-25.07	-34.26	-4.41	-14.24	-4.84	-15.22	-29.53	-2.5	1.91	-2.5	1.91	-5.66	-4.09	-15.54	-12.96	-22.29	-29.15	-17.35	-19.49	-17.57	-34.78	-22.83
GFA_274	=	590	-4.43269	-5.262	-26.61	-36.19	-4.4	-14.45	-7.68	-12.94	-32.38	-3.3	-4.32	-3.3	-4.32	-9.12	-14.91	-20.98	-20.76	-15.27	-20.93	-16.79	-16.99	-15.67	-34.83	-21.72
GFA_275	=	4100	-3.27696	-3.993	-27	-33.48	-5.11	-16.01	-8.79	-16.94	-18.13	2.72	0.27	2.72	0.27	-0.49	-2.76	-11.52	-15.12	-6.23	-8.53	-5.46	-5.88	-9.73	-19.41	-11.95
GFA_276	=	3300	-3.40637	-5.389	-15.27	-27.44	-20.57	-7.24	-3.52	-4.85	-21.68	-15.15	-10.16	-15.15	-10.16	-13.8	-10.55	-25.41	-20.79	-14.03	-14.82	-17.4	-15.44	-16.93	-22.72	-18.87
GFA_277	=	1300	-3.96172	-5.886	-25.45	-35.42	-10	-12.54	-5.73	-11.34	-15.79	-0.93	-3.48	-0.93	-3.48	-2.96	-9.96	-18.19	-23.99	-15.65	-19.47	-20.18	-25.31	-24.02	-28.59	-15.88
GFA_278	=	680	-4.34805	-5.64	-33.37	-44.13	-19.55	-20.43	-12.75	-16.49	-21.18	-7.72	-11.83	-7.72	-11.83	-10.57	-18.1	-23.13	-29.24	-18.18	-22.01	-18.51	-22.86	-28.61	-33.22	-22.84
GFA_279	=	1200	-4.00944	-5.959	-29.18	-41.64	-13.52	-15.17	-7.51	-12.23	-27.14	-12.85	-13.53	-12.85	-13.53	-13.39	-17.16	-23.52	-29.19	-19.38	-25.38	-23.31	-26.63	-31.21	-31.07	-19.09
GFA_280	=	690	-4.33935	-5.821	-25.91	-32.56	-7.49	-13.8	-7.53	-14.08	-31.05	0.13	1.01	0.13	1.01	-10.42	-13.41	-19.11	-17.29	-17.39	-21.58	-13.88	-15.86	-19.42	-31.98	-20.45
GFA_281	=	770	-4.27395	-5.837	-20.9	-28.47	-6.94	-17.48	-9.11	-14.51	-37.07	-0.53	-1.31	-0.53	-1.31	-2.77	-2.58	-10.93	-11.41	-20.15	-26.37	-19.62	-22.03	-19.58	-31.09	-21.91
GFA_282	=	550	-4.47454	-5.324	-22.33	-32.5	-10.71	-12.97	-7.14	-10.53	-32.86	-3.3	-0.72	-3.3	-0.72	-15.71	-18.43	-17.93	-15.36	-15.43	-19.36	-14.14	-16.73	-22.82	-29.12	-19.19
GFA_283	=	1700	-3.8018	-4.235	-28.19	-42.47	-15	-16.11	-9.62	-14.73	-19.2	-5.19	-10.01	-5.19	-10.01	-8.03	-18.51	-23.97	-27.63	-9.39	-12.23	-5.9	-6.6	-9.52	-28.55	-17.07
GFA_284	=	590	-4.43269	-4.056	-15.58	-26.44	-5.09	-9.55	-3.08	-3.31	-22.51	-2.82	2.07	-2.82	2.07	-0.67	-2.3	-8.69	-8.32	-16	-24.64	-13.68	-12	-4.32	-38.23	-26.79
GFA_285	=	0.044	-10.0984	-6.207	-42.68	-66.34	-28.93	-29.38	-20.15	-26.07	-32.86	-31.13	-29.64	-31.13	-29.64	-28.23	-32.31	-54.5	-53.82	-31.98	-37.52	-31.75	-28.04	-27.67	-58.32	-41.14
GFA_286	=	0.022	-10.5116	-6.614	-51.41	-73.57	-37.59	-39.57	-28.92	-30.2	-43.96	-37.2	-33.5	-37.2	-33.5	-34.86	-36.53	-61.53	-59.06	-40.32	-40.95	-34.62	-33.73	-36.03	-65.48	-47.96
GFA_287	=	0.36	-8.84534	-6.715	-44.49	-74.68	-30.22	-38.44	-26.23	-33.96	-30.54	-9.26	-7.35	-9.26	-7.35	-11.07	-15.23	-44.48	-44.52	-27.98	-33.59	-25.11	-27.76	-26.61	-57.64	-39.71
GFA_288	=	1.2	-8.12758	-5.684	-36.19	-48.74	-27.11	-30.09	-18.58	-33.56	-27.77	-18.57	-23.45	-18.57	-23.45	-25.69	-33.73	-47.09	-50.28	-21.8	-29.53	-18.55	-19.44	-21.17	-45.85	-29.9
GFA_289	=	8.1	-6.98918	-5.765	-37.31	-50.13	-27.88	-32.04	-20.31	-28.82	-42.46	-14.95	-17.64	-14.95	-17.64	-17.87	-25.84	-48	-42.86	-22.57	-29.59	-24.88	-22.52	-24.6	-51.11	-34.69
GFA_290	=	2.2	-7.76622	-6.183	-41.22	-49.07	-26.65	-32.32	-18.57	-27.32	-30.41	-21	-25.91	-21	-25.91	-29.49	-38.46	-50.07	-53.97	-26.4	-34.08	-24.48	-24.99	-24.8	-49.67	-35.68
GFA_291	=	2.8	-7.62245	-5.436	-39.97	-49.09	-20.38	-27.38	-13.68	-22.63	-25.03	-5.85	-3.37	-5.85	-3.37	-14.52	-17.06	-32.44	-36.39	-23.05	-27.81	-23.77	-24.14	-26.59	-47.24	-32
GFA_292	=	23	-6.36701	-5.609	-38.96	-50.11	-15.38	-16.32	-9.91	-20.33	-24.8	2.67	1.04	2.67	1.04	6.67	0.8	-20.44	-23.75	-23.32	-26.32	-19.1	-18.75	-14.82	-35.14	-22.63
GFA_293	=	3.4	-7.5067	-4.989	-33.35	-45.32	-8.17	-16.33	-7.5	-9.88	-25.18	3.37	-0.75	3.37	-0.75	-2.37	-9.68	-18.62	-25.1	-16.53	-21.16	-15.79	-16.72	-15.84	-30.85	-18.22
GFA_294	=	8.5	-6.96045	-5.018	-34.07	-50.26	-10.84	-18.18	-10.05	-15.15	-23.19	11.2	5.03	11.2	5.03	14.91	3.8	-11.15	-17.04	-18.27	-22.51	-12.7	-12.88	-11.76	-31.03	-18.15
GFA_295	=	11	-6.80674	-4.909	-34.09	-47.1	-8.33	-15.4	-8.66	-16.25	-29.21	4.4	1.53	4.4	1.53	3.39	0.26	-20.24	-25.36	-12.98	-15.76	-11.53	-12.68	-12.32	-30.45	-17.67
GFA_296	=	18	-6.51314	-4.765	-36.15	-53.6	-8.76	-15.31	-7.58	-15.02	-26.38	8.16	3.91	8.16	3.91	4.73	-3.08	-14.1	-21.01	-17.34	-21.04	-15.89	-16.14	-15.9	-31.87	-20.56
GFA_297	=	88	-5.56706	-4.564	-31.22	-47.28	-9.77	-16.45	-9.61	-16	-32.09	2.61	-0.54	2.61	-0.54	4.09	-3.63	-20.72	-24.03	-16.93	-20.83	-15.32	-16.59	-15.17	-31.95	-19.91
GFA_298	=	18	-6.51314	-5.375	-36.9	-50.24	-13.18	-18.47	-8.84	-20.45	-26.37	12.81	9.34	12.81	9.34	6.8	-0.44	-11.25	-13.82	-13.41	-16.86	-12.09	-13.69	-12.66	-28.7	-18.72
GFA_299	=	40	-6.03711	-4.447	-32.12	-53.93	-8.67	-21.63	-10.72	-20.66	-24.68	13.96	6.02	13.96	6.02	11.99	-3.37	-7.69	-16.4	-15.48	-18.62	-10.91	-12.93	-12.09	-31.05	-19.59
GFA_300	>	300	-4.8359	-4.857	-35.59	-54.32	-24.8	-28.73	-21.25	-23.73	-35.48	5.44	0.46	5.44	0.46	-0.19	-9.78	-19.81	-25.15	-24.17	-27.24	-20.42	-21.43	-20.99	-38.34	-27.88
GFA_301	=	15.6	-6.59846	-5.122	-16.39	-29.85	-9.84	-12.49	-4.83	-13.38	-22.13	-13	-9.46	-13	-9.46	-16.31	-15.22	-24.85	-22.69	-17.1	-17.44	-16.2	-14.87	-13.92	-32.01	-21.21
GFA_302	=	8	-6.99659	-5.288	-13.8	-24.18	-5.98	-7.19	-0.01	-1.45	-21.75	-10.35	-7.72	-10.35	-7.72	-14.28	-12.43	-22.41	-20.28	-13.82	-12.7	-15.51	-15.21	-14.72	-29.48	-18.57
GFA_303	=	13	-6.70715	-5.345	-22.37	-28.07	-14	-11.55	-3.41	-11.26	-25.83	-19.87	-15	-19.87	-15	-22	-18.74	-30.12	-25.5	-20.27	-19.85	-22.65	-21.53	-22.48	-39.41	-28.5
GFA_304	>	4000	-3.29168	-5.706	-11.3	-27.25	-10.5	-6.8	1.35	-7.51	-15.41	-7.42	-2.86	-7.42	-2.86	-4.49	-3.02	-24.71	-20.27	-14.42	-15.56	-19.61	-18.28	-14.51	-29.73	-18.32
GFA_305	=	35	-6.11671	-5.405	-23.39	-33.14	-21.69	-18.6	-10.07	-16.34	-24.69	-27.74	-19.61	-27.74	-19.61	-23.51	-16.86	-33.33	-27.45	-20.94	-22.52	-25.48	-25.55	-25.02	-40.6	-28.1
GFA_306	=	930	-4.1614	-5.69	-20.6	-32.43	-19.13	-11.08	-2.02	-5.18	-23.61	-21.45	-14.78	-21.45	-14.78	-24.53	-19.68	-33.48	-28.24	-16.99	-18.09	-18.54	-16.17	-17.6	-36.62	-22.94
GFA_307	=	0.43	-8.73941	-5.458	-45.89	-57.15	-25.51	-27.12	-15.21	-22.51	-35.71	-22.89	-15.02	-22.89	-15.02	-22.31	-19.57	-45.7	-39.91	-34.42	-39.56	-30.4	-29.1	-26.83	-59.26	-41.7
GFA_308	=	0.23	-9.11244	-6.238	-48	-58.58	-27.35	-27.32	-17.75	-20.59	-37.15	-25.68	-27.81	-25.68	-27.81	-23.92	-28	-49.72	-51.99	-30.65	-36.15	-27.04	-27.57	-29.25	-54.36	-37.8
GFA_309	=	0.15	-9.36726	-6.235	-58.83	-67.87	-38.36	-37.59	-27.26	-30.41	-44.91	-35.37	-35.34	-35.37	-35.34	-32.44	-37.46	-58.21	-59.15	-39.97	-46.43	-38.29	-36.63	-36.02	-63.33	-46.58
GFA_310	=	0.21	-9.16667	-6.162	-47.05	-56.15	-28.33	-30.16	-20.94	-25.27	-35.52	-24.16	-25.36	-24.16	-25.36	-20.15	-25.31	-47.02	-50.01	-29.45	-36.07	-28.52	-27.1	-27.19	-53.14	-37.05
GFA_311	=	0.55	-8.59268	-6.12	-47.66	-64.89	-27.27	-26.88	-16.56	-21.82	-34.37	-25.48	-25.83	-25.48	-25.83	-20.36	-25.12	-47.03	-48.56	-30.19	-35.77	-30.67	-31.73	-30.28	-54.33	-38.96
GFA_312	=	0.19	-9.22634	-5.957	-31.48	-52.38	-18.17	-23.93	-11.24	-21.85	-35.04	-9.98	-14.27	-9.98	-14.27	-11.93	-21.95	-32.91	-37.19	-32.82	-37.01	-23.37	-23.8	-23.52	-49.14	-34.58
GFA_313	=	1.4	-8.03568	-6.043	-44.46	-64.08	-22.05	-24.79	-13.34	-21.27	-32.18	-28.13	-31.35	-28.04	-31.25	-26.8	-33.87	-58.45	-61.42	-25.09	-32.4	-28.24	-29.36	-33.07	-57.16	-39.67
GFA_314	=	0.007	-11.1943	-6.507	-40.24	-59.74	-23.93	-24.11	-14.07	-22.79	-30.62	-16.39	-20.12	-16.39	-20.12	-15.79	-19.85	-40.87	-44.05	-30.12	-35.45	-28.33	-28.64	-28.91	-50.52	-33.76
GFA_315	=	0.064	-9.87504	-6.529	-49.58	-69.79	-27.11	-29.84	-19.89	-22.83	-38.44	-24.58	-23.16	-24.58	-23.16	-21.99	-25.82	-52.31	-52.44	-29.02	-37.64	-32	-32.08	-34.13	-59.28	-40.32
GFA_316	=	0.14	-9.40839	-6.466	-38.57	-58.53	-22.49	-26.21	-14.68	-19.78	-31.34	-23.33	-24.12	-23.33	-24.12	-19.95	-25.84	-48.14	-51.48	-28.39	-33.17	-26.34	-27.6	-28.02	-54.42	-37.48
GFA_317	=	0.003	-11.6995	-6.607	-38.99	-62.91	-26.83	-26.94	-17.71	-21.88	-33.28	-24.31	-24.85	-24.31	-24.85	-23.32	-31.35	-48.46	-50.96	-31.18	-37.54	-28.65	-28.18	-28.06	-53.55	-36.6
GFA_327	=	0.25	-9.06273	-6.351	-46.78	-63.62	-25.92	-28.59	-18.25	-23.92	-36.57	-13.86	-15.36	-13.86	-15.36	-16.8	-22.5	-39.64	-42.55	-29.19	-35.65	-26.22	-27.96	-31.33	-51.34	-33.16
GFA_328	=	4.7	-7.31368	-6.484	-49.31	-69.11	-26.94	-30.54	-21.7	-27.87	-34.37	-8.18	-8.43	-7.96	-8.21	-6.65	-13.21	-37.4	-40.67	-28.94	-34.31	-27	-28.8	-28.98	-54.77	-35.51
GFA_329	=	0.89	-8.30575	-6.065	-49.11	-68.57	-35.84	-39.06	-28.52	-30.82	-39.94	-8.89	-9.35	-8.89	-9.35	-9.4	-16.81	-38.96	-40.64	-36.86	-44.38	-29.02	-30.77	-27.36	-51.28	-34.12
GFA_330	=	0.076	-9.77259	-6.757	-53.43	-63.28	-28.18	-30.83	-22.62	-26.82	-47.54	-15.77	-12	-15.77	-12	-16.66	-16.35	-38.85	-36.87	-37.42	-42.82	-33.97	-35.35	-32.72	-62.95	-42.13
GFA_331	=	0.15	-9.36726	-6.741	-51.26	-65.73	-27.83	-29.66	-19.42	-29.14	-43.35	-15.41	-11.52	-15.41	-11.52	-13.23	-17.42	-40.51	-40.08	-28.59	-33.53	-29.8	-30.01	-27.83	-57.49	-36.89
GFA_332	=	0.51	-8.63769	-5.972	-48.29	-75.77	-33.04	-38.52	-25.94	-34.82	-45.54	-14.71	-18.98	-14.71	-18.98	-15.75	-24.82	-46.37	-50.55	-39.68	-45.14	-25.23	-24.95	-23.02	-54.97	-39.32
GFA_333	=	8.1	-6.98918	-5.812	-48.63	-75.86	-36.54	-40.67	-28.92	-36.75	-44.7	-17.61	-21.6	-17.61	-21.6	-17.05	-26.74	-44.39	-47.28	-40.23	-42.9	-27	-27.25	-22.38	-53.98	-38.21
GFA_334	=	6	-7.16809	-6.31	-46.07	-71.04	-26.34	-30.35	-20.27	-29.76	-42.95	-14.9	-16.84	-14.86	-16.79	-13.99	-20.98	-50.67	-53.93	-34.18	-42.07	-26.79	-28.37	-26.75	-55.23	-34.36
GFA_335	=	0.097	-9.62714	-6.929	-48	-65.85	-29.36	-30.26	-21.35	-25.97	-41.81	-14.73	-17.47	-14.73	-17.47	-18.74	-26.26	-41.61	-43.75	-31.93	-41.9	-27.29	-28.95	-27.25	-52.21	-33.31
GFA_336	=	0.11	-9.55216	-7.001	-49	-64.71	-26.68	-29.39	-20.56	-25.79	-41.15	-10.63	-12.93	-10.63	-12.93	-14.65	-21.1	-36.29	-38.31	-30.37	-37.81	-27.11	-29.63	-29.99	-48.35	-30.57
GFA_337	=	0.17	-9.29264	-6.115	-45.03	-66.73	-26.28	-29.14	-20.15	-29.97	-43.25	-13.8	-13.66	-13.8	-13.66	-11.96	-17.62	-43.97	-46.65	-33.64	-41.34	-27.28	-28.15	-27.98	-52.17	-33.76
GFA_338	=	0.061	-9.90366	-6.079	-50.07	-65.7	-28.78	-30.16	-21.09	-27.77	-43.55	-15.87	-17.52	-15.87	-17.52	-18.48	-24.74	-41.03	-42.69	-31.38	-40.4	-28.03	-30.02	-28.4	-51.74	-34.42
GFA_339	=	0.032	-10.2883	-6.777	-47.94	-64.16	-27.37	-31.48	-21.62	-31.31	-45.29	-9.82	-13.32	-9.82	-13.32	-15.01	-19.02	-35.66	-36.7	-32.04	-40.69	-29.51	-29.99	-29.62	-50.12	-32.24
GFA_340	=	0.95	-8.26685	-6.707	-36.81	-58.76	-26.55	-30.61	-18.62	-25.06	-40.01	-8.38	-8.69	-8.38	-8.69	-16.05	-20.75	-30.77	-31.87	-38.05	-47.66	-27.96	-30.04	-27.4	-49.69	-32.47
GFA_341	=	9.4	-6.90045	-6.453	-48.33	-65.9	-27.49	-31.29	-20.59	-23.44	-31.28	-15.64	-17.45	-15.64	-17.45	-17.05	-26.56	-39.88	-43.61	-28.93	-35.89	-26.56	-28.6	-28.17	-53.93	-35.07
GFA_342	=	87	-5.57387	-3.995	-27.14	-48.19	-6.97	-14.34	-7.3	-11.68	-23.47	-10.77	-9.92	-10.77	-9.92	-1.78	-4.69	-30.82	-30.57	-20.8	-28.64	-7.4	-10.29	-10.32	-42.88	-28.62
GFA_343	=	150	-5.24913	-4.268	-30.16	-49.41	-6.78	-12.95	-5.7	-10.61	-27.99	-9.52	-9.57	-9.52	-9.57	-3.38	-7.43	-23.42	-23.77	-20.24	-28.12	-7.78	-9.02	-4.98	-44.77	-28.07
GFA_344	=	250	-4.94459	-4.922	-32.44	-49.77	-7.76	-12.49	-7.06	-16.63	-25.83	-9.01	-9.15	-9.01	-9.15	-3.84	-7.41	-23.51	-23.51	-20.63	-27.59	-10.04	-11.9	-8.91	-42.56	-26.5
GFA_345	=	120	-5.38216	-4.432	-37.27	-59.92	-15.36	-22.15	-13.72	-20.06	-30.73	-12.95	-11.07	-12.95	-11.07	-8.36	-12.55	-32.92	-31.49	-25.32	-32.28	-11.56	-12.35	-9.52	-51.36	-32.91
GFA_346	=	240	-4.96893	-5.402	-32.66	-45.1	-14.08	-18.48	-11.12	-16.11	-21.64	-6.07	-6.74	-6.07	-6.74	-0.37	-8.64	-23.3	-24.24	-14.62	-20.15	-12.97	-17.26	-19.02	-36.56	-21
GFA_347	=	380	-4.69497	-5.037	-34.93	-55.1	-11.18	-18.8	-10.25	-17.6	-20.67	-7.84	-7.8	-7.84	-7.8	-0.21	-6.2	-26.79	-29.52	-15.86	-23.93	-13.12	-14.89	-17.02	-39.64	-23.31
GFA_348	=	220	-5.0208	-5.175	-34.09	-46.44	-8.74	-13.64	-6.63	-13.05	-18.71	-6.95	-9.27	-6.95	-9.27	-2.87	-9.71	-24.44	-27.54	-15.03	-19.2	-15.76	-17.86	-19.02	-35.9	-20.7
GFA_349	=	5900	-3.05998	-5.836	-15.04	-21.7	-3.84	-0.03	5.02	0.59	-15.91	-2.55	2.46	-2.55	2.46	-6.46	-2.34	-10.35	-7.06	-8.1	-7.34	-8.95	-8.56	-9.73	-21.2	-9.84
GFA_350	=	2800	-3.50432	-3.959	-11.91	-24.08	-3.78	-4.93	0.04	-4.25	-17.33	5.06	5.84	5.06	5.84	9.72	4.34	-2.55	-4.43	-17.73	-20.91	-15	-14.08	-13.74	-28.97	-14.94
GFA_351	=	10000	-2.74542	-5.526	-14.8	-17.48	-9.4	-0.82	3.39	2.78	-14.77	-5.63	-0.57	-5.63	-0.57	-6.24	-2.81	-12.53	-8.65	-6.2	-7.15	-7.57	-6.65	-7.2	-16.37	-9.44
GFA_352	=	1400	-3.91754	-4.628	-27.5	-39.62	-8.41	-13.43	-5.91	-7.3	-21.59	-7.53	-8.59	-7.53	-8.59	-7.21	-12.2	-23.46	-26.4	-10.19	-15.25	-9.62	-11.01	-12.9	-32.27	-16.87
GFA_353	=	700	-4.33077	-4.438	-42.62	-61.37	-21.36	-25.97	-18.27	-21.62	-22.21	-7.86	-11.2	-7.86	-11.2	-5.01	-14.68	-31.69	-35.27	-13.03	-20.6	-7.47	-10.71	-13.02	-36.49	-22.25
GFA_354	=	550	-4.47454	-4.732	-25.06	-40.88	-10.84	-12.82	-6.49	-13.13	-17.15	-0.94	0.84	-0.94	0.84	-0.52	-6.52	-19.41	-21.44	-9.4	-16.65	-6.76	-9.48	-11.47	-25.67	-13.83
GFA_355	=	250	-4.94459	-3.254	-22.76	-39.58	-15.78	-18.83	-11.57	-14.13	-25.15	4.34	4.05	4.34	4.05	2.63	-2.47	-16.18	-16.79	-20.53	-25.03	-6.95	-8.31	-5.68	-31.02	-19.45
GFA_356	=	2300	-3.62159	-4.394	-28.71	-43.59	-14.5	-17.56	-10.49	-14.07	-25.88	1.59	3.26	1.59	3.26	-1.24	-4.21	-14.27	-13.68	-19.16	-26.53	-3.49	-5.51	1.01	-41.01	-25.8
GFA_357	=	2500	-3.57188	-3.313	-32.18	-48.41	-16.37	-19.18	-11.05	-17.44	-19.8	3.43	4.75	3.43	4.75	-1.06	-6.08	-25.53	-23.12	-15.78	-22.59	-1.95	-4.68	-0.93	-36.27	-23.61
GFA_358	=	600	-4.42267	-3.21	-30.17	-46.43	-16.49	-18.61	-11.49	-13.68	-24.11	4.04	3.6	4.04	3.6	-1.62	-5.35	-16.21	-17.84	-21.56	-27.09	-3.74	-5.49	-2.45	-40.35	-26.58
GFA_359	=	580	-4.44288	-4.636	-27.43	-33.6	-8.3	-13.05	-5.18	-13.06	-16.38	3.51	0.22	3.51	0.22	-3	-10.02	-15.54	-20.35	-11.52	-15	-7.35	-6.75	-8.56	-28.74	-16.82
GFA_360	=	510	-4.51956	-4.875	-30.85	-45.48	-10.53	-13.98	-5.84	-12.62	-20.38	-7.1	-8.67	-7.09	-8.67	-8.06	-14.41	-27.42	-30.03	-11.51	-15.32	-11.91	-11.48	-13.21	-32.47	-19.16
GFA_361	=	710	-4.32232	-4.754	-23.2	-28.27	-4.13	-14.84	-6.53	-16.86	-25.25	4.97	5.81	4.97	5.81	10.39	4.8	-10.95	-11.91	-10.43	-15.74	-7.11	-8.54	-9.15	-28.6	-15.51
GFA_362	=	610	-4.41282	-3.991	-33.78	-43.06	-10.71	-16.67	-8.37	-17.41	-22.6	-5.04	-9.59	-5.04	-9.59	-3.95	-12.35	-22.4	-26.59	-10.19	-13.3	-9.92	-9.89	-10.27	-26.73	-15.26
GFA_363	=	410	-4.64967	-4.984	-32.66	-44.2	-11.22	-17.31	-9.12	-17.27	-20.5	-5.61	-7.62	-5.61	-7.62	-7.61	-13.77	-23.93	-26.64	-13.45	-18.74	-12.85	-13.35	-14.85	-33.44	-19.67
GFA_364	=	820	-4.23644	-5.106	-33.87	-48.21	-8.98	-14.9	-6.95	-12.87	-21.89	-5.23	-8.4	-5.23	-8.4	-5.94	-12.6	-30.3	-27.89	-11.75	-17.15	-14.1	-14.25	-16.51	-37.11	-21.24
GFA_366	=	450	-4.59418	-4.749	-30.83	-48.33	-8.03	-13.51	-6.07	-12.6	-23.36	-8.3	-9.81	-8.29	-9.8	-9.15	-14.2	-32.94	-35.92	-12.29	-15.63	-12.41	-11.71	-13.43	-32.82	-19.14
GFA_367	=	250	-4.94459	-4.318	-26.81	-36.2	-4.97	-11.23	-4.82	-10.16	-31.32	-1.08	0.89	-1.08	0.89	-1.2	-5.47	-16.55	-15.37	-19.57	-22.31	-17.37	-17.18	-13.8	-35.45	-22.65
GFA_368	=	380	-4.69497	-4.479	-15.65	-24.87	-3.67	-10.13	-3.8	-7.57	-32.42	-2.4	1.79	-2.4	1.79	-9.03	-6.64	-14.93	-11.74	-15.67	-21.46	-12.45	-10.57	-9.72	-32.32	-21.21
GFA_369	=	390	-4.67949	-4.804	-34.1	-44.73	-15.59	-22.8	-14.08	-18.05	-35.89	-2.78	-3.96	-2.78	-3.96	-3.08	-8.66	-22.62	-25.82	-25.93	-30.02	-17.33	-18.87	-16.35	-37.28	-25.03
GFA_370	=	360	-4.72721	-4.986	-27.95	-40.71	-12.67	-19.61	-10.69	-14.96	-30.41	-2.69	4.98	-2.69	4.98	2.37	1.03	-15.08	-16.72	-23.51	-29.65	-15.76	-15.75	-10.65	-31.55	-20.29
GFA_371	=	740	-4.29764	-4.702	-25.7	-40.95	-7.44	-18.76	-8.51	-16.43	-22.54	-1.56	-3.69	-1.56	-3.69	1.53	-4.79	-19.5	-22.72	-17.55	-24.87	-11.79	-13.34	-9.97	-28.67	-14.65
GFA_372	=	960	-4.14247	-5.191	-25.49	-39.92	-11.36	-16.96	-8.65	-16.83	-20.67	2.07	6.21	2.07	6.21	2.97	-0.69	-9.3	-12.15	-19.86	-24.66	-13.88	-15.95	-12.9	-32.48	-19.7
GFA_373	=	300	-4.8359	-4.557	-24.52	-35.53	-8.97	-15.03	-7.53	-11.49	-27.14	-1.79	5.63	-1.79	5.63	3.71	1.31	-13.53	-13.32	-17.81	-22.88	-10.57	-11.44	-11.87	-27.31	-15.88
GFA_374	=	490	-4.54341	-4.515	-31.26	-47.65	-14.39	-26.35	-17.03	-23.09	-38.09	-0.92	-0.57	-0.92	-0.57	4.14	-0.21	-21.22	-23.3	-19.44	-23.62	-17.21	-20.02	-17.05	-34.85	-22.94
GFA_375	=	1370	-3.93046	-4.682	-37.58	-50.34	-10.49	-19.87	-9.64	-20.03	-34.62	0.77	1.02	0.77	1.02	4.78	-0.21	-21.56	-22	-18.51	-23.63	-12.29	-15.43	-13.13	-34.43	-21.4
GFA_376	=	260	-4.92121	-5.36	-34.18	-46.28	-13.5	-25.62	-15.34	-25.96	-32.27	-2.51	-3.57	-2.51	-3.57	-1.94	-5.93	-16	-18.3	-22.08	-25.63	-14.16	-17.66	-14.88	-32.59	-19.83
GFA_377	=	830	-4.22922	-4.747	-34.25	-47.56	-16.85	-29.4	-18.07	-27.75	-32.84	4.16	2.07	4.16	2.07	7.98	-1.66	-18.38	-21.9	-25.71	-29.91	-24.39	-26.7	-25.23	-38.68	-27.82
GFA_378	=	480	-4.5557	-4.466	-40.49	-53.47	-9.5	-25.84	-15.23	-27.66	-33.08	2.8	0.83	2.8	0.83	4.46	-6.16	-20.42	-20.3	-20.97	-26.07	-21.87	-26.69	-24.61	-34.68	-22.46
GFA_380	=	730	-4.30575	-4.798	-37.2	-51.33	-22.63	-20.53	-12.56	-18.93	-30.36	-17.43	-17	-17.43	-17	-18.34	-22.55	-34.94	-35.89	-19.08	-24.5	-21.46	-20.7	-22.13	-42.2	-28.54
GFA_381	=	88	-5.56706	-4.62	-34.32	-51.28	-8.94	-16.42	-8.98	-16.06	-20.22	-6.14	-9.51	-6.14	-9.51	0.67	-7.03	-24.97	-27.72	-14.42	-18.56	-14.89	-15.78	-15.41	-34.39	-21.55
GFA_382	=	92	-5.54056	-4.719	-35.46	-52.04	-15.88	-21.92	-14.38	-18.36	-26.9	-7.14	-8.43	-7.14	-8.43	-4.6	-10.97	-27.36	-29.69	-19.43	-22.79	-15.08	-16.91	-17.18	-35.24	-24.21
GFA_383	=	22	-6.39351	-5.202	-38.33	-53.52	-12.27	-17.35	-10.08	-15.24	-22.45	-10.05	-11.43	-10.05	-11.43	-3.39	-9.26	-29.93	-31.29	-17.02	-23.06	-17.43	-19.05	-19.35	-36.97	-23.93
GFA_384	=	31	-6.18906	-4.985	-45.73	-58.69	-20.87	-25.32	-18.27	-21.71	-33.26	-13.42	-14.95	-13.42	-14.95	-10.08	-15.5	-34.8	-36.24	-26.72	-30.22	-27.38	-28.17	-28.25	-43.14	-31.74
GFA_385	=	8.8	-6.93977	-4.827	-36.31	-48.58	-11.5	-17.77	-10.06	-16.69	-26.09	-4.14	-8.1	-4.14	-8.1	2.19	-5.3	-23.31	-28.35	-17.79	-21.74	-18.21	-18.36	-17.41	-33.78	-21.01
GFA_386	=	15	-6.62184	-5.033	-43.78	-57.87	-18.44	-22.95	-15.53	-15.74	-29.34	-12.45	-16.68	-12.45	-16.68	-5.89	-13.96	-32.14	-36.42	-24.45	-28.6	-23.69	-24.76	-24.9	-42.41	-28.94
GFA_387	=	5.2	-7.25341	-5.107	-36.49	-49.23	-11.95	-20.52	-11.47	-15.37	-26.05	-2.55	-5.9	-2.55	-5.9	-12.78	-22.19	-23.46	-29.56	-18.75	-22.96	-18.71	-19.39	-19.04	-33.84	-21.63
GFA_388	=	23	-6.36701	-4.81	-36.93	-50.07	-11.13	-18.54	-10.39	-17.4	-23.75	-5.1	-6.52	-5.1	-6.52	-1.67	-6.88	-24.81	-28.54	-17.49	-20.79	-17.73	-18.28	-17.61	-34.3	-22.5
GFA_389	=	44	-5.98029	-4.766	-36.33	-55.11	-10.4	-18.47	-9.69	-19.2	-20.19	-6.46	-9.79	-6.46	-9.78	1.26	-6.38	-27.59	-31.27	-14.35	-18.71	-17.15	-19.77	-18.83	-36.54	-23.03
GFA_390	=	19	-6.48091	-4.573	-30.07	-46.4	-9.94	-15.97	-8.87	-16.23	-21.97	-2.27	-3.51	-2.26	-3.51	4.54	-0.95	-25.37	-28.68	-13.45	-17.07	-16.94	-16.88	-17.63	-32.98	-21.33
GFA_391	=	14	-6.66297	-4.863	-35.07	-56.17	-12.44	-18.75	-12	-17.27	-23.81	-6.05	-8.41	-6.02	-8.39	0.47	-5.36	-36.41	-40.39	-14.97	-18.64	-19.77	-18.99	-20.14	-37.38	-24.46
GFA_392	=	44	-5.98029	-4.395	-29.22	-44.79	-9.35	-19.06	-9.29	-18.78	-21.29	-1.27	-3.14	0.3	-1.57	9.38	-1.81	-20.23	-23.13	-12.29	-14.86	-15.56	-13.23	-16.22	-31.35	-19.51
GFA_393	=	230	-4.9943	-5.016	-20.38	-30.88	-6.98	-4.05	1.96	-3.18	-16.15	-1.31	0.41	-1.31	0.41	-4.13	-7.02	-12.53	-13.29	-6.76	-7.36	-8.08	-7.58	-7.61	-23.86	-11.63
GFA_394	=	0.0011	-12.2976	-6.702	-42.18	-61.52	-28.67	-28.03	-18.83	-25.65	-34.27	-26.22	-25.75	-26.22	-25.75	-19.9	-23.82	-47.62	-48.11	-30.03	-36.49	-30.06	-29.32	-26.7	-54.15	-36.17
GFA_395	=	0.0016	-12.0742	-6.755	-44.45	-66.51	-31.13	-30.15	-20.66	-27.46	-33.57	-28.18	-27.16	-28.18	-27.16	-22.71	-27	-51.06	-51.88	-30.61	-39.61	-28.41	-31.01	-30.62	-57.71	-39.95
GFA_396	=	0.0023	-11.8579	-6.74	-42.74	-62.21	-29.68	-29.19	-20.22	-19.98	-36.73	-24.49	-25.13	-24.49	-25.13	-20.08	-24.9	-48.76	-51.11	-31.52	-40.54	-31.05	-31.15	-29.33	-55.59	-37.6
GFA_397	=	0.028	-10.3679	-8.067	-48.53	-63.58	-37.4	-39.32	-26.94	-30.89	-46.18	-17.41	-11.9	-17.41	-11.9	-13.84	-15.9	-45.93	-43.12	-41.57	-45.27	-34.98	-34.25	-34.9	-65.59	-44.96
GFA_398	=	0.0087	-11.0647	-8.09	-52.65	-62.34	-35.43	-37.54	-25.58	-32.74	-45.33	-14.03	-10.67	-14.03	-10.67	-14.66	-18.41	-44.56	-43.7	-40.76	-46.62	-34.3	-36.28	-34.78	-69.2	-49.62
GFA_399	=	0.012	-10.873	-6.628	-47.86	-68.31	-28.05	-29.03	-19.63	-30.82	-41.51	-22.77	-22.46	-22.77	-22.46	-24.18	-28.79	-49.52	-48.79	-32.75	-41.73	-32.71	-32.95	-30.62	-55.27	-35.32
GFA_400	=	0.0075	-11.1532	-6.894	-52.88	-67.14	-28.41	-30.78	-21.73	-24.79	-45.93	-18.14	-19.07	-18.14	-19.07	-18.98	-23.21	-43.31	-44.85	-35.29	-45.17	-34.48	-35.35	-33.17	-57.32	-38.01
GFA_401	=	0.047	-10.0591	-5.914	-40.93	-59.17	-22.52	-30.91	-18.75	-25.74	-43.71	-8.87	-7.16	-8.87	-7.16	-13.72	-15.08	-31.02	-31.14	-34.09	-41.99	-30.49	-32.14	-28.06	-53.25	-34.83
GFA_402	=	0.0024	-11.8325	-6.545	-40.54	-64.01	-27.31	-30.06	-20.13	-24.93	-37.66	-21.6	-20.92	-21.6	-20.92	-16.93	-21.61	-46.97	-48	-34.12	-42.05	-27.97	-29.32	-29.01	-54.27	-35.69
GFA_403	=	0.0004	-12.9007	-6.744	-42.39	-65.44	-27.26	-28.71	-19.14	-24.1	-39.1	-25.02	-26.52	-25.02	-26.52	-19.33	-29.06	-48.41	-52.49	-32.91	-38.81	-29.29	-30.87	-27.83	-55.71	-36.51
GFA_404	=	0.0003	-13.0722	-6.826	-42.02	-65.84	-29.27	-31.27	-20.88	-23.59	-36.94	-23.07	-21.66	-23.07	-21.66	-19	-21.89	-46.68	-46.6	-32.26	-39.55	-31.32	-33.59	-29.79	-58.11	-39.39
GFA_405	=	0.001	-12.3544	-6.951	-40.83	-65.11	-23.3	-25.82	-16.09	-22.19	-35.22	-22.92	-23.39	-22.92	-23.39	-17.27	-25.4	-47.06	-49.26	-27.88	-31.6	-27.25	-28.44	-28.27	-54.42	-37.33
GFA_406	<	0.01	-10.9817	-6.593	-43.01	-65.23	-27.94	-29.68	-20	-22.07	-31.92	-27.34	-27.41	-27.34	-27.41	-27.24	-33.9	-49.53	-51.31	-29.25	-35.45	-30.14	-30.83	-30.57	-55.91	-39.44
GFA_407	=	0.006	-11.2862	-6.998	-44.13	-58.88	-27.29	-27.53	-18.58	-23.47	-98.16	-23.67	-24.49	-23.67	-24.49	-28.01	-37.49	-51.82	-58.38	-34.93	-45.59	-35.24	-41.34	-47.15	-55.29	-37.09
GFA_408	=	0.012	-10.873	-7.17	-40.6	-64.74	-28.26	-27.5	-18.39	-22.68	-43.48	-21.52	-22.36	-21.5	-22.25	-17.18	-21.9	-49.71	-51.72	-30.11	-35.14	-31.68	-27.12	-27.91	-54.45	-37.44
GFA_409	=	10000	-2.74542	-5.482	-31.5	-44.22	-15.75	-22.41	-12.59	-27.36	-28.9	-3.14	-11.39	-3.14	-11.39	-7.5	-15.52	-25.18	-32.63	-16.32	-21.37	-21.19	-24.35	-21.53	-40.53	-24.26
GFA_410	=	130	-5.33444	-5.629	-26.72	-39.99	-10.99	-20.17	-12.4	-23.78	-26.21	-7.86	-1.38	-7.86	-1.38	-7.67	-4.88	-24.07	-23.46	-17.89	-20.54	-18.96	-22.11	-19.27	-36.12	-27.39
GFA_411	=	120	-5.38216	-5.509	-31.42	-46.04	-9.04	-15.47	-7.97	-20.41	-23.45	-4.4	-4.66	-4.4	-4.66	-5.39	-14.13	-23.3	-30.48	-19.71	-23.6	-18.22	-21.18	-20.89	-32.25	-19.43
GFA_412	=	97	-5.50901	-5.111	-35.23	-45.53	-10.89	-21.35	-12.57	-31.16	-23.52	3.59	1.87	3.59	1.87	5.77	0.69	-16.7	-24.81	-19.42	-29.6	-19.45	-26.2	-24.33	-30.6	-18.83
GFA_413	=	81	-5.61647	-5.881	-35.48	-46.74	-9.17	-20.01	-11.16	-22.78	-22.13	0.82	-6.7	0.82	-6.7	1.83	-8.92	-20.63	-25.93	-16.07	-25.88	-13.99	-19.38	-21.6	-32.71	-19.96
GFA_414	=	130	-5.33444	-5.404	-35.37	-49.33	-12.71	-20.24	-11.96	-21.74	-26.11	-1.81	-4.7	-1.81	-4.7	0.84	-9.51	-24.41	-30.62	-19.31	-28.09	-13.86	-17.66	-20.64	-33.96	-22.64
GFA_415	=	78	-5.63897	-4.89	-31.53	-43.58	-10.44	-15.28	-8.53	-15.47	-22.7	-1.08	-6.2	-1.08	-6.2	-6.95	-15.61	-23.04	-27.16	-11.11	-12.32	-17.45	-13.53	-12.46	-27.29	-16.45
GFA_416	=	35.2	-6.11331	-5.328	-22.57	-36.21	-22.2	-14.28	-8.16	-6.67	-29.52	-26.85	-18.08	-26.85	-18.08	-24.14	-16.11	-36.44	-30.41	-26.04	-24.58	-29.73	-27.02	-28.25
GFA_417	=	2692	-3.52777	-5.616	-30.13	-40.24	-6.14	-12.31	-4.89	-9.88	-19.21	-7.59	-8.89	-7.59	-8.89	-2.67	-7.58	-24.68	-27.17	-13.21	-17.47	-14.46	-16.39	-17.95	-33.41	-18.74
GFA_418	=	272	-4.89431	-5.59	-32.66	-47.12	-16.34	-23.93	-16.96	-17.52	-23.32	-7.79	-6.11	-7.79	-6.11	-0.34	-6.67	-24.99	-27.8	-16.76	-18.3	-16.59	-18.32	-19.42	-34.77	-20.7
GFA_419	=	65	-5.74766	-5.321	-15.96	-28.46	-7.87	-13.74	-2.56	-8.42	-17.74	20.31	18.68	20.31	18.68	8.16	12.17	-0.38	-2.56	-15.41	-19.49	-14.76	-15.19	-11.68	-38.02	-22.81
GFA_420	=	38	-6.06768	-5.143	-28.21	-44.36	-17.13	-18.71	-8.43	-14.08	-31.85	11.48	12.42	11.48	12.42	8	5.95	-17.22	-5.5	-26.37	-30.67	-25.72	-26.16	-20.34	-46.8	-33.8
GFA_421	=	52	-5.88069	-5.189	-18.25	-37.08	-11.38	-17.74	-6.7	-17.94	-27.51	11.64	5.48	11.64	5.48	2.77	-2.66	-16.67	-12.76	-22.94	-34.05	-15.43	-17.7	-18.33	-46.89	-28
GFA_422	=	23	-6.36701	-5.175	-27.1	-46.84	-18.84	-22.22	-10.37	-17.02	-28.78	18.59	5.22	18.59	5.22	2.11	-8.45	-8.57	-14.27	-19.95	-27.46	-18.25	-20.05	-19.99	-46.12	-30.27
GFA_423	=	43	-5.99399	-4.631	-19.87	-34.73	-11.28	-13.63	-4.6	-11.97	-23.4	18.33	17.15	18.33	17.15	16.8	14.06	-2.09	-6.15	-16.95	-21.23	-9.61	-12.06	-11.68	-37.01	-19.94
GFA_424	=	74	-5.67036	-6.436	-26.23	-38.01	-19	-26.94	-15.77	-16.15	-29.76	15.24	-19.73	15.24	-19.73	5.59	5.03	-7.57	-3.64	-25.16	-33.51	-24.53	-25.97	-23.43	-50.45	-35.11
GFA_425	=	65	-5.74766	-5.323	-26.43	-40.36	-12.21	-13.23	-2.06	-12.14	-34.96	10.55	13.28	10.55	13.28	10.61	6.37	-3.82	-20.92	-22.72	-31.05	-21.18	-22.72	-17.83	-56.02	-35.51
GFA_426	=	40	-6.03711	-5.432	-37.24	-49.47	-16.16	-25.28	-13.56	-20.63	-32.98	22.09	20.19	22.09	20.19	-4.32	1.97	1.71	-5.1	-20.24	-23.57	-19.5	-21.12	-15.03	-41.35	-25.9
GFA_427	=	15	-6.62184	-5.745	-26.61	-44.71	-16.02	-16.8	-5.41	-15.1	-24.57	3.34	10.56	3.34	10.56	-1.41	6.31	-16.5	-26.51	-18.07	-25.95	-18.52	-20.12	-22.08	-48.6	-30.88
GFA_428	=	35	-6.11671	-5.911	-30.52	-47.66	-13.47	-18.84	-5.88	-16.47	-29.08	14.72	26.51	14.72	26.51	7.28	1.35	-15.46	2.14	-20.55	-28.95	-17.28	-18.56	-17.54	-42.97	-25.68
GFA_429	=	57	-5.82596	-5.193	-27.71	-40.62	-14.82	-21.18	-9.05	-15.69	-33.63	19.18	-4.26	19.18	-4.26	13.78	8	-0.38	0.57	-28.81	-34.88	-24.25	-25.79	-21.84	-46.83	-32.52
GFA_430	=	69	-5.71206	-5.59	-31.88	-43.61	-15.98	-22.24	-9.75	-15.87	-29.44	22.9	23.59	22.9	23.59	14.8	9.63	7.85	10.55	-23.3	-30.29	-22.55	-24.01	-24.76	-46.2	-30.76
GFA_431	=	160	-5.21065	-7.052	-28.89	-46.99	-20.17	-25.97	-9.77	-20.41	-34.48	-3.59	0.58	-3.59	0.58	-7.2	-15.12	-22.03	-20.22	-27.94	-40.65	-30.2	-31.76	-31.06	-62.27	-40
GFA_432	>	5000	-3.15865	-4.841	-18.66	-29.49	-3.72	-15.16	-9.74	-11.29	-13.41	0.22	2.12	0.22	2.12	3.85	0.92	-8.92	-8.66	-7	-9.89	-11.59	-11.17	-10.85	-24.24	-13.54
GFA_433	=	1300	-3.96172	-4.84	-23.05	-31.78	-3.35	-10.92	-3.93	-12.53	-18.03	3.83	3.4	3.83	3.4	3.94	2.87	-8.22	-9.67	-14.43	-17.58	-12.01	-13.28	-13.01	-29.08	-16.59
GFA_434	>	5000	-3.15865	-5.187	-31.64	-43.55	-9.79	-13.47	-7.59	-9.66	-22.39	-3.9	-3.71	-3.9	-3.71	2.43	-1.7	-18.48	-18.99	-16.89	-21.03	-18.27	-18.85	-18.06	-34.66	-22.15
GFA_435	>	5000	-3.15865	-5.698	-20.09	-30.2	-4.1	-8.58	-1.19	-5.52	-20.49	4	3.39	4	3.39	2.8	-0.57	-11.21	-10.24	-9.05	-10.92	-12.25	-12.18	-11.6	-27.55	-16.01
GFA_436	=	1600	-3.83794	-4.613	-20.62	-32.88	-10.79	-16.46	-8.25	-13.7	-18.93	3.24	6.57	3.24	6.57	1.28	2.6	-8.94	-10.68	-13.75	-19.57	-12.82	-13.78	-13.86	-31.59	-19.88
GFA_437	=	150	-5.24913	-5.214	-33.19	-47.61	-8.91	-13.73	-6.55	-8.83	-21.36	-7.87	-7.58	-7.87	-7.58	-2.1	-6.3	-25.59	-25.24	-15.13	-20.12	-17.48	-17.28	-16.85	-36.14	-22.02
GFA_438	=	130	-5.33444	-5.248	-32.14	-47.58	-8.24	-16.09	-7.48	-14.99	-20.5	-5.83	-8.07	-5.83	-8.07	-2.12	-8.55	-24.39	-25.39	-16.2	-18.65	-14.95	-15.79	-15.35	-34.37	-20.13
GFA_439	=	260	-4.92121	-5.337	-29.46	-44.7	-9.26	-14.7	-7.19	-14.84	-20.07	-2.14	-3.18	-2.14	-3.18	5.37	0.01	-20.41	-20.85	-13.52	-17.9	-17.51	-17.17	-16.71	-33.02	-20.11
GFA_440	=	200	-5.07762	-5.29	-35.61	-49.6	-10.82	-15.99	-8.86	-14.36	-24.76	-9.38	-10.16	-9.38	-10.16	-3.2	-8.45	-28.07	-29.26	-17.48	-22.94	-18.06	-19.43	-19.79	-37.65	-23.75
GFA_441	=	120	-5.38216	-5.121	-35.56	-50.72	-11.01	-16.77	-8.93	-10.29	-23.46	-9.06	-10.81	-9.06	-10.81	-7.44	-12.95	-30.23	-31.09	-15.49	-19.97	-18.05	-17.88	-18.71	-37.97	-24.11
GFA_442	=	1900	-3.73549	-5.497	-32.01	-46.1	-8.21	-13.34	-6.52	-12.88	-21.75	-5.78	-6.82	-5.78	-6.82	0.41	-4.66	-23.12	-24.98	-14.04	-19.04	-14.95	-15.71	-15.53	-34.57	-20.72
GFA_443	=	130	-5.33444	-4.747	-23.14	-30.9	-5.25	-15.02	-6.26	-14.1	-22.67	-3.85	-4.1	-3.85	-4.1	-2.76	-7.08	-10.27	-9.63	-17.85	-26.22	-14.1	-16.04	-18.58	-28.92	-19.9
GFA_444	>	5000	-3.15865	-4.345	-17.87	-30.43	-6.12	-13.23	-4.15	-14.3	-16.57	-1.1	-1.45	-1.1	-1.45	-3.01	-6.8	-14.29	-15.91	-11.64	-13.6	-7.72	-9.99	-11.06	-26.83	-15.97
GFA_445	>	5000	-3.15865	-5.118	-21.22	-32.59	-2.59	-16.11	-8.84	-10.35	-20.08	5.32	3.38	5.32	3.38	1.29	-4.29	-7.39	-7.06	-4.87	-4.39	0.45	-1.93	-4.16	-15.63	-5.53
GFA_446	=	230	-4.9943	-5.003	-21.85	-30.39	-2.86	-10.82	-2.27	-8.21	-25.34	3.82	3.52	3.82	3.52	-0.1	-4.35	-11.28	-11.03	-14.88	-16.46	-10.71	-11.78	-9.37	-27.09	-15.95
GFA_447	=	150	-5.24913	-4.463	-24.88	-39.1	-8.6	-16.48	-7.84	-14.48	-21.7	1.46	2.89	1.46	2.89	-0.54	-4.54	-13.6	-14.16	-18.03	-21.09	-11.76	-12.94	-11.35	-34.91	-22.76
GFA_448	=	360	-4.72721	-5.585	-29.45	-43.44	-17.55	-19.92	-10.65	-14.25	-26.41	-7.46	-2.16	-7.46	-2.16	-6.58	-3.09	-24.96	-20.65	-22.43	-29.8	-25.16	-25.6	-21.98	-42.5	-29.87
GFA_449	=	520	-4.50798	-6.151	-30.17	-44.13	-10.58	-20.36	-10.67	-17.22	-27.74	-4.7	1.02	-4.7	1.02	-3.88	-5.54	-21.43	-19.42	-30.33	-40.12	-19.43	-24.89	-26.19	-37.5	-21.06
GFA_450	=	150	-5.24913	-5.001	-30.61	-41.55	-11.08	-21.55	-14.9	-17.41	-30.06	0.72	1.7	0.72	1.7	-1.31	-2.89	-14.71	-15.2	-23.6	-24.87	-21.37	-24.13	-19.96	-35.94	-22.81
GFA_451	>	2000	-3.70491	-5.493	-21.86	-29.84	-0.74	-9.11	-0.2	-8.59	-18.75	-1.95	-2	-1.95	-2	2.21	0.05	-19.06	-20.03	-13.56	-17.11	-11.18	-13.33	-14.29	-31.79	-15.99
GFA_452	=	3.8	-7.4404	-5.348	-30.97	-43.77	-17.5	-18.25	-6.51	-12.04	-30.3	-20.66	-12.27	-20.66	-12.27	-21.03	-17.06	-39.66	-37.32	-26.22	-33.04	-27.44	-26.57	-26.03	-50.05	-33.84
GFA_453	=	1.5	-7.99455	-5.613	-33.07	-51.14	-16.78	-20.46	-8.3	-21.13	-32.98	-20.76	-13.16	-20.76	-13.16	-22.01	-19.51	-45.72	-40.66	-25.23	-31.06	-25.34	-27.4	-26.58	-52.44	-36.41
GFA_454	=	0.66	-8.48399	-5.96	-37.55	-53.46	-18.66	-24.02	-11.8	-16.06	-32.76	-25.52	-24.46	-25.52	-24.46	-25.55	-29.86	-50.47	-50.32	-23.58	-32.38	-24.71	-24.51	-27.73	-51.59	-35.64
GFA_455	=	0.12	-9.50029	-6.018	-27.9	-48.04	-18.99	-21.17	-11.38	-15.8	-35.28	-14.53	-11.97	-14.53	-11.97	-14.81	-15.76	-35.52	-34.56	-27.17	-33.4	-26.15	-25.49	-27.25	-48.3	-31.62
GFA_456	=	0.029	-10.347	-6.219	-34.43	-60.46	-21.08	-28.04	-15.95	-22.99	-32.77	-22.34	-18.81	-22.34	-18.81	-20.01	-21.59	-46.67	-43.48	-34.25	-38.94	-27.69	-27.17	-23.1	-53.29	-35.79
GFA_457	=	0.39	-8.79762	-6.556	-40.55	-60.86	-23.69	-32.27	-20.06	-22.81	-36.51	-10.12	-9.22	-10.12	-9.22	-11.41	-17.53	-37.57	-46.53	-30.09	-38.75	-26.66	-26.8	-22.07	-53.47	-35.28
GFA_458	=	0.15	-9.36726	-6.784	-38.02	-59.93	-25.58	-36.51	-21.29	-35.51	-44.08	-17.92	-15.34	-17.92	-15.34	-21	-25.12	-48.43	-47.48	-41.5	-44.94	-24.71	-25.92	-24.35	-56.38	-40.96
GFA_459	=	0.065	-9.8658	-5.981	-26.56	-52.58	-21.36	-20.96	-11.45	-17.25	-36.64	-16.46	-14.22	-16.46	-14.22	-15.36	-18.23	-39.84	-40.01	-29.85	-33.18	-25.93	-25.97	-25.41	-50.65	-32.29
GFA_460	=	0.12	-9.50029	-6.833	-30.71	-47.95	-28.86	-22.29	-10.42	-15.52	-37.79	-25.82	-18.06	-25.82	-18.06	-28.42	-23.78	-41.48	-40.5	-36.44	-42.87	-29.75	-29.15	-28.3	-64.63	-43.76
GFA_461	=	0.25	-9.06273	-6.215	-28.09	-46.89	-21.84	-27.08	-14.19	-24.85	-37.34	-14.28	-9.99	-14.28	-9.99	-15.99	-14.32	-34.18	-32.73	-36.42	-45.33	-28.69	-29.91	-25.73	-54.38	-35.77
GFA_462	=	55	-5.84726	-6.112	-33.12	-42.91	-14.13	-19.13	-8.38	-12.56	-34.67	1.64	1.18	1.64	1.18	-8.46	-12.66	-28.19	-29.15	-21.28	-30.83	-23.19	-25.68	-23.13	-41.39	-25.66
GFA_463	=	6.7	-7.10231	-5.74	-36.49	-45.7	-21.51	-17.36	-7.15	-11.58	-29.34	-6.2	-9.49	-6.2	-9.49	-19.4	-26.92	-32.59	-34.83	-22.29	-30.38	-24.3	-25.83	-24.96	-44.64	-27.72
GFA_464	=	26	-6.29392	-5.641	-39.83	-50.84	-16.03	-17.13	-5.7	-12.8	-29.99	-8.57	-5.68	-8.57	-5.68	-12.86	-15.64	-33.49	-34.41	-22.02	-29.23	-24.23	-25.85	-26.14	-47.73	-30.17
GFA_465	=	11	-6.80674	-5.848	-24.01	-40.82	-10.09	-16.61	-8.08	-14.72	-32.06	-5.38	-3.5	-5.38	-3.5	-8.77	-10.71	-23.05	-22.23	-26.58	-35.09	-25.53	-19.86	-13.75	-44.08	-27.42
GFA_466	=	13	-6.70715	-5.526	-37.37	-49.48	-13	-17.66	-7.25	-14.96	-28.96	-13.33	-15.23	-13.33	-15.23	-21.31	-27.63	-41.09	-43.08	-21.06	-29.17	-19.34	-22.21	-21.73	-47.72	-30.34
GFA_467	=	3.6	-7.47263	-5.435	-26.12	-43.46	-15.52	-17.9	-6.44	-17.21	-28.97	-17.69	-16.86	-17.69	-16.86	-20.77	-23.98	-39.37	-40.06	-22.31	-28.88	-21.76	-24.51	-24.13	-45.54	-30.9
GFA_468	=	18	-6.51314	-5.766	-31.63	-52.18	-14.07	-22.23	-11.17	-19.63	-27.67	-6.38	-5.09	-6.38	-5.09	-15.05	-20.34	-29.97	-29.88	-21.33	-28.29	-22.54	-23.57	-24.55	-44.7	-28.17
GFA_469	=	29	-6.22882	-5.909	-28.53	-44.04	-13.43	-19.24	-6.67	-15.16	-30.68	-2.27	-3.84	-2.27	-3.84	-4.15	-9.27	-27.15	-28.17	-23.21	-32.15	-19.39	-21.82	-21.23	-48.18	-31.25
GFA_470	=	7.9	-7.00409	-5.552	-31.46	-46.77	-13.18	-22.16	-12.52	-18.17	-34.51	-1.97	-2.97	-1.97	-2.97	-6.43	-12.51	-28.32	-30.18	-24.65	-36.36	-21.61	-24.34	-23.06	-43.76	-28.99
GFA_471	=	4	-7.40982	-5.82	-31.51	-40.54	-22.2	-24.96	-13.14	-18.06	-33.58	-12.3	-10.52	-12.3	-10.52	-17.49	-19.96	-35.55	-33.76	-31.49	-37.34	-26.34	-30.2	-30.86	-51.57	-35.72
GFA_472	=	17	-6.54722	-6.136	-24.71	-43.48	-20.67	-24.56	-12.9	-20.68	-35.76	-5.41	-4.81	-5.41	-4.81	-5.8	-11.26	-28.45	-29.65	-25.46	-34.8	-25.75	-29.04	-29.27	-44.13	-30.37
GFA_473	=	7.8	-7.01168	-6.019	-28.55	-47.74	-16.81	-17.75	-8.46	-21.42	-28.6	-0.78	-0.14	-0.78	-0.14	-6.14	-11.31	-29.93	-28.87	-22.25	-28.25	-18.29	-21.37	-18.89	-45.5	-27.73
GFA_474	=	10	-6.86356	-5.588	-27.36	-46.09	-19.66	-19.88	-8.59	-16.66	-25.62	-15.96	-15.5	-15.96	-15.5	-17.31	-22.62	-44.49	-43.67	-25.02	-32.87	-20.31	-22.56	-20.94	-50.91	-32.27
GFA_475	=	7.5	-7.03507	-5.604	-30.17	-46.86	-17.3	-22.57	-12.71	-18.82	-33.77	-23.85	-15.79	-23.85	-15.79	-26.05	-23.49	-43.56	-40.03	-30.57	-37.72	-29.08	-30.22	-31.11	-56.86	-39.05
GFA_476	=	4.6	-7.3265	-6.016	-24.04	-38.67	-13.94	-14.48	-6.28	-19.09	-21.32	-9.07	-5.78	-9.07	-5.78	-15.2	-17.17	-33.25	-30.24	-31.42	-38.75	-20.39	-21.15	-15.39	-50.94	-34.3
GFA_477	=	2.7	-7.64413	-5.911	-43.81	-56.66	-33.08	-32.93	-20.99	-27.23	-33.26	-18.5	-20.67	-18.5	-20.67	-24.28	-30.36	-45.94	-48.19	-32.78	-36.85	-28.65	-31.33	-35.73	-54.27	-39.67
GFA_478	=	4.2	-7.38073	-5.646	-33.86	-47.24	-15.78	-15.46	-4.29	-7.41	-24.33	-9.64	-10.22	-9.64	-10.22	-14.87	-17.51	-34.93	-37.8	-26.11	-33.9	-19.01	-21.15	-22.26	-45.15	-28.66
GFA_479	=	2.9	-7.60153	-5.706	-32.4	-45.03	-19.16	-18.43	-6.96	-17.3	-36.23	-12.61	-14.49	-12.61	-14.49	-15.72	-22.07	-38.45	-41.36	-28.32	-32.55	-23.57	-26.77	-28.81	-47.86	-31.28
GFA_480	=	7.3	-7.05118	-5.325	-31.05	-51.53	-26.32	-29.21	-16.96	-24.3	-35.87	-18.6	-18.73	-18.6	-18.73	-22.2	-27.84	-43.5	-44.7	-29.32	-36.78	-24.12	-24.86	-25.21	-46.11	-31.38
GFA_481	=	3.7	-7.4563	-5.77	-36.92	-58.19	-24.83	-27.2	-15.2	-16.51	-35.74	-19.94	-21.18	-19.94	-21.18	-24.49	-30.12	-43.4	-45.75	-29.96	-35.43	-31.04	-35.25	-37.9	-53.35	-38.64
GFA_482	=	30	-6.20861	-5.383	-26.03	-42.73	-15.21	-19.03	-6.96	-13.35	-26.85	-15.48	-13.21	-15.48	-13.21	-19.96	-19.85	-40.19	-39.16	-17.39	-26.01	-18.28	-20.18	-24.09	-48.02	-30.03
GFA_483	=	33	-6.15179	-5.168	-22.11	-37.31	-10.25	-14.03	-4.75	-13.39	-23.73	-7.33	-6.83	-7.33	-6.83	-10.64	-12.91	-31.14	-32.18	-17.76	-26.24	-17.94	-18.47	-19.93	-39.35	-24.45
GFA_484	=	6.1	-7.15824	-5.871	-31.28	-51.52	-19.39	-20.38	-7.72	-16	-28.68	-8.35	-8.45	-8.35	-8.45	-19.64	-23.04	-36.16	-36.88	-22.26	-28.66	-17.19	-18.02	-21.42	-47.11	-30.81
GFA_485	=	8.2	-6.98187	-5.682	-41.85	-53.48	-22.55	-24.27	-12.51	-23.94	-32.73	-18.15	-15.35	-18.15	-15.35	-20.17	-21.56	-44.5	-43.53	-27.54	-33.58	-28.68	-29.31	-31.79	-52.92	-37.26
GFA_486	=	3.9	-7.42491	-5.432	-33.59	-43.64	-13.58	-16.14	-5.15	-12.66	-23.41	-12.83	-13.99	-12.83	-13.99	-13.47	-17.84	-37.6	-37.07	-21.37	-28.91	-18.52	-21.21	-21.79	-44.67	-28.89
GFA_487	=	1.3	-8.07986	-5.504	-37.8	-49.23	-15.9	-19.98	-7.78	-20.98	-28.35	-21.83	-22.01	-21.83	-22.01	-25.07	-30.36	-43.84	-46.67	-23.69	-31.33	-23.89	-28.23	-32.7	-48.23	-32.67
GFA_488	=	2.5	-7.69002	-5.608	-37.06	-52.16	-18.09	-18.09	-6.71	-15.14	-31.36	-20.53	-18.81	-20.44	-18.71	-20.82	-22.55	-45.66	-46.68	-22.18	-27.65	-25.29	-26.47	-29.59	-53.29	-35.49
GFA_489	=	0.95	-8.26685	-5.288	-32.62	-43.93	-13.78	-16.4	-5.35	-11.13	-26.77	-12.89	-12.6	-12.89	-12.6	-13.51	-21.39	-36.76	-37.56	-22.44	-26.84	-20.66	-24.99	-24.13	-43.43	-29.42
GFA_490	=	11	-6.80674	-5.557	-39.52	-56.81	-18.42	-23.82	-10.58	-20.09	-26.95	-11.33	-11.26	-11.33	-11.26	-17.74	-23.09	-37.57	-39.99	-24.49	-30.64	-21.14	-22.78	-25.69	-51.65	-33.84
GFA_491	=	3.8	-7.4404	-5.055	-24.35	-32.66	-20.14	-20.7	-11.89	-13.81	-22.07	3.75	2.27	3.75	2.27	0.75	-4.25	-26.39	-26.58	-23.27	-32.64	-15.06	-19.3	-16.87	-39.41	-23.82
GFA_492	=	1.2	-8.12758	-5.818	-39.44	-57.38	-24.23	-29.63	-17.17	-26.4	-43.15	-22.3	-19.72	-22.3	-19.72	-24.18	-27.19	-49.56	-48.95	-33.89	-39.84	-31.46	-33.13	-33.21	-54.7	-39.61
GFA_493	=	3.5	-7.48942	-5.576	-25.51	-45.29	-11.41	-17.68	-4.45	-15.19	-23.59	-10.75	-9.85	-10.75	-9.85	-13.67	-18.59	-34.13	-35.55	-21.52	-27.69	-19.22	-23.04	-24.64	-42.88	-27.13
GFA_494	=	4.6	-7.3265	-5.248	-32.98	-38.22	-10.95	-18.84	-10.62	-9.82	-30.1	-3.7	2.75	-3.7	2.75	-12.67	-10.94	-25.1	-21.02	-30.29	-36.41	-26.7	-29.6	-27.22	-49.93	-33.15
GFA_495	=	3	-7.58132	-5.51	-26.61	-41.05	-18.86	-16.24	-8.37	-12.68	-25.84	-10.14	-7.7	-10.14	-7.7	-14.61	-18.38	-35.91	-35.25	-20.58	-29.58	-19.92	-19.74	-23.16	-47.9	-30.71
GFA_496	=	9.6	-6.8879	-5.766	-28.5	-40.67	-13.59	-18.1	-6.41	-12.86	-29.63	-9.37	-4.67	-9.37	-4.67	-15.65	-17.65	-35.34	-31.3	-23.81	-32.28	-21.38	-21.93	-17.68	-43.43	-26.39
GFA_497	=	0.32	-8.91556	-5.769	-37.57	-45.95	-12.26	-18.59	-10.58	-11.64	-28.54	-10.13	-10.05	-10.13	-10.05	-12.52	-20.26	-36.17	-40.37	-30.41	-37.56	-21.11	-24	-20.33	-53.25	-38.86
GFA_498	=	8.9	-6.93303	-6.714	-41.88	-56.96	-26.17	-33.02	-18.53	-40.67	-45.27	-7.03	0.26	-7.03	0.26	-7.33	-2.16	-47.31	-43.15	-37.96	-48.08	-29.6	-34.3	-29.15	-61.65	-38.85
GFA_499	=	5.7	-7.19867	-7.921	-48.03	-66.78	-32.8	-41.51	-21.98	-31.02	-46.61	-20.92	-9.91	-20.92	-9.91	-19.99	-16.24	-53.02	-46.44	-37.84	-45.73	-35.24	-37.55	-38.06	-70.78	-46.63
GFA_500	=	4.2	-7.38073	-5.752	-33.24	-45.86	-19.4	-19.2	-10.8	-18.7	-30.71	-16.61	-9.41	-16.61	-9.41	-21.37	-16.84	-37.82	-33.99	-28.89	-33.86	-23.41	-24.05	-28.84	-48.82	-32.17
GFA_501	=	2.1	-7.79396	-5.994	-31.72	-49.34	-20.25	-26.21	-11.58	-21.95	-33.57	-11.26	-9.59	-11.26	-9.59	-13.98	-17.1	-38.45	-37.59	-24.57	-31.65	-26.26	-27.21	-31.5	-50.29	-33.46
GFA_502	=	2.3	-7.73972	-5.937	-32.74	-43.5	-9.54	-24.33	-11.75	-22.94	-26.09	-4.88	-11.09	-4.88	-11.09	-8.25	-19.73	-31.48	-38.02	-23.77	-28.53	-17.04	-19.57	-17.02	-40.04	-24.31
GFA_503	=	1.6	-7.95607	-6.604	-36.01	-50.45	-18.67	-28.42	-14.78	-21.99	-35.61	-10.55	-8.04	-10.55	-8.04	-13.72	-19.34	-42.35	-41.49	-25.8	-33.17	-25.23	-27.72	-30.01	-49.15	-32.48
GFA_504	=	1.6	-7.95607	-4.796	-27.61	-46.67	-13.23	-28.74	-16.19	-24.2	-30.22	1.85	-0.52	1.85	-0.52	3.26	-4.41	-26.58	-29.4	-25.55	-32.5	-14.06	-21.62	-19.53	-47.39	-27.02
GFA_505	=	1.6	-7.95607	-6.064	-33.14	-47.78	-16.96	-20.58	-12.51	-21.18	-32.29	-15	-12.64	-15	-12.64	-19.61	-22.21	-38.19	-35.52	-27.14	-34.72	-23.98	-27.28	-31.96	-49.97	-34.1
GFA_506	=	9.1	-6.91978	-7.042	-43.93	-69.81	-22.7	-34.09	-17.06	-29.23	-34.85	-7.45	-2.99	-7.45	-2.99	-7.91	-9.92	-37.87	-33.31	-30.13	-37.17	-27.04	-31.04	-29.23	-56.28	-37.31
GFA_507	=	2.6	-7.66663	-6.664	-41.03	-64.72	-21.69	-32.42	-17.72	-30.34	-37.44	-2.9	-4.9	-2.9	-4.9	-5.26	-12.92	-31.98	-36.24	-34.39	-37.69	-23.64	-28.89	-32.75	-53.04	-36.3
GFA_508	>	100	-5.49085	-5.22	-24.96	-49.45	-15.29	-31.9	-18.65	-29.54	-22.87	8.24	3.36	8.24	3.36	3.09	-4.8	-16.67	-23.88	-25.57	-28.16	-15.88	-20.54	-16.8	-42.4	-24.35
GFA_509	=	2.8	-7.62245	-6.601	-33.82	-55.09	-24.84	-30.02	-14.65	-28.05	-35.23	-18.1	-17.77	-18.1	-17.77	-22.41	-27.49	-43.43	-41.85	-23.49	-34.41	-23.85	-26.58	-26.15	-54.19	-34.73
GFA_510	=	2.5	-7.69002	-7.152	-43.78	-59.04	-23.27	-30.89	-15.65	-27.32	-37.05	-12.16	-10.11	-12.16	-10.11	-18.69	-23.74	-46.06	-44.07	-28.13	-35.73	-24.82	-27.38	-27.79	-52.69	-34.6
GFA_511	=	1.9	-7.85362	-5.901	-28.19	-46.58	-20.29	-23.32	-12.76	-25.6	-34.3	-16.66	-12.07	-16.66	-12.07	-19.32	-20.27	-37.2	-34.4	-31.82	-38.8	-25.2	-26.78	-28.04	-49.54	-34.13
GFA_512	=	3.4	-7.5067	-5.338	-32.28	-52.29	-20.01	-27.29	-13.04	-22.84	-33.99	-9.56	-7.57	-9.56	-7.57	-9.54	-17.82	-39.98	-39.04	-26.46	-36.03	-25.1	-26.85	-28.02	-54.01	-35.78
GFA_513	=	0.01	-10.9817	-6.477	-38.23	-58.97	-23.88	-26.63	-16.74	-21.41	-32.05	-24.78	-23.63	-24.78	-23.63	-21.84	-25.49	-47.66	-49.21	-32.48	-37.67	-30.53	-27.59	-27.6	-54.75	-36.59
GFA_514	=	0.012	-10.873	-6.532	-40.61	-63.81	-28.88	-32.05	-21.89	-27.9	-30.88	-26.24	-26.45	-26.24	-26.45	-24.02	-29.38	-51.24	-53.67	-33.12	-38.71	-28.55	-27.61	-27.67	-58.51	-41.35
GFA_515	=	0.131	-9.448	-6.753	-36.99	-50.93	-22.81	-24.6	-13.63	-20.96	-112.25	-19.72	-21.23	-19.72	-21.23	-20.2	-27.76	-42.72	-47.14	-32.31	-36.59	-25.98	-30.64	-37.87	-49.38	-33.74
GFA_516	=	0.025	-10.4354	-6.717	-37.6	-61.35	-23.93	-26.32	-16.74	-21.56	-36.92	-20.27	-22.69	-20.32	-22.64	-13.99	-19.13	-51.18	-54.29	-29.49	-38.83	-33.12	-31.85	-35.07	-58.29	-40.88
GFA_517	=	0.044	-10.0984	-6.398	-40.32	-56.1	-23.65	-26.91	-16.5	-26.19	-30.59	-24.5	-23.63	-24.5	-23.63	-21.09	-24.93	-46.35	-46.45	-30.64	-35.74	-25.28	-23.87	-24.52	-54.6	-37.29
GFA_518	=	0.042	-10.1262	-6.242	-41.97	-60.88	-24.11	-26.9	-17.09	-21.82	-30.49	-27.86	-25.84	-27.86	-25.84	-22.76	-27.09	-49.04	-49.53	-31.25	-36.99	-28.51	-28.63	-28.3	-56.93	-38.92
GFA_519	<	0.005	-11.3949	-6.763	-43.33	-61.25	-27.17	-28.14	-18.47	-25.99	-35.49	-25	-25.17	-25	-25.17	-23.7	-26.79	-50.81	-51.42	-33.11	-40.98	-32.67	-30.13	-29.9	-55.12	-37.36
GFA_520	=	0.002	-11.9412	-6.701	-44.73	-65.85	-27.21	-29.78	-19.37	-22.13	-34.17	-27.97	-25.49	-27.97	-25.49	-21.81	-24.95	-50.4	-50.14	-30.63	-38.92	-28.08	-27.48	-27.41	-56.03	-38.28
GFA_521	<	0.002	-11.9412	-6.75	-51.64	-70.84	-35.4	-37.42	-27.57	-29.62	-40.33	-29.04	-29.97	-29.04	-29.97	-26.43	-31.02	-55.79	-58.93	-36.62	-44.2	-40.78	-39.64	-40.42	-62.63	-45.85
GFA_522	<	0.002	-11.9412	-6.581	-41.77	-61.17	-25.75	-28.42	-18.16	-25.86	-33.52	-26.02	-23.13	-26.02	-23.13	-22.25	-24.52	-48.46	-47.6	-32.25	-38.64	-27.67	-26.92	-26.92	-56.58	-38.14
GFA_523	=	0.001	-12.3544	-6.424	-51.67	-70.21	-35.76	-37.66	-27.9	-28.26	-44.51	-34.39	-31.18	-34.39	-31.18	-31.27	-33.13	-59.08	-57.71	-39.73	-47.49	-38.14	-38.56	-37.17	-67.67	-49.25
GFA_524	=	0.001	-12.3544	-6.776	-41.15	-62.71	-26.25	-26.88	-17.69	-20.5	-34.54	-25.05	-24.8	-25.05	-24.8	-19.39	-25.65	-47.61	-50.53	-31.82	-40.03	-28.74	-28.54	-28.13	-53.85	-36.93
GFA_525	=	0.005	-11.3949	-6.663	-41.79	-55.55	-25.81	-28.55	-17.77	-23.72	-36.04	-18.3	-16.24	-18.3	-16.24	-15.02	-18.17	-42.35	-40.86	-28.32	-39.02	-29.61	-32.16	-28.62	-54.92	-38.39
GFA_526	<	0.002	-11.9412	-6.759	-39.8	-59.53	-34.76	-34.78	-24.55	-27.45	-41.55	-27.14	-25.74	-27.14	-25.74	-22.16	-26.57	-49.6	-48.39	-37.03	-42.25	-30.49	-30.15	-31.71	-55.89	-41.47
GFA_527	<	0.002	-11.9412	-6.678	-37.92	-57.97	-24.53	-26.73	-17.33	-21.86	-33.2	-22.96	-20.22	-22.96	-20.22	-20.92	-22.99	-47.74	-46.38	-31.64	-38.09	-28.87	-25.84	-25.75	-53.43	-35.89
GFA_528	=	0.002	-11.9412	-6.629	-29.11	-52.62	-26.88	-26.89	-16.15	-23.83	-30.51	-17.53	-15.3	-17.53	-15.3	-16.91	-18.88	-36.4	-36.34	-31.79	-37.22	-24.12	-24.37	-24.06	-52.22	-35.61
GFA_529	=	0.007	-11.1943	-6.999	-55	-72.52	-39.16	-39.23	-31.5	-28.91	-54.05	-30.07	-29.78	-30.07	-29.78	-31.14	-35.51	-57.77	-62.61	-43.14	-52.27	-45.35	-46.84	-46.46	-63.53	-46.62
GFA_530	=	0.005	-11.3949	-6.87	-29.85	-47.55	-24.53	-22.7	-14.63	-16.14	-29.51	-23.05	-22.25	-23.05	-22.25	-23.75	-27.87	-41.2	-43.84	-40.29	-43.91	-27.66	-29.83	-35.71	-52.47	-36.61
GFA_531	=	0.001	-12.3544	-6.707	-40.31	-61.41	-26.61	-27.51	-18.02	-23.35	-35.36	-17.64	-17.15	-17.64	-17.15	-17.22	-20.22	-41.3	-43.77	-28.83	-37	-32.02	-31.71	-30.86	-54.5	-36.89
GFA_532	=	0.002	-11.9412	-6.818	-41.79	-59.23	-29.44	-28.39	-21.23	-25.71	-37.94	-24.91	-26.86	-24.91	-26.86	-22.16	-28.39	-50.72	-54.28	-32.87	-39.73	-31.7	-32.39	-34.5	-54.01	-36.1
GFA_533	=	5.1	-7.26498	-5.199	-34.53	-47.98	-11.3	-17.17	-11.38	-14.77	-26.5	-3.4	-5.12	-3.4	-5.12	-1.48	-6.5	-24.49	-25.86	-18.26	-23.53	-19.13	-19.7	-19.38	-34.96	-20.79
GFA_534	=	0.027	-10.3896	-5.542	-43.18	-60.29	-15.66	-22.75	-14.74	-21.85	-28.35	-0.87	-6.19	-0.7	-6.02	-6.16	-15.34	-28.77	-32.13	-17.7	-22.9	-21.97	-21.7	-24.51	-34.82	-21.77
GFA_535	=	0.057	-9.9441	-5.291	-43.68	-60.63	-14.72	-22.87	-15.17	-20.39	-27.74	-1.92	-6.88	-1.86	-6.82	-7.07	-16.26	-28.85	-33.06	-18.58	-24.66	-22.95	-23.94	-25.89	-38.95	-26.72
GFA_536	=	0.086	-9.6989	-4.996	-42.82	-56.56	-11.47	-20.32	-13.17	-18.44	-28.72	-4.54	-8.48	-5.11	-9.05	-6.83	-15.61	-28.67	-32.58	-18.46	-24.95	-18.75	-19.8	-20.64	-35.06	-21.98
GFA_537	=	0.029	-10.347	-5.195	-42.68	-59.33	-12.05	-19.28	-11.33	-20.02	-26.43	-4.15	-8	-4.06	-7.92	-7.14	-14.27	-33.2	-36.78	-19.64	-24.91	-21.92	-23.19	-24.48	-40.04	-26.59
GFA_538	=	0.022	-10.5116	-5.438	-43.54	-57.85	-14.63	-21.08	-13.25	-18.97	-25.97	-7.35	-12.31	-6.1	-10.62	-11.66	-17.74	-31.83	-35.28	-19.17	-23.74	-20.57	-18.69	-23.58	-40.11	-25.81
GFA_539	=	0.022	-10.5116	-5.393	-42.34	-58.44	-12.54	-20.55	-12.8	-19.62	-25.7	-8.17	-12.98	-6.79	-11.6	-8.01	-17.17	-31.87	-36.1	-20.36	-24.93	-20.87	-19.26	-24.13	-40.34	-26.69
GFA_540	=	0.12	-9.50029	-5.085	-42.31	-59.27	-12.02	-19.68	-11.73	-18.44	-28.49	-3.99	-6.87	-3.99	-6.87	-5.73	-14.02	-29.4	-34.02	-16.99	-22.56	-19.21	-20.2	-21.75	-36.78	-23.8
GFA_541	=	0.015	-10.74	-5.308	-38.06	-56.42	-11.13	-17.85	-10.51	-16.26	-23.1	-6.85	-11.02	-4.36	-8.54	-6.1	-13.63	-34.18	-38.81	-16.91	-20.76	-19.2	-16.41	-24.46	-39.18	-26.14
GFA_542	=	0.022	-10.5116	-5.223	-40.71	-58.78	-11.49	-18.7	-11.27	-17.09	-26.9	-7.06	-10.84	-5.59	-9.77	-8.46	-16.74	-38.3	-42.23	-17.61	-22.01	-20.51	-20.83	-24.4	-40.49	-27.35
GFA_543	=	0.018	-10.6313	-5.518	-40.81	-57.97	-13.45	-19.72	-12.13	-19.88	-24.72	-1.85	-6.43	-1.54	-6.11	-4.36	-12.61	-36.17	-41.46	-15.7	-19.4	-19.69	-19.88	-22.34	-39.82	-26.69
GFA_544	=	0.011	-10.9249	-5.558	-39.53	-58.05	-12.61	-18.86	-11.44	-19.02	-23.31	-5.69	-12.87	-4.28	-11.49	-7.47	-18.04	-34.07	-37.04	-18.68	-22.63	-20.93	-18.43	-25.84	-40.59	-27.9
GFA_545	=	0.016	-10.7015	-5.662	-40.37	-57.15	-14.42	-20.59	-13.11	-19.1	-25.25	-4.8	-9.69	-2.71	-7.59	-3.34	-11.33	-34.05	-38.83	-17.39	-20.18	-19.53	-16.62	-22.86	-40.25	-27.01
GFA_546	=	0.011	-10.9249	-5.363	-39.89	-58.07	-12.3	-18.14	-10.84	-18.33	-25.35	-4.54	-10.65	-4.44	-10.56	-9.06	-18.57	-37.91	-39.7	-16.48	-21.04	-19.51	-20.15	-22.44	-39.63	-26.97
GFA_547	=	0.18	-9.25857	-5.343	-41.24	-56.8	-10.93	-18.31	-10.71	-17.02	-21.99	-1.46	-6.09	-1.32	-6.08	-2.52	-12.96	-29.51	-34.16	-16.92	-21.43	-18.09	-18.27	-20.7	-39.35	-25.23
GFA_548	=	0.097	-9.62714	-5.319	-34.9	-53.33	-7.93	-15.59	-8.13	-16.18	-27.06	2.77	-3	3.42	-2.99	-3.77	-12.93	-25.96	-29.6	-16.28	-21.86	-21.79	-22.4	-26.32	-35.91	-23.61
GFA_549	=	0.018	-10.6313	-5.063	-39.32	-55.95	-9.72	-17.02	-9.21	-13.85	-23.75	-5.41	-9.16	-5.08	-8.76	-6.71	-14.92	-33.4	-36.59	-15.07	-19.97	-17.33	-18.2	-20.84	-37.53	-24.73
GFA_550	=	0.028	-10.3679	-5.424	-37.98	-56.27	-11.33	-20.65	-13.86	-18.99	-23.62	-3.86	-7.9	-1.85	-5.92	-1.1	-10.72	-30.85	-34.84	-14.36	-18.19	-18.73	-17.54	-22.53	-37.59	-24.23
GFA_551	=	0.027	-10.3896	-5.258	-44.28	-67.78	-14.54	-21.39	-13.88	-20.95	-27.23	-7.03	-12.56	-6.93	-12.46	-8.42	-16.8	-45.26	-51.6	-17.15	-20.88	-21.16	-21.19	-26.2	-43.13	-29.29
GFA_552	=	0.034	-10.2521	-5.248	-40.55	-59.02	-12.77	-19.33	-11.99	-17.01	-28.81	-6.13	-10.32	-6.03	-10.22	-7.23	-14.64	-37.38	-40.43	-17.64	-21.79	-21.21	-20.91	-24.98	-40.95	-27.97
GFA_553	=	0.75	-8.40778	-5.373	-44.38	-60.08	-11.42	-19.21	-10.65	-18.76	-26.67	-2.97	-6.72	-2.97	-6.72	-7.25	-15.88	-28.91	-32.78	-17.27	-22.95	-17.35	-18.51	-21.19	-36.82	-24.04
GFA_554	=	0.031	-10.3072	-5.135	-42.94	-66.41	-14.66	-20.43	-12.94	-18.46	-28.03	-7.77	-12.08	-7.61	-11.96	-9.81	-17.19	-46.05	-51.31	-16.44	-20.69	-22.49	-21.8	-25.42	-44.06	-30.21
GFA_555	=	0.694	-8.45404	-5.228	-45.82	-65.71	-12.31	-21.1	-11.8	-20.93	-29.13	-5.91	-9.46	-5.91	-9.45	-7.27	-14.3	-39.9	-43.67	-18.03	-22.59	-19.7	-19.88	-22.37	-39.68	-26.49
GFA_556	=	2.6	-7.66663	-4.919	-41.82	-62.37	-8.52	-16.26	-8.42	-14.52	-24.72	-6.66	-10.01	-6.64	-9.98	-5.14	-11.87	-32.63	-34.64	-16.68	-21.21	-18.8	-21.9	-22.55	-38.6	-25.67
GFA_557	=	1.95	-7.83814	-5.024	-42.36	-63.17	-10.75	-18.07	-10.17	-14.79	-24.64	-6.24	-9.4	-6.21	-9.37	-6.12	-12.83	-33.1	-35.1	-18	-21.86	-20.8	-23.94	-23.68	-40.63	-26.95
GFA_558	=	1.7	-7.91993	-4.859	-40.67	-61.19	-10.62	-17.83	-9.97	-16.09	-23.8	-10.44	-15.73	-9.54	-14.83	-8.45	-17.49	-32.41	-36.37	-17.48	-20.75	-19.04	-18.66	-23.14	-40.82	-26.79
GFA_559	=	1.2	-8.12758	-5.037	-40.29	-59.79	-9.62	-17.7	-9.68	-18.27	-20.65	-7.83	-11.81	-6.67	-10.64	-3.37	-11.74	-29.84	-32.12	-16.76	-21.42	-17.38	-19.52	-20.65	-38.54	-24.23
GFA_560	=	10	-6.86356	-4.763	-43.19	-61.6	-10.75	-17.81	-9.59	-16.58	-27.2	-10.23	-11.29	-10.2	-11.24	-10.9	-16.13	-36.01	-37.2	-19.3	-23.31	-21.55	-22.77	-25.48	-42.36	-28.33
GFA_561	=	0.69	-8.45749	-5.2	-43.79	-58.52	-11.06	-18.78	-11.1	-17.05	-26.14	-3.35	-8.18	-3.23	-8.06	-5	-13.88	-31.18	-36.04	-17.59	-22.8	-18.78	-19.82	-22.75	-39.02	-25.73
GFA_562	=	1.25	-8.10324	-4.7	-40.53	-58.59	-9.46	-16.79	-8.78	-13.78	-22.13	-9.19	-12.01	-8.62	-11.44	-6.82	-13.76	-31.87	-33.85	-17.3	-20.44	-20.17	-19.54	-23.94	-38.29	-25.08
GFA_563	=	2.3	-7.73972	-4.842	-41.38	-59.87	-10.79	-16.16	-8.31	-14.62	-22.09	-7.7	-10.63	-7.67	-10.6	-6.88	-13.61	-33.6	-35.3	-17.19	-21.09	-22.59	-24.76	-26.01	-39.19	-25.83
GFA_564	=	0.97	-8.25443	-5.229	-43.43	-62.92	-10.74	-17.61	-10.05	-14.34	-24.83	-5.1	-8.42	-5.01	-8.33	-1.38	-9.1	-30.6	-35.22	-19.59	-23.22	-22.68	-25.15	-25.75	-40.12	-27.09
GFA_565	=	4.1	-7.3951	-4.913	-40.97	-61.79	-10.41	-18.35	-10.03	-15.67	-25.45	-11.33	-14.03	-10.43	-13.22	-9.78	-16.29	-32.69	-34.78	-19.86	-23.14	-20.16	-19.63	-24.49	-43.57	-28.67
GFA_566	=	2.9	-7.60153	-5.157	-39.88	-61.33	-9.6	-17.91	-9.77	-15.31	-22.53	-9.06	-13.3	-7.49	-11.73	-6.88	-14.4	-30.48	-33.01	-17.47	-22.58	-18.75	-18.77	-22.31	-41.17	-26.61
GFA_567	=	5.3	-7.24205	-5.13	-41.15	-61.75	-8.45	-18.19	-10.14	-17.61	-26.4	-3.62	-6.46	-3.62	-6.46	-0.99	-8.05	-25.84	-29.87	-16.35	-21.52	-16.11	-19.47	-19.49	-35.8	-22.96
GFA_568	=	6.1	-7.15824	-5.152	-40.81	-60.63	-11.01	-20.21	-11.07	-19.23	-23.15	-3.14	-7.45	-3.14	-7.45	-0.18	-9.48	-25.35	-30.39	-16.35	-21.78	-16.6	-19.83	-18.74	-36.21	-23.15
GFA_569	=	6.2	-7.14855	-4.923	-41.62	-62.81	-12.11	-18.69	-10.64	-17.34	-29.92	-6.44	-11.41	-6.4	-11.37	-4.38	-12.52	-32.12	-36.48	-18.11	-22.46	-19.77	-23.36	-23.34	-40.01	-26.59
GFA_570	=	3.2	-7.54285	-4.948	-39.57	-62.38	-9.89	-17.51	-9.24	-16.3	-24.75	-7.76	-13.09	-7.19	-12.53	-7.84	-16.29	-29.85	-33.24	-16.06	-19.8	-17.02	-15.65	-20.17	-38.6	-24.31
GFA_571	=	12	-6.75487	-4.918	-42.82	-61.98	-10.92	-21.66	-14.15	-23.49	-24.64	-8.82	-10.1	-8.82	-10.1	-10.51	-16.02	-35.17	-35.24	-18.2	-21.9	-20.06	-22.98	-24.99	-42.32	-27.81
GFA_572	=	1.3	-8.07986	-4.831	-44.42	-65.19	-11.22	-18.26	-10.02	-16.62	-26.14	-10.06	-12.3	-9.97	-12.27	-12.19	-17.79	-36.73	-38.49	-19.34	-22.96	-22.12	-22.18	-25.02	-43.78	-28.59
GFA_573	=	4.1	-7.3951	-4.894	-41.97	-60.53	-9.27	-16.87	-8.57	-13.73	-25.83	-8.09	-7.88	-8.09	-7.88	-10.4	-14.4	-31.09	-31.37	-16.95	-22.1	-17.41	-18.84	-20.63	-37.27	-24.75
GFA_574	=	4.4	-7.353	-5.019	-46.28	-62.71	-11.64	-18.19	-9.87	-15.48	-24.51	-6.59	-8.67	-6.56	-8.63	-6.56	-12.2	-32.24	-34.08	-19.43	-22.04	-20.45	-20.74	-24.09	-41.15	-27.24
GFA_575	=	4.6	-7.3265	-4.712	-41.32	-59.48	-9.67	-21.56	-13.69	-19.21	-24.56	-11.13	-13.72	-10.43	-13.02	-10.03	-15.86	-32.5	-34.25	-18	-21.47	-17.74	-17.7	-22.38	-40.59	-25.72
GFA_576	=	1.8	-7.88586	-5.025	-43.24	-61.26	-8.85	-16.55	-8.15	-14.02	-23.75	-10.05	-11.78	-10.02	-11.75	-11.43	-16.98	-35.52	-37	-17.6	-22.17	-19.53	-20.98	-22.42	-40.89	-26.93
GFA_577	=	1.2	-8.12758	-4.823	-41.34	-60.75	-10.46	-17.62	-9.71	-16.66	-23.88	-12.12	-13.75	-11.15	-12.79	-10.49	-15.71	-34.38	-34.96	-20.11	-23.96	-19.07	-19.72	-23.95	-41.82	-28.12
GFA_578	=	4.4	-7.353	-5.039	-43.12	-59.12	-10.46	-18.5	-10.48	-14.99	-21.92	-8.9	-10.33	-8.86	-10.29	-11.66	-16.66	-36.32	-36.21	-16.42	-20.64	-18.83	-20.29	-21.65	-40.55	-26.5
GFA_579	=	1.6	-7.95607	-4.787	-41.82	-61.35	-8.9	-16.12	-7.85	-14.38	-23.5	-9.8	-11.41	-9.78	-11.39	-10.31	-15.43	-34.75	-36	-17.46	-21.06	-19.31	-19.92	-21.93	-40.36	-26.68
GFA_580	=	4.4	-7.353	-4.714	-41.47	-61.71	-9.72	-17.27	-9	-13.76	-24.93	-4.9	-4.57	-4.89	-4.46	-5.85	-9.77	-29.04	-29.04	-16.57	-21.34	-16.55	-18.51	-19.87	-36.48	-23.35
GFA_581	=	2	-7.82304	-4.952	-42.1	-59.76	-11.16	-18.91	-10.4	-15.31	-23.6	-13.43	-15.57	-12.21	-14.36	-11.29	-17.07	-35.15	-36.29	-19.26	-24.06	-19.66	-18.17	-23.72	-42.76	-28.56
GFA_582	=	4.7	-7.31368	-4.707	-41.5	-61.88	-8.4	-15.94	-7.69	-14.94	-25.28	-7.8	-9.12	-7.8	-9.12	-9.22	-14.19	-29.51	-30.56	-15.98	-20.45	-17.12	-19.19	-20.68	-35.69	-23.41
GFA_583	=	8.2	-6.98187	-4.786	-39.6	-59.1	-10.96	-17.03	-9.06	-18.54	-23.74	-7.6	-9.23	-7.58	-9.2	-8.83	-14.41	-32.96	-35.15	-16.82	-20.21	-16.61	-18.09	-20.44	-40.13	-26.54
GFA_584	=	0.81	-8.3619	-5.035	-38.13	-62.92	-9.48	-17.19	-8.81	-16.74	-24.65	-3.17	-8.5	-2.24	-7.57	2.92	-3.38	-27.86	-34.26	-16.27	-19.34	-19.7	-20.27	-24.15	-40.72	-26.5
GFA_585	=	1.6	-7.95607	-4.922	-40.62	-58.53	-6.79	-14.75	-6.57	-12.38	-22.85	-1.73	-2.42	-1.73	-2.19	-5.02	-9.33	-27.26	-29.63	-15.88	-20.92	-16.4	-19.32	-22.36	-34.92	-22.35
GFA_586	=	0.46	-8.69921	-4.558	-36.63	-57.89	-12.02	-21.31	-12.14	-18.6	-28.46	0.86	-2.89	0.43	-2.56	-0.5	-9.19	-25.43	-29.47	-14.48	-18.06	-18.21	-18.77	-24.41	-36.18	-24.14
GFA_587	=	0.21	-9.16667	-5.052	-39.79	-62.09	-7.86	-16.23	-7.51	-16.87	-26.66	-1.36	-6.21	-1.31	-6.15	-5.97	-13.39	-26.65	-33.49	-17.99	-23.78	-20.13	-23.68	-25.28	-39.41	-25.54
GFA_588	=	0.006	-11.2862	-4.802	-43.54	-58.85	-11.87	-21.08	-13.45	-22	-28.92	-8.16	-10.46	-7.09	-9.4	-12.07	-17.81	-35.18	-36.88	-31.71	-37.11	-12.63	-9.76	-9.5	-47.26	-32.61
GFA_589	=	0.007	-11.1943	-5.169	-45.2	-60.72	-11.66	-21.33	-13.57	-19.38	-29.45	-5.37	-8.4	-5.16	-8.2	-13.39	-18.75	-38.14	-40.66	-32.32	-40.14	-16.17	-16.72	-13.92	-50.68	-36.19
GFA_590	=	0.014	-10.7811	-4.381	-41.34	-59.15	-9.46	-18.35	-10.94	-20.77	-30.97	-0.98	-3.44	-1.93	-4.38	-19.28	-25.35	-33.21	-34.98	-30.04	-35.73	-11.57	-9.78	-10.17	-42.85	-29.35
GFA_591	=	0.003	-11.6995	-4.411	-42.95	-60.94	-13.24	-22.22	-14.91	-21.67	-31.53	-5.94	-11.05	-6.62	-10.49	-16.01	-20.22	-35.61	-36.87	-32.37	-37.36	-14.86	-10.16	-13.59	-45.05	-31.49
GFA_592	=	0.012	-10.873	-5.606	-45.19	-61.7	-23.79	-22.44	-14.48	-19.32	-34.44	-11.59	-15.03	-10.52	-13.88	-18.27	-25.58	-35.76	-38.72	-26.83	-34.79	-13.92	-11.24	-13.32	-51.69	-38.16
GFA_593	=	0.017	-10.6654	-5.292	-43.48	-63.54	-13.86	-21.41	-14.61	-22.07	-36.14	-10.07	-13.73	-10.02	-13.68	-15.56	-21.38	-40.73	-43.56	-28.43	-32.84	-11.77	-12.87	-13.01	-47.53	-33.96
GFA_594	=	0.0085	-11.0786	-5.652	-41.46	-63.43	-13.65	-20.07	-13.14	-14.91	-25.82	-0.24	-5.15	-0.2	-5.11	-4.07	-12.55	-29.36	-33.35	-23.24	-28.91	-8.47	-8.61	-11.14	-41.97	-29.51
GFA_595	=	0.007	-11.1943	-5.346	-42.16	-62.09	-14.12	-20.9	-13.62	-19.83	-36.03	-11.36	-15.38	-10.53	-14.55	-14.38	-20.93	-38.24	-42.44	-28.26	-32.87	-12.6	-10.61	-13.72	-46.56	-33.57
GFA_596	=	0.023	-10.4851	-6.284	-44.73	-70	-14.46	-18.83	-11.41	-20.01	-46.11	-22.93	-26.92	-22.92	-26.92	-0.83	-40.67	-87.88	-66.52	-22.42	-30.26	-15.89	-15.34	-18.81	-50.16	-35.75
GFA_597	=	0.024	-10.4598	-5.607	-45.44	-61.83	-16.68	-24.83	-16.5	-22.13	-28.82	-10.82	-15.79	-9.83	-14.8	-10.72	-20.47	-36.58	-40.52	-23.08	-29.27	-22.81	-18.21	-25.78	-45.06	-26.8
GFA_598	=	0.017	-10.6654	-5.901	-48.16	-67.66	-16.69	-27.06	-17.8	-23.6	-36.83	-8.98	-11.11	-7.42	-9.55	-4.99	-14.44	-31.13	-33.54	-19.49	-24.72	-15.26	-13.38	-19.13	-42.94	-28.99
GFA_599	=	0.016	-10.7015	-5.275	-36.35	-57.86	-14.64	-20.99	-13.72	-18.07	-61.81	2.98	-5.84	2.97	-5.85	-21.74	-44.52	-23.18	-30.54	-21.24	-26.8	-10.91	-7.22	-11.92	-40.35	-26.19
GFA_600	=	0.064	-9.87504	-5.489	-43.94	-63.91	-18.52	-23.31	-15.96	-17.31	-60.26	-0.27	-10.74	-0.24	-10.71	-5.96	-37.12	-26.47	-38.48	-26.73	-31.97	-12.68	-13.44	-15.67	-44.14	-28.7
GFA_601	=	0.008	-11.1147	-5.172	-36.92	-58.02	-14.25	-19.41	-12.07	-18.37	-57.56	0.12	-8.55	0.12	-8.55	-19.84	-41.03	-82.69	-32.66	-26.43	-34.02	-11.34	-16.53	-17.7	-45.79	-29.96
GFA_602	=	0.007	-11.1943	-5.967	-42.4	-58.2	-13.59	-22.09	-15.06	-20.61	-28.83	-7.03	-12.9	-6.85	-12.91	-11.07	-19.84	-34.48	-41.93	-21.72	-27.02	-23.79	-27.39	-41.81	-43.56	-27.12
GFA_603	=	0.057	-9.9441	-5.867	-43.45	-61.65	-17.76	-25.28	-16.15	-22.04	-33.13	-7.92	-12.27	-6.68	-11.85	-10.41	-19.45	-34.34	-38.07	-22.39	-28.15	-23.34	-26.7	-37.72	-44.98	-28.61
GFA_604	=	0.024	-10.4598	-5.654	-44.26	-61.58	-15.46	-22.04	-13.43	-20.38	-24.34	-7.73	-12.49	-6.56	-11.77	-8.97	-18.5	-34.39	-37.92	-22.25	-27.51	-18.73	-19.37	-27.14	-46.5	-29.37
GFA_605	=	0.13	-9.45257	-5.617	-47.8	-63.05	-16.71	-23.83	-15.32	-19.48	-30.47	-5.15	-12.33	-4.27	-11.45	-6.92	-16.42	-32.22	-39.81	-23.69	-29.17	-15.77	-14.88	-22.17	-42.43	-27.61
GFA_606	=	0.032	-10.2883	-5.646	-45.95	-63.17	-15.27	-22.82	-14.36	-21.71	-29.98	-8.29	-12.84	-7.38	-11.93	-10.27	-19.14	-33.64	-35.89	-19.02	-25.09	-19.91	-17.64	-24.42	-40.41	-25.04
GFA_607	=	0.087	-9.69201	-6.024	-41.86	-61.36	-17.24	-21.55	-13.64	-18.09	-33.75	-5.24	-10.12	-4.69	-9.57	-6.72	-15.19	-41.56	-46.52	-20.95	-25.83	-23.02	-23.96	-28.66	-47.48	-31.09
GFA_608	=	0.018	-10.6313	-5.446	-43.91	-66.53	-15.99	-25.1	-16.18	-23.88	-32.85	-7.91	-13.41	-7.06	-12.57	-9.67	-18.03	-33.93	-37.58	-19.97	-25.19	-18.81	-16.27	-24.29	-41.92	-24.76
GFA_609	=	0.021	-10.5394	-5.294	-45.57	-65.9	-14.2	-24.23	-16.06	-19.67	-25.98	-2.79	-8.32	-2.66	-8.08	-10.94	-18.7	-27.77	-31.42	-22.19	-27.82	-13.09	-13.4	-18.06	-39.03	-23.4
GFA_610	=	0.041	-10.1405	-5.589	-44.48	-65.77	-14.88	-22	-13.61	-19.44	-32.5	-7.3	-12.47	-6.51	-11.69	-10.36	-19.18	-34.08	-38.42	-21.03	-26.55	-20.41	-16.41	-24.49	-40.6	-23.95
GFA_611	=	0.014	-10.7811	-5.991	-40.09	-65.05	-14.73	-25.18	-16.02	-23.66	-33.15	-3.29	-7.73	-3.25	-7.69	-8.27	-15.71	-35.44	-38.91	-19.24	-27.6	-18.66	-18.79	-22.71	-41.39	-26.82
GFA_612	=	0.004	-11.528	-5.331	-40.88	-62.06	-14.1	-26.72	-19.02	-18.74	-65.77	-5.47	-8.11	-5.47	-8.06	-57.08	-48.37	-37.93	-41.58	-27.08	-36.06	-15.66	-15.55	-14.38	-43.7	-29.1
GFA_613	=	0.01	-10.9817	-5.859	-43.52	-63.42	-15.27	-20.52	-12.82	-19.67	-33.21	-12.67	-17.66	-12.33	-17.32	-18.03	-26.59	-36.95	-37.16	-35.54	-43.94	-18.83	-14.32	-15.23	-56.03	-42.18
GFA_614	=	0.15	-9.36726	-5.468	-46.55	-69.01	-13.72	-23.22	-14.97	-23.34	-35.73	-11.21	-11.25	-11.56	-11.6	-12.47	-15.49	-44.05	-44.22	-19.79	-23.95	-20.56	-20.9	-21.58	-42.8	-27.29
GFA_615	=	1.9	-7.85362	-5.486	-43.08	-65.45	-13.93	-21.91	-11.51	-21.07	-32.79	-7.89	-8.57	-7.89	-8.57	-11.64	-18.99	-34.26	-35.47	-19.51	-21.61	-18.58	-20.17	-18.1	-40.03	-25.73
GFA_616	=	1.9	-7.85362	-5.613	-46.77	-66.02	-14.57	-23.49	-13.15	-21.41	-34.77	-9.58	-8.27	-9.58	-8.27	-13.48	-16.2	-32.48	-32.65	-23.56	-27.74	-18.92	-22.95	-20.08	-41.63	-26.27
GFA_617	=	0.041	-10.1405	-5.117	-40.04	-57.63	-14.49	-19.45	-11.25	-17.56	-31.01	-11.74	-13.24	-11.4	-12.9	-10.87	-18.87	-37.48	-40.65	-20.11	-25.24	-20.82	-23.75	-25.16	-43.31	-30.7
GFA_618	=	2.3	-7.73972	-5.131	-45.6	-63.5	-14.86	-21.86	-12.47	-20.27	-32.45	-14.29	-13.02	-14.29	-13.02	-11.43	-16.79	-37.88	-38.44	-24.37	-29.13	-19.32	-20.78	-19.21	-46.27	-28.69
GFA_619	=	0.7	-8.44891	-4.94	-37.79	-60.39	-13.81	-20.09	-11.24	-19.11	-29.31	-8.95	-11.83	-8.94	-11.77	-9.64	-18.19	-33.45	-36.95	-19.93	-24.32	-17.25	-18.57	-17.99	-41.42	-27.29
GFA_620	=	0.52	-8.62612	-5.434	-43.17	-62.88	-13.68	-20.99	-11.41	-21.22	-29.22	-11.78	-14.44	-11.69	-14.35	-12.57	-20.96	-36.67	-38.22	-21.96	-25.93	-17.53	-19.75	-19.41	-42.75	-28.16
GFA_621	=	1.8	-7.88586	-5.282	-43.48	-65.67	-15.96	-20.44	-11.55	-19.28	-33.5	-8.14	-9.69	-8.14	-9.69	-6.85	-12.01	-33.4	-35.99	-20.42	-24.83	-15.75	-19.46	-19.42	-40.95	-25.96
GFA_622	=	2.3	-7.73972	-5.189	-44.77	-60.35	-12.7	-21.3	-11.57	-19.33	-31.26	-9.16	-8.12	-9.16	-8.12	-10.16	-14.31	-34.18	-35.07	-21.45	-25.41	-16.88	-18.78	-17.51	-38.99	-26.58
GFA_623	=	1.3	-8.07986	-5.394	-41.02	-57.5	-12.05	-17.88	-9.38	-19.76	-28.16	-9.47	-13.57	-9.41	-13.5	-13.8	-23.53	-36.16	-40.25	-21.04	-23.92	-18.4	-19.17	-18.78	-46.72	-31.81
GFA_624	=	0.039	-10.1703	-5.243	-41.52	-67.6	-17.42	-20.9	-13.27	-20.72	-31.34	-13.66	-13.43	-13.99	-13.81	-15.21	-21.45	-50.51	-50.43	-21.81	-26.64	-21.45	-20.39	-22.54	-46.19	-32
GFA_625	=	0.026	-10.4121	-4.94	-35.33	-56.61	-13.66	-19.12	-10.91	-20.42	-31.02	-6.64	-9.67	-6.37	-9.26	-10.58	-15.73	-35.74	-39.02	-18.41	-23.6	-19.27	-19.3	-22.68	-44.51	-29.47
GFA_626	=	0.13	-9.45257	-5.099	-43.71	-65.44	-12.85	-18.81	-10.65	-16.17	-30.57	-13.88	-14.39	-14.16	-14.67	-16.55	-21.02	-50.73	-52.99	-18.14	-22.59	-20.08	-19.03	-23.65	-43.35	-29.24
GFA_627	=	0.82	-8.35458	-5.296	-41.94	-62.88	-12.64	-18.48	-9.65	-17.76	-28.02	-11	-12.41	-10.99	-12.4	-13.66	-22.67	-39.13	-40.82	-17.65	-20.04	-16.27	-20.44	-19.12	-41.35	-27.01
GFA_628	=	0.15	-9.36726	-4.811	-38.8	-61.55	-12.53	-18.82	-10.7	-17.92	-27.12	-11.81	-12.91	-11.81	-12.85	-15.43	-20.07	-34.71	-38.06	-20.81	-26.13	-21.65	-23.03	-21.68	-41.85	-28.42
GFA_629	=	1.2	-8.12758	-5.093	-45.64	-66.92	-14.38	-21.33	-11.96	-19.81	-31.71	-13.42	-9.89	-13.42	-9.89	-15.68	-17.47	-35.94	-35.3	-22.76	-27.19	-19.49	-21.29	-20.06	-42.09	-27.1
GFA_630	=	1.8	-7.88586	-5.052	-41.7	-65.43	-14.7	-22.05	-12.73	-19.43	-31.9	-10.65	-7.78	-10.65	-7.78	-14.96	-17.96	-34.1	-32.95	-19.11	-23.89	-17.83	-19.96	-18.41	-39.7	-24.87
GFA_631	=	0.14	-9.40839	-5.619	-45.66	-69.51	-14.06	-20.71	-11.69	-19.35	-35.29	-12.93	-13.23	-13.33	-13.64	-11.25	-16.51	-46.98	-47.48	-22.46	-26.09	-19.91	-20.99	-21.67	-43.03	-29.09
GFA_632	=	2.6	-7.66663	-5.409	-43.06	-65.56	-13.03	-22.16	-11.84	-20.18	-35.09	-7.28	-8.59	-7.28	-8.59	-9.79	-15.86	-34.33	-38.32	-20.57	-22.78	-16.63	-19.03	-17.67	-41.68	-26.33
GFA_633	=	0.07	-9.82162	-5.597	-45.05	-68.71	-13.44	-21.24	-11.3	-18.59	-34.1	-9.93	-11.36	-10.38	-11.82	-12.48	-16.75	-42.79	-45.57	-21.03	-26.62	-19.51	-20.76	-23.81	-43.01	-28.2
GFA_634	=	0.065	-9.8658	-5.674	-45.69	-69.33	-14.56	-20.24	-11.37	-20.95	-33.2	-12.86	-12.32	-13.27	-12.8	-12.87	-16.45	-45.42	-45.6	-21.72	-25.63	-20.93	-21.83	-22.05	-43.12	-28.27
GFA_635	=	0.036	-10.2181	-6.447	-44.9	-67.62	-15.84	-20.17	-12.56	-20.21	-31.66	-13.07	-10.66	-13.55	-11.14	-14.61	-21.15	-47.02	-45.09	-21.44	-26.83	-24.82	-26.94	-29.11	-42.81	-28.43
GFA_636	=	0.6	-8.54081	-5.501	-42.16	-65.68	-10.35	-18.45	-9.45	-17.52	-29.79	-10.12	-9.09	-10.5	-9.48	-7.79	-11.67	-44.54	-44.89	-22.35	-27.08	-18.09	-20.33	-19.66	-40.93	-26.91
GFA_637	=	0.27	-9.01685	-5.031	-49.82	-60.92	-17.2	-24.56	-16.6	-19.97	-29.84	-13.17	-16.34	-13.17	-16.34	-19.57	-26.63	-36.86	-39.22	-24.49	-28.61	-25.54	-26.03	-27.24	-43.69	-30.63
GFA_638	=	0.02	-10.5685	-5.207	-41.44	-57.47	-12.13	-19.37	-11.94	-19.6	-24.96	-5.78	-10.17	-5.37	-9.24	-7.35	-15.31	-37.03	-40.49	-16.37	-21.25	-20.95	-21.1	-24.91	-40.72	-27.75
GFA_639	=	0.028	-10.3679	-5.136	-44.73	-58.33	-13.73	-20.82	-13.03	-17.62	-28.42	-7.95	-13.58	-7.9	-13.53	-11.03	-20.07	-34.33	-38.52	-20.31	-25.36	-23.54	-23.53	-26.27	-41.16	-27.34
GFA_640	=	0.009	-11.0445	-5.037	-39.39	-55.65	-9.16	-16.66	-8.7	-14.4	-23.67	-3.91	-8.1	-3.72	-8.02	-6.35	-13.28	-32.14	-35.47	-15.46	-20.07	-18.25	-18.92	-21.35	-37.23	-24.31
GFA_641	=	0.025	-10.4354	-5.121	-52.3	-68.67	-20.89	-28.12	-20.2	-24.05	-32.1	-10.87	-15.11	-10.73	-14.96	-11.53	-18.71	-34.56	-39.84	-26.84	-31.41	-28.24	-27.23	-30.87	-44.3	-32.37
GFA_642	=	0.016	-10.7015	-5.215	-40.65	-56.78	-13.46	-19.73	-12.2	-19.36	-26.98	-9.04	-12.97	-6.57	-10.5	-8.07	-15.66	-35.2	-39.32	-18.32	-22.2	-21.49	-18.76	-25.9	-40.2	-27.02
GFA_643	=	0.014	-10.7811	-5.277	-40.83	-54.81	-13.53	-20.29	-12.48	-18.08	-25.04	-5.18	-8.06	-5.18	-8.06	-6.46	-13.13	-33.44	-35.75	-17.08	-21.33	-19.35	-19.82	-21.64	-36.8	-23.77
GFA_644	=	0.02	-10.5685	-5.219	-42.28	-59.37	-13.15	-19.67	-12.26	-16.42	-27.1	-6.18	-7.91	-5.17	-6.9	-7.12	-13.06	-37.06	-39.02	-17.42	-22.01	-21.21	-21.45	-24.16	-41.61	-29.02
GFA_645	=	0.012	-10.873	-4.766	-37.41	-57.63	-12.12	-20.4	-12.83	-18.66	-30.31	-1.69	-5.07	-1.32	-4.51	-4.03	-12.33	-35.77	-39.82	-19.04	-23.55	-22.16	-21.88	-23.86	-42.37	-28.73
GFA_646	=	0.015	-10.74	-4.878	-42.77	-58.07	-12.71	-20.01	-11.8	-18.32	-30.63	-2.78	-9.66	-2.49	-9.49	-8.38	-18.4	-32.11	-36.34	-21.06	-26.8	-21.18	-21.29	-24.78	-39.79	-27.15
GFA_647	=	0.024	-10.4598	-5.112	-44.28	-59.81	-12.87	-21.35	-13.95	-16.84	-26.28	-5.66	-9.03	-5.58	-8.95	-9.64	-16.89	-32.65	-36.79	-19.29	-24.38	-21.97	-22.7	-24.33	-39.8	-26.33
GFA_648	=	0.021	-10.5394	-5.178	-43.61	-58.33	-12.26	-22.24	-14.58	-19.08	-27.1	-5.56	-8.12	-5.47	-8.02	-10.03	-16.3	-33.9	-36.76	-19.62	-24.8	-22.43	-23.24	-24.69	-40.38	-26.69
GFA_649	=	0.014	-10.7811	-5.333	-42.22	-58.58	-13.32	-19.59	-12.04	-17.63	-24.81	-6.31	-8.12	-4.88	-6.81	-7.6	-13.31	-38.16	-40.26	-18.45	-23.07	-22.71	-22.98	-25.41	-41.6	-29.08
GFA_650	=	0.08	-9.74201	-5.008	-44	-58.08	-12.59	-20.11	-12.37	-19.7	-26.17	-7.03	-12.13	-6.95	-12.05	-10.79	-18.99	-34.35	-38.49	-19.82	-25.02	-22.74	-23.04	-25.22	-39.74	-26.56
GFA_651	=	0.011	-10.9249	-5.285	-43.93	-58.36	-14.45	-22.27	-14.5	-21.15	-26.16	-9.36	-12.05	-7.91	-10.6	-10.14	-16.41	-32.88	-36.1	-22.23	-26.56	-23.25	-20.82	-25.01	-41.32	-27.99
GFA_652	=	0.021	-10.5394	-5.221	-42.4	-54.32	-12.87	-20.06	-12.47	-19.13	-24.49	-2.23	-4.48	-2.23	-4.48	-7.7	-13.09	-27.7	-31.18	-19.15	-24.06	-20.08	-21.16	-21.2	-36.74	-23.51
GFA_653	=	0.029	-10.347	-5.048	-41.46	-58.31	-13.06	-19.66	-12.17	-17.83	-27.78	-6.1	-8.61	-5.93	-8.45	-9.06	-15.25	-37.63	-39.83	-18.15	-21.99	-22.6	-22.16	-26.59	-41.63	-28.85
GFA_654	=	0.69	-8.45749	-5.028	-43.56	-61.33	-9.73	-18.25	-10.16	-15.41	-25.36	-6.92	-12.2	-6.82	-12.1	-10.74	-18.31	-34.25	-38.04	-18.66	-22.49	-19.54	-19.43	-22.98	-41.19	-27.49
GFA_655	=	1.6	-7.95607	-5.182	-40.5	-57.98	-9.08	-17.51	-9.49	-15.98	-25.06	-5.75	-10.04	-5.41	-9.74	-9.97	-16.85	-33.27	-37.46	-18.4	-22.22	-20.22	-20.47	-23.23	-40.26	-27.42
GFA_656	=	0.63	-8.51172	-5.251	-45.18	-60.75	-11.18	-19.16	-10.41	-15.71	-25.52	-8.4	-11.64	-8.33	-11.57	-12.2	-19.69	-35.23	-42.2	-18.89	-23.02	-19.95	-21.28	-24.41	-41.3	-27.68
GFA_657	=	12.7	-6.72107	-5.082	-40.21	-53.37	-11.41	-17.11	-9.39	-18.82	-26.32	-4.93	-5.9	-4.91	-5.9	-8.89	-13.65	-29.71	-29.36	-15.01	-19.15	-17.89	-18.48	-22.58	-38.15	-24.8
GFA_658	=	9.6	-6.8879	-4.676	-33.81	-45.94	-7.07	-15.36	-8.11	-14.07	-20.11	-2.42	-5.22	-2.42	-5.22	-3.9	-10.75	-23.36	-25.69	-11.22	-14.93	-11.24	-12.35	-16.18	-30.19	-19.1
GFA_659	=	9	-6.92637	-6.06	-37.24	-51.27	-8.8	-15.83	-7.8	-13.65	-24.2	-6.99	-8.69	-6.97	-8.66	-9.6	-13.7	-33.13	-32.27	-16.26	-21.98	-26.3	-30.54	-35.94	-39.07	-24.73
GFA_660	=	10.3	-6.84594	-4.813	-41.8	-54.55	-8.35	-19.94	-11.24	-19.86	-21.07	-8.07	-9.36	-8.07	-9.35	-9.72	-15.08	-32.08	-32.9	-17.86	-22.1	-20.67	-21.59	-24.54	-39.03	-26.4
GFA_661	=	9.6	-6.8879	-5.127	-39.77	-58.59	-8.16	-16.1	-8.43	-13.84	-22.64	-5.54	-9.28	-5.5	-9.24	-5.73	-13.37	-30.7	-33.42	-17.03	-20.51	-18.27	-21.19	-22.2	-39.32	-25.96
GFA_662	=	9.9	-6.86955	-4.72	-43.17	-59.97	-10.68	-18.62	-9.89	-16.08	-25.16	-11.2	-12.7	-11.19	-12.69	-12.72	-18.45	-35.42	-36.03	-19.64	-23.82	-22.46	-23.21	-25.79	-43.06	-29.27
GFA_663	=	1.5	-7.99455	-5.104	-43.97	-68.08	-9.83	-17.36	-9.16	-14.23	-25.24	-8.03	-11.65	-8.28	-11.18	-11.52	-16.6	-43.36	-61.01	-17.54	-20.96	-22.04	-23.66	-25.38	-43.25	-29.84
GFA_664	=	1.2	-8.12758	-4.927	-42.1	-63.5	-9.8	-17.9	-9.93	-14.78	-25.17	-9.58	-12.74	-8.37	-11.53	-5.05	-10.42	-34.5	-35.2	-19.53	-22.82	-21.45	-21.58	-26.72	-45.05	-30.96
GFA_665	=	1.5	-7.99455	-5.054	-44.28	-68.67	-12.35	-19.17	-11.17	-14.3	-27.21	-8.47	-9.35	-8.71	-9.59	-11.66	-15.97	-43.14	-43.89	-19.3	-22.18	-23.2	-23.24	-25.24	-43.47	-30.53
GFA_666	=	1.1	-8.17945	-5.093	-44.5	-68.59	-12.25	-18.86	-10.8	-15.74	-26.29	-8.72	-9.52	-8.95	-9.05	-12.34	-15.89	-69.95	-44.09	-19.64	-23.31	-23.2	-25.99	-26.54	-45.09	-32.08
GFA_667	=	3.4	-7.5067	-5.587	-44.78	-65.98	-12.09	-20.29	-10.75	-16.92	-26.64	-8.63	-12.99	-8.55	-12.93	-12.03	-19.19	-33.61	-37.58	-20.07	-23.58	-21.73	-25.02	-25.33	-41.98	-28.06
GFA_668	=	0.017	-10.6654	-4.92	-43.26	-56.74	-12.41	-19.2	-11.25	-15.55	-24.1	-3.04	-10.06	-2.98	-10	-8	-17.92	-30.93	-38.05	-17.97	-23.55	-17.91	-18.33	-22.02	-39.33	-25.63
GFA_669	=	0.022	-10.5116	-5.038	-42.01	-56.03	-13.93	-19.97	-12.1	-19.08	-24.34	-7.59	-13.17	-6.51	-12.09	-8.19	-17.08	-30.51	-34.61	-18.72	-23.82	-17.3	-14.84	-21.47	-38.85	-25.08
GFA_670	=	0.023	-10.4851	-5.01	-44.37	-57.13	-14.99	-22.01	-13.88	-20.75	-25.23	-2.74	-6.67	-2.74	-6.67	-6.65	-14.76	-27.72	-31.65	-22.04	-27.37	-21.5	-21.96	-23.7	-40.04	-26.54
GFA_671	=	0.014	-10.7811	-5.104	-44.09	-57.2	-16.47	-24.02	-16.36	-24.03	-26.19	-1.9	-7.29	-1.83	-7.22	-5.85	-14.4	-30.73	-36.81	-19.7	-25.48	-20.03	-20.8	-23.56	-40.72	-26.97
GFA_672	=	0.067	-9.84773	-6.043	-46.04	-57.07	-11.92	-21.3	-13.39	-19.29	-27.16	-8.91	-15.4	-8.8	-15.29	-9.96	-19.41	-37.03	-43.2	-20.21	-25.62	-25.75	-31.74	-41.81	-41.42	-27.3
GFA_673	=	0.013	-10.8253	-6.171	-42.7	-58.12	-14.34	-26.42	-15.01	-23.62	-28.4	-5.9	-10.58	-5.79	-10.46	-10.75	-19.05	-35.42	-40	-22.34	-24.09	-23.71	-24.51	-27.67	-42.93	-29.09
GFA_674	=	0.45	-8.71231	-4.839	-30.92	-43.03	-13.06	-19.83	-12.27	-16.66	-14.68	9.66	5.14	9.66	5.14	5.6	-1.08	-17.3	-20.73	-15.34	-22.19	-18.84	-19.04	-23.28	-35.1	-22.5
GFA_675	=	0.3	-8.95403	-4.708	-43	-53.62	-13.53	-18.71	-11.38	-14.55	-26.76	0.5	-7.98	0.57	-7.9	-6.79	-17.29	-26.48	-32.98	-17.05	-21.15	-16.94	-18.58	-22.84	-35.7	-23.17
GFA_676	=	2	-7.82304	-4.734	-41.03	-52.36	-12.74	-18.85	-11.48	-15.34	-27.83	8.18	1.76	8.18	1.76	4.51	-8.33	-15.79	-22.49	-19.17	-26	-24.96	-27.06	-30.02	-36.91	-23.83
GFA_677	=	1.2	-8.12758	-5.028	-42.79	-56.45	-10.8	-16.94	-9.31	-14.84	-23.5	1.17	-2.95	1.17	-2.95	-0.28	-7.34	-23.71	-27.56	-18.18	-23.87	-17.42	-17.31	-20.5	-34.06	-21.43
GFA_678	=	63	-5.7663	-5.052	-44.35	-60.8	-11.33	-24.88	-16.39	-24.77	-30.54	-6.35	-7.85	-6.35	-7.85	-8.11	-13.73	-26.13	-30.49	-19.85	-24.64	-19.51	-23.24	-23.2	-37.7	-24.32
GFA_679	=	11	-6.80674	-4.512	-31.87	-57.97	-14.98	-24.26	-15.04	-21.63	-32.52	-1.92	-5.15	-1.92	-5.15	-6.4	-15.39	-36.45	-38.34	-11.56	-12.57	-14.73	-16.11	-15.63	-31.75	-19.3
GFA_680	=	0.04	-10.1552	-5.289	-41.77	-57.42	-12.89	-20.15	-12.8	-20.51	-26.89	-2.44	-7.59	-2.36	-7.51	-3.14	-11.95	-32.81	-37.75	-15.28	-20.71	-18.18	-17.98	-21.34	-41.71	-28.66
GFA_681	=	0.03	-10.3267	-5.092	-44.79	-58.47	-12.9	-21.99	-14.41	-20.09	-27.22	-1.4	-7.64	-1.33	-7.57	-4.89	-14.37	-29.17	-32.39	-18.46	-24.09	-18.77	-19.44	-22.05	-39.55	-26.18
GFA_682	=	0.25	-9.06273	-5.352	-41.41	-64.11	-10.6	-18.04	-9.89	-18.45	-23.84	-6.48	-9.2	-5.15	-7.86	-8.83	-18.78	-39.38	-41.12	-18.13	-22.34	-21	-21.06	-25.66	-41.01	-26.79
GFA_683	=	0.58	-8.56102	-5.317	-41.59	-65.43	-13.51	-20.75	-12.91	-21.15	-20.88	-5.95	-9.44	-2.06	-5.5	-1.39	-10.61	-28.85	-31.23	-19.23	-21.96	-24.82	-19.57	-27.9	-39.89	-26.08
GFA_684	=	0.42	-8.75344	-4.974	-41.14	-64.89	-10.59	-17.7	-10	-16.09	-24.76	-3.61	-7.57	-3.43	-7.39	-4.59	-13.17	-32.02	-36.06	-14.57	-19.35	-20.58	-22.74	-24.69	-41.48	-27.03
GFA_685	=	0.2	-9.19576	-5.265	-43.88	-67.65	-12.47	-19.39	-11.46	-16.17	-25.65	-11.74	-12.25	-10.68	-11.18	-11.15	-14.97	-43.35	-44.5	-20.76	-23.39	-22.45	-20.4	-25.6	-43.82	-30.65
GFA_686	=	0.22	-9.13894	-5.099	-44.43	-68.41	-11.87	-18.88	-10.9	-16.8	-25.7	-10.07	-10.96	-10.21	-11.1	-12.36	-16.55	-46.08	-46.89	-19.51	-22.99	-23.17	-23.94	-25.4	-43.84	-30.78
GFA_687	=	0.25	-9.06273	-5.296	-42.35	-64.87	-12.03	-19.23	-11.42	-16.67	-24.94	-8.71	-10.57	-7.23	-9.97	-9.75	-18.57	-40.82	-41.38	-16.71	-19.98	-20.51	-20.46	-25.23	-42.11	-27.78
GFA_688	=	1.4	-8.03568	-5.081	-43.08	-68.53	-10.61	-17.97	-10.21	-15.65	-26.36	-4.6	-10.41	-5.07	-10.97	-7.35	-16.41	-37.46	-44.46	-16.54	-20.97	-19.45	-20.59	-22.36	-40.14	-26.63
GFA_689	=	1.7	-7.91993	-5.438	-34.23	-53.02	-9.96	-17	-8.04	-14.85	-26.62	1.47	5.15	1.47	5.15	-0.48	-2.14	-17.07	-21.36	-21.85	-24.9	-16.07	-20.68	-22	-36.98	-23.96
GFA_690	=	8.6	-6.95348	-5.201	-43.4	-62.89	-16.17	-22.34	-13.68	-21.92	-30.89	-3.5	-6.15	-3.5	-6.15	-4.81	-10.51	-27.01	-30.62	-20.11	-23.87	-24.27	-25.34	-27.59	-37.33	-23.9
GFA_691	=	8	-6.99659	-5.462	-44.34	-62.94	-13.75	-21.15	-12.85	-20.65	-27.42	-6.44	-8.83	-6.44	-8.74	-9.43	-14.35	-33.89	-35.54	-18.49	-22.4	-20.2	-23.31	-23.69	-40.59	-26.38
GFA_692	=	2.6	-7.66663	-5.546	-43.53	-64.54	-13.86	-20.82	-12.12	-18.99	-26.74	-10.63	-13.12	-9.43	-11.91	-9.15	-14.6	-32.44	-37.1	-22.19	-25.24	-20.85	-21.78	-24.57	-42.87	-28.68
GFA_693	=	2.8	-7.62245	-5.418	-44.44	-63.49	-12.45	-21.59	-12.31	-20.22	-27.27	-8.87	-11.2	-7.46	-9.79	-8.73	-13.68	-31.57	-33.63	-20.74	-23.82	-20.35	-20.88	-24.96	-41.65	-27.24
GFA_694	=	2.2	-7.76622	-5.703	-45.43	-64.78	-10.48	-19.88	-10.63	-17.56	-26.22	-7.64	-9.54	-7.58	-9.5	-9.46	-14.1	-34.25	-34.57	-21.14	-24.76	-21.02	-24.85	-24	-41.93	-27.98
GFA_695	=	2.8	-7.62245	-5.362	-43.73	-62.41	-10.68	-19.74	-10.29	-14.04	-23.68	-3.39	-6.51	-3.33	-6.45	-8.37	-14.13	-31.19	-33.27	-19.13	-24.17	-20.98	-24.64	-23.49	-39.15	-24.65
GFA_696	=	9.7	-6.88172	-5.202	-43.62	-63.07	-13.05	-20.73	-12.98	-18.52	-25.94	-6.32	-10.06	-6.24	-9.97	-7.99	-14.35	-32.44	-35.43	-21.05	-24.75	-21.95	-25.48	-24.92	-41.85	-27.36
GFA_697	=	6	-7.16809	-5.328	-44.74	-63.36	-16.44	-21.27	-13.62	-17.38	-27.84	-6.26	-9.69	-6.19	-9.62	-8.4	-14.45	-33.35	-35.82	-21.23	-24.46	-22.56	-24.75	-28.3	-42.23	-27.71
GFA_698	=	4.6	-7.3265	-5.851	-44.99	-64.56	-12.03	-20.25	-11.24	-19.53	-26.17	-8.79	-13.4	-7.42	-12.04	-7.55	-14.45	-29.87	-33.42	-21.73	-24.29	-22.29	-23.31	-27.74	-41.92	-27.58
GFA_699	=	6	-7.16809	-5.412	-41.66	-60.18	-16.76	-24.09	-15.36	-21.67	-24.05	-6.58	-9.73	-6.57	-9.72	-8.87	-15.16	-29.76	-31.78	-20.14	-23.89	-20.17	-23.92	-20.84	-37.68	-23.9
GFA_700	=	3.1	-7.56177	-5.604	-43.21	-63.62	-11.98	-20.18	-11.52	-18.94	-23.7	-5.58	-10.31	-3.96	-8.85	-5.8	-12.66	-28.32	-32.23	-18.58	-22.75	-20.94	-22.42	-25.69	-39.71	-25.47
GFA_701	=	6.5	-7.12038	-5.242	-43.55	-62.84	-11.95	-22.01	-12.44	-17.73	-27.23	-4.22	-8.29	-4.22	-8.29	-6.82	-13.74	-28.15	-32.71	-22.94	-28.37	-22.35	-26.17	-24.82	-39.74	-26.22
GFA_702	=	6.6	-7.11127	-5.262	-42.59	-61.14	-10.73	-23.53	-14.66	-20.37	-29.16	-5.31	-8.08	-5.26	-8.03	-6.52	-12.19	-30.31	-32.73	-18.8	-22.05	-17.47	-20.76	-21.32	-39.17	-25.61
GFA_703	=	5.7	-7.19867	-4.385	-40.93	-62.96	-7.4	-19.32	-11.91	-14.88	-32.95	-2.61	-7.43	-2.59	-7.42	-2.67	-10.49	-27.84	-29.8	-19.61	-22.9	-10.78	-15.87	-11.91	-38.45	-25.82
GFA_704	=	0.069	-9.8302	-5.859	-45.24	-71.83	-13.15	-21.05	-12.88	-20.83	-25.91	-8.91	-17.07	-7.7	-14.81	-12.04	-22.88	-46.55	-51.07	-19.25	-23.45	-25.26	-24.72	-29.53	-46.03	-32.13
GFA_705	=	4.6	-7.3265	-5.468	-44.35	-64.97	-11.59	-19.06	-10.87	-16.49	-26.15	-5.33	-8.89	-5.24	-8.73	-7.6	-13.39	-32.62	-34.79	-20.09	-23.66	-25.94	-27.11	-30.19	-41.11	-27.17
GFA_706	=	2.1	-7.79396	-5.256	-42.79	-63.07	-8.69	-17.7	-8.95	-18.96	-29.76	-4.47	-8.13	-4.41	-8.08	-6.66	-12.47	-33.82	-37.76	-18.27	-19.93	-18.32	-22.72	-22.33	-38.66	-25.69
GFA_707	=	1.7	-7.91993	-5.377	-44.36	-64.17	-12.02	-18.43	-9.89	-18.52	-26.34	-6.03	-9.51	-5.97	-9.49	-8.34	-13.14	-33.92	-35.64	-19.42	-21.88	-18.19	-24.07	-23.35	-39.72	-26.63
GFA_708	=	0.175	-9.27536	-4.724	-42.86	-61.25	-10.52	-17.67	-9.56	-15.42	-23.1	-4.29	-8.2	-4.19	-8.18	-6.11	-13.32	-30.86	-34.01	-19.12	-23.73	-18.88	-20.37	-23.48	-42.6	-27.97
GFA_709	=	0.23	-9.11244	-4.616	-41.92	-60.63	-10.57	-19.89	-11.14	-18.38	-25.74	-12.13	-15.25	-11.46	-14.57	-10.36	-16.98	-33.72	-35.94	-17.59	-22.37	-17.03	-16.77	-20.72	-41.29	-26.97
GFA_710	=	0.11	-9.55216	-4.956	-42.69	-61.98	-11.88	-19.5	-11.55	-18.47	-23.49	-10.35	-12.87	-9.27	-11.79	-8.6	-15.04	-33	-35.8	-20.51	-25.04	-17.66	-16.46	-22.45	-44.22	-29.67
GFA_711	=	0.11	-9.55216	-5.021	-43.34	-62.47	-11.39	-19.06	-11.09	-18.17	-24.76	-8.58	-11.36	-8.58	-11.36	-9.92	-15.83	-35.4	-37.03	-19.35	-24.53	-18.06	-19.56	-22.35	-43.12	-28.9
GFA_712	=	0.19	-9.22634	-4.893	-44.64	-67.91	-12.77	-21.7	-12.51	-19.67	-23.51	-8.89	-12.11	-8.89	-12.1	-11.61	-15.3	-36.07	-34.94	-17.34	-24.52	-16.47	-18.5	-18.72	-44.79	-29.57
GFA_713	=	0.096	-9.63332	-5.094	-45.95	-64.11	-14.32	-22.02	-14.38	-23.04	-29.76	-13.13	-11.72	-13.12	-11.7	-15.34	-18.71	-41.16	-38.81	-26.03	-32.65	-12.63	-14.88	-19.87	-51.81	-37.15
GFA_714	=	0.029	-10.347	-5.116	-42.9	-61.61	-10.13	-22.16	-15.09	-16.46	-28.74	-3.33	-8.85	-3.33	-8.85	-4.94	-14.27	-28.01	-32.62	-21.71	-25.37	-21.16	-24.65	-24.22	-41.74	-27.03
GFA_715	=	0.1	-9.60898	-5.12	-44.22	-64.79	-13.57	-20.59	-13.36	-18.58	-24.37	-3.14	-9.3	-3.11	-9.27	-5.72	-14.64	-29.51	-34.17	-19.77	-24.11	-17.62	-21.3	-22.52	-41.42	-26.65
GFA_716	=	0.041	-10.1405	-5.125	-44.32	-64.15	-10.17	-18.47	-10.17	-16.63	-28.6	-3.48	-8.57	-3.43	-8.52	-5.12	-12.83	-29.62	-34.25	-19.47	-23.4	-17.37	-20.64	-23.37	-40.4	-26.07
GFA_717	=	0.082	-9.72729	-5.103	-44.13	-63.05	-11.97	-20.38	-11.34	-16.75	-31.08	-5.78	-8.28	-5.78	-8.28	-6.89	-12.83	-28.37	-33.43	-21.44	-26.18	-19.81	-22.83	-23.29	-38.33	-24.76
GFA_718	=	0.019	-10.599	-5.429	-42.38	-66.81	-12.28	-18.95	-11.41	-20.31	-25.65	-9.15	-10.95	-7.91	-9.7	-8.36	-13.37	-41.36	-43.88	-20.06	-23.45	-19.8	-17.85	-23.58	-43.94	-29.96
GFA_719	=	0.024	-10.4598	-5.275	-45.21	-67.77	-14.32	-21.31	-13.34	-19.15	-25.8	-10.6	-13.89	-9.26	-12.55	-10.56	-17.2	-43.67	-44.25	-19.52	-22.75	-20.79	-17.79	-24.17	-44.16	-30.18
GFA_720	=	0.025	-10.4354	-5.154	-43.91	-67.75	-11.91	-19.86	-12.17	-17.26	-25.45	-6.87	-10.04	-7.26	-10.44	-7.81	-13.59	-42.47	-43.67	-17.86	-23.28	-18.52	-21.4	-23.22	-43.91	-29.72
GFA_721	=	0.03	-10.3267	-5.146	-45.16	-68.54	-13.11	-20.65	-12.02	-17.83	-25.92	-7.69	-11.01	-7.95	-11.27	-11.01	-17.22	-45.19	-49.08	-17.85	-21.79	-20.25	-20.13	-23.19	-43.3	-29.46
GFA_722	=	0.056	-9.95465	-5.227	-43.43	-67.91	-11.26	-19.41	-12.71	-20.29	-23.47	-7.11	-14.29	-6.99	-14.17	-7.84	-18.42	-33.94	-39.35	-17.58	-23.04	-17.38	-21.18	-22.72	-44.17	-29.61
GFA_723	=	0.069	-9.8302	-5.087	-41.24	-64.08	-8.34	-18.43	-9.46	-16.18	-24.92	-6.74	-10.82	-6.73	-10.81	-7.85	-16.44	-32.29	-35.71	-17.1	-20.37	-15.78	-18.52	-21.29	-42.08	-26.67
GFA_724	=	0.033	-10.2699	-5.077	-41.19	-63.94	-11.04	-19.44	-10.39	-19.04	-25.69	-4.62	-11.01	-4.6	-11	-8.44	-17.48	-33.27	-35	-18.27	-20.65	-17.01	-19.3	-21.22	-41.57	-28.44
GFA_725	=	0.12	-9.50029	-5.014	-39.32	-63.42	-8.35	-18.28	-9.1	-16.68	-23.23	-2.98	-9.31	-2.92	-9.26	-8.05	-16.97	-31.6	-35.87	-15.98	-18.73	-14.01	-16.21	-20.14	-39.88	-26.21
GFA_726	=	0.079	-9.74951	-4.995	-39.93	-64.54	-12.35	-21.82	-12	-16.34	-22.89	-3.07	-9.93	-3.04	-9.92	-4.73	-15.78	-32.36	-34.08	-15.33	-18.59	-15.27	-17.66	-20.78	-43.94	-29.68
GFA_727	=	0.067	-9.84773	-4.81	-38.49	-63.29	-8.58	-18.1	-8.8	-14.84	-26.34	-1.79	-8.2	-1.79	-8.16	-5.87	-14.98	-30.54	-36.2	-15.36	-17.97	-13.52	-15.81	-20.24	-39.9	-26.38
GFA_728	=	0.045	-10.085	-5.6	-40.66	-64.77	-10.29	-21.26	-11.67	-14.78	-28.87	-6.54	-12.74	-6.54	-12.74	-4.93	-13.59	-33.02	-36.41	-16.04	-20.25	-15.09	-17.19	-20.1	-41.88	-28.18
GFA_729	=	0.026	-10.4121	-5.194	-39.12	-63.3	-8.8	-19.31	-10.21	-13.13	-23.16	-6.45	-10.17	-6.45	-10.16	-10.11	-17.52	-31.97	-35.26	-15.33	-19.22	-14.02	-16.09	-20.92	-41.25	-27.14
GFA_730	=	0.03	-10.3267	-5.201	-39.41	-63.83	-10.7	-20.47	-10.84	-17.3	-25.62	-4.19	-9.75	-4.19	-9.75	-6.34	-15.4	-32.3	-33.32	-16.59	-19.15	-15.75	-18.3	-19.79	-40.64	-26.41
GFA_731	=	0.15	-9.36726	-6.243	-38.96	-62.46	-9.46	-20.09	-11.45	-18.1	-28.2	-8.51	-13.2	-8.51	-13.2	-11.91	-19.73	-38.55	-39.17	-22.3	-27.26	-23.16	-28.52	-29.04	-39.75	-26.71
GFA_732	=	0.024	-10.4598	-5.981	-49.69	-72.69	-12.63	-23.95	-14.42	-22.52	-34.92	-11.49	-12.02	-11.43	-11.96	-7.79	-16.35	-40.07	-38.42	-21.89	-26.54	-13.79	-15.65	-20.78	-49.73	-35.06
GFA_733	=	0.017	-10.6654	-5.125	-38.12	-63.17	-9.14	-19.74	-10.29	-15.68	-24.76	-4.81	-9.46	-4.75	-9.46	-8.49	-16.9	-35.65	-36.58	-14.35	-18.42	-14.05	-16.29	-20.72	-41.57	-29.09
GFA_734	=	0.028	-10.3679	-5.031	-38.4	-63.72	-11.05	-21.13	-11.53	-13.63	-24.29	-2.65	-8.03	-2.57	-7.99	-8.74	-17.91	-33.47	-37.19	-15.32	-17.98	-14.48	-16.71	-20.74	-39.21	-25.72
GFA_735	=	0.063	-9.88443	-4.968	-40.3	-63.48	-11.98	-18.66	-10.7	-13.8	-27.28	-2.93	-8.58	-2.91	-8.58	-6	-14.99	-31.68	-35.56	-16.22	-18.74	-14.57	-16.77	-20.77	-40.8	-26.51
GFA_736	=	0.048	-10.0465	-5.156	-40.19	-63.69	-10.25	-20.78	-11.34	-13.86	-25.61	-4.03	-9.72	-4.02	-9.71	-10.36	-19.57	-31.63	-32.57	-15.27	-18.33	-13.17	-15.59	-19.94	-38.93	-26.02
GFA_737	=	0.12	-9.50029	-5.314	-42.45	-63.5	-8.94	-18.03	-9.59	-14.78	-25.93	-3.07	-10.49	-2.99	-10.42	-5.02	-15.08	-31.61	-37.4	-14.89	-18.08	-16.2	-18.62	-20.33	-40.63	-25.89
GFA_738	=	0.2	-9.19576	-4.987	-40.36	-62.74	-8.06	-17.16	-8.52	-16.41	-24.56	-3.17	-9.59	-3.14	-9.56	-4.88	-12.78	-30.78	-35.1	-15.38	-17.18	-14.42	-16.54	-19.92	-38.88	-25.53
GFA_739	=	0.15	-9.36726	-5.243	-41.63	-63.29	-12.6	-18.74	-9.74	-14.69	-24.14	-4.43	-9.59	-4.39	-9.55	-6.89	-15.53	-31.98	-35.32	-17.16	-18.2	-18.33	-20.88	-24.44	-40.73	-26.53
GFA_740	=	0.5	-8.6495	-5.117	-39.63	-62.69	-9.32	-19.65	-10.17	-14.82	-19.3	-1.52	-7.01	0.94	-5.34	-6.86	-14.48	-29.23	-32.5	-16.15	-18.37	-18.19	-17.49	-23.32	-39.59	-25.01
GFA_741	=	0.053	-9.98747	-4.991	-40.68	-62.56	-12.02	-19.76	-11.52	-18.29	-22.21	-9.41	-11.01	-7.7	-9.3	-9.55	-15.12	-31.93	-32.06	-19.88	-23.43	-17.41	-15.7	-20.61	-41.04	-27.79
GFA_742	=	0.49	-8.66154	-5.167	-41.67	-62.68	-10.17	-18.32	-9.93	-15.47	-22.01	-3.29	-9	-3.29	-9	-9.74	-17.27	-28.7	-31.95	-17.01	-22.05	-12.25	-15.63	-14.79	-35.71	-22.95
GFA_743	=	0.19	-9.22634	-5.407	-44.46	-66.96	-10.08	-18.17	-10.14	-16.02	-26.14	-5.35	-8.22	-6.02	-8.89	-10.74	-17.22	-39.13	-39.6	-18.78	-24.59	-15.56	-19.94	-19.85	-41.05	-27.68
GFA_744	=	0.2	-9.19576	-5.258	-41.8	-64.87	-12.29	-19.6	-11.32	-17.09	-24.68	-7.07	-10.32	-7.33	-10.69	-8.89	-16.44	-39.5	-41.86	-19.24	-23.2	-18.08	-18.78	-21.17	-40.52	-26.75
GFA_745	=	0.1	-9.60898	-5.367	-39.59	-63.73	-9.27	-17.92	-9.15	-18.56	-25.01	-5.62	-10.13	-5.39	-9.9	-11.78	-20.02	-33.34	-37.78	-14.71	-17.99	-11.59	-13.88	-17.25	-37.92	-25.95
GFA_746	=	0.071	-9.81316	-5.236	-41.45	-61.31	-9.43	-18.89	-9.58	-16.15	-24.3	-3.46	-7.63	-3.39	-7.56	-4.14	-12.71	-28.49	-33.12	-15.09	-18.85	-13.76	-15.86	-16.4	-37.72	-24.27
GFA_747	=	0.24	-9.08706	-5.126	-40.53	-58.61	-10.41	-18.79	-10.24	-16.28	-21.28	-4.53	-8.68	-4.53	-8.68	-8.22	-15.61	-29.25	-33	-14.43	-17.22	-12.7	-14.08	-15.01	-36.49	-22.62
GFA_748	=	0.13	-9.45257	-5.105	-44.41	-62.74	-12.39	-20.05	-11.15	-16.05	-28.54	-8.09	-11.02	-8	-10.94	-9.79	-15.34	-32.65	-35.86	-22.46	-26.38	-22.46	-25.76	-25.41	-42.68	-28.13
GFA_749	=	0.73	-8.42389	-5.148	-40.93	-60.88	-10.08	-20.52	-11.36	-15.78	-24.66	-2.75	-8.18	-2.73	-8.13	-4.79	-13.47	-30.08	-34.88	-19.56	-18.07	-16.19	-18.21	-17.85	-38.11	-24.25
GFA_750	=	0.13	-9.45257	-5.174	-40.44	-64.86	-12.36	-16.61	-9.35	-14.46	-24.47	-8.49	-9.52	-8.76	-9.79	-8.64	-14.38	-40.95	-43.25	-16.52	-20.07	-19.02	-19.09	-21.42	-40.37	-27.38
GFA_751	=	0.36	-8.84534	-5.201	-40.6	-58.48	-9.4	-20.23	-10.5	-17.35	-21.85	-4.86	-9.05	-4.86	-9.05	-5.93	-14	-29.76	-32.08	-16.19	-20.53	-16.9	-19.11	-18.25	-36.75	-22.77
GFA_752	=	0.022	-10.5116	-4.98	-41.84	-67.78	-13	-19.11	-11.23	-16.9	-30.24	-10.26	-12.24	-10.4	-12.38	-13.4	-19.58	-50.66	-51.61	-19.9	-26.75	-19.52	-20.64	-23.45	-43.94	-29.64
GFA_753	=	0.035	-10.2348	-5.036	-37.16	-61.07	-10.14	-19.34	-11.02	-17.86	-22.97	-7.39	-10.49	-7.36	-10.46	-8.83	-16.37	-34.85	-37.04	-15.8	-20.92	-15.32	-18.22	-20.79	-40.32	-28.43
GFA_754	=	0.57	-8.57139	-5.01	-40.89	-56.95	-10.42	-19.34	-11.06	-17.69	-23.02	-8.62	-10.41	-8.62	-10.41	-9.35	-15.72	-30.55	-32.77	-19.53	-23.85	-16.87	-18.62	-19.66	-40.69	-26.18
GFA_755	=	0.15	-9.36726	-5.25	-43.15	-66.01	-10.68	-20.14	-12.79	-18.23	-25.23	-9.17	-11.21	-9.45	-11.49	-11.34	-16.46	-44.12	-45.86	-17.14	-20.61	-20.92	-20.86	-24.09	-41.83	-28.44
GFA_756	=	0.15	-9.36726	-5.123	-41.96	-65.22	-10.15	-20.08	-12.53	-22.65	-25.05	-11.37	-13.6	-10.54	-12.78	-10.6	-16.19	-42.13	-43.78	-18.23	-21.03	-20.92	-18.88	-24.81	-42.21	-28.59
GFA_757	=	0.11	-9.55216	-5.236	-42.68	-67.62	-9.64	-17.14	-9.27	-13.78	-24.31	-8.11	-9.17	-8.34	-9.4	-10.15	-14.57	-42.98	-50.44	-17.33	-21.12	-20.69	-22.46	-23.06	-42.31	-28.81
GFA_758	=	0.25	-9.06273	-5.01	-43.78	-66.13	-10.9	-18.13	-9.99	-17.27	-25.05	-8.19	-11.46	-8.4	-11.67	-9.95	-16.18	-43.25	-46.32	-17.23	-21.05	-21.18	-21.21	-23.59	-41.9	-28.51
GFA_759	=	0.17	-9.29264	-5.179	-40.41	-62.46	-11.34	-21.72	-12.45	-19.52	-25.78	-5.51	-6.64	-5.81	-6.95	-9.1	-13.81	-37.69	-37.37	-14.72	-18.36	-19.11	-20.4	-26.04	-36.26	-23.77
GFA_760	=	0.054	-9.97633	-5.012	-43.29	-67.08	-10.52	-19.49	-12.4	-18.12	-25.8	-8.32	-12.28	-8.61	-12.57	-11.15	-18.29	-44.29	-46.88	-17.07	-21.04	-17.85	-18.58	-24.99	-42.15	-28.46
GFA_761	=	0.09	-9.6718	-4.838	-38.37	-63.49	-10.37	-17.52	-9.29	-18.65	-25.6	-5.91	-11.91	-4.88	-10.88	-5.86	-14.79	-28.65	-34.61	-16.86	-21.39	-16.41	-15.5	-24.59	-42.37	-28.17
GFA_762	=	0.15	-9.36726	-5.761	-45.25	-72.88	-13.61	-20.9	-13.09	-18.25	-26.35	-10.27	-14.73	-8.85	-13.31	-9.66	-17.1	-47.12	-50.58	-20.53	-24.43	-21.92	-20.67	-26.25	-48.67	-34.86
GFA_763	=	0.096	-9.63332	-4.905	-40.11	-59.64	-10.36	-20.35	-12.61	-19.33	-22.94	-9.31	-11.9	-8.24	-10.83	-7.14	-13.71	-30.8	-29.2	-19.24	-22.88	-15.65	-16.02	-20.38	-41.54	-27.42
GFA_764	=	0.021	-10.5394	-5.373	-41.92	-67.15	-11.58	-20.64	-13.72	-21.04	-24.44	-7.74	-12.04	-6.18	-10.52	-6.71	-12.76	-39.07	-41.86	-18.23	-22.65	-18.05	-17.27	-22.6	-43.72	-29.6
GFA_765	=	0.022	-10.5116	-5.587	-42.77	-63.62	-13.02	-21.43	-13.54	-20.58	-26.5	-7.54	-12.79	-6.37	-11.62	-6.07	-14.81	-29.25	-32.41	-21.85	-25.56	-17.88	-18.65	-21.68	-42.99	-28.43
GFA_766	=	0.054	-9.97633	-5.036	-39.71	-62.95	-10.13	-19.59	-10.42	-16.26	-24.43	-5.7	-11.62	-4.66	-10.58	-6.81	-15.52	-29.24	-32.41	-18.85	-19.91	-15.48	-14.94	-20.57	-40.95	-27.56
GFA_767	=	0.039	-10.1703	-5.712	-41.51	-65.96	-12	-19.12	-11.11	-18.43	-27.59	-8.96	-12.16	-7.91	-11.11	-10.65	-15.58	-42.55	-43.47	-18.51	-23.12	-19.21	-16.39	-22.77	-43.49	-29.82
GFA_768	=	0.08	-9.74201	-4.849	-39.79	-60.46	-10.94	-18.93	-10.54	-15.38	-27.2	-9.14	-11.92	-8.26	-10.94	-13.32	-17.21	-32.67	-33.87	-18.9	-22.33	-16.45	-14.93	-21.45	-42.52	-28.05
GFA_769	=	0.078	-9.75711	-4.746	-40.27	-59.38	-10.3	-17.31	-8.9	-13.43	-24.77	-7.83	-9.57	-7.82	-9.52	-11.71	-16.3	-33.7	-35.17	-17.24	-21.56	-15.91	-15.9	-19.25	-40.17	-26.91
GFA_770	=	0.054	-9.97633	-4.943	-38.11	-61.8	-11.7	-17.91	-10.93	-18.71	-24.97	-6.6	-12.74	-5.72	-11.73	-6.08	-14.7	-28.63	-30.67	-19.99	-23.7	-15.95	-16.35	-19.6	-39.39	-26.16
GFA_771	=	0.28	-8.99517	-5.601	-42.64	-68.83	-12.49	-22.42	-14.58	-20.66	-26.76	-9.2	-13.29	-7.83	-12.09	-8.84	-17.53	-39.01	-41.65	-20.33	-24.36	-19.91	-19.12	-23.9	-44.1	-29.6
GFA_772	=	0.46	-8.69921	-5.549	-42.37	-69.01	-12.78	-21.19	-13.57	-22.25	-28.04	-8.89	-14.05	-7.41	-12.98	-8.15	-17.73	-37.26	-40.15	-19.46	-22.63	-19.3	-18.13	-22.49	-43.52	-30.03
GFA_773	=	0.22	-9.13894	-4.61	-42.37	-61.55	-11.03	-18.23	-9.97	-14.56	-23.69	-8.32	-11.88	-8.31	-11.87	-8.6	-15.73	-33.17	-35.77	-18.76	-23.26	-16.99	-18.18	-21.36	-42.33	-28.61
GFA_774	=	0.26	-9.03935	-4.672	-38.98	-57.13	-12.68	-19.5	-12.81	-19.73	-24.44	-8.08	-11.16	-7.18	-10.25	-5.89	-12.85	-29.33	-31.87	-17.5	-21.24	-14.53	-13.8	-19.52	-40.87	-27.08
GFA_775	=	0.25	-9.06273	-4.752	-40.11	-59.92	-9.61	-19.92	-11.23	-18.68	-25.29	-9.86	-11.68	-9.86	-11.68	-9.13	-14.39	-32.33	-34.81	-17.02	-21.72	-15.08	-17.7	-19.54	-40.6	-26.43
GFA_776	=	0.65	-8.49309	-4.847	-36.77	-61.46	-13.3	-20.99	-12.73	-19.68	-23.31	-8.44	-13.16	-7.57	-12.29	-7.06	-15.5	-30.15	-33.08	-16.42	-20.08	-12.61	-11.3	-18.91	-39.37	-25.35
GFA_777	=	0.33	-8.89721	-5.157	-44.25	-69.55	-9.61	-17.27	-9.52	-16.26	-26.97	-6.2	-11.45	-6.11	-11.36	-6.35	-15.9	-34.58	-40.02	-16.59	-21.25	-18.82	-22.75	-23.14	-42.61	-28.35
GFA_778	=	0.12	-9.50029	-4.664	-42.1	-61.56	-10.59	-21.07	-13.16	-21.25	-23.3	-7.77	-9.64	-7.72	-9.59	-9.77	-15.54	-35.03	-36.93	-18.29	-23.32	-17.43	-18.25	-21.28	-42.82	-28.36
GFA_779	=	0.44	-8.72571	-4.986	-41.82	-64.44	-10.19	-21.74	-13.1	-14.34	-23.01	-3.22	-8.96	-3.2	-8.94	-8.29	-17.09	-33.73	-36.45	-17.18	-19.99	-15.91	-18.03	-20.55	-41.83	-27.96
GFA_780	=	0.056	-9.95465	-5.016	-41.67	-63.34	-8.86	-21.18	-12.64	-19.49	-26.38	-4	-10.31	-3.99	-10.31	-8.31	-17.62	-31.17	-34.89	-15.65	-18.5	-14.2	-16.7	-19.34	-40.37	-26.52
GFA_781	=	0.36	-8.84534	-6.139	-40.32	-62.04	-14.16	-24.88	-13.77	-20.95	-37.08	-12.03	-15.4	-12.03	-15.4	-17.85	-26.58	-42.03	-46.1	-17.98	-23.73	-19.63	-25.1	-29.84	-40.94	-28.36
GFA_782	=	0.13	-9.45257	-6.194	-42.9	-63.83	-10.79	-20.71	-11.71	-19.5	-29.88	-15.4	-17.65	-15.4	-17.65	-19.64	-25.54	-41.41	-43.96	-20.06	-24.71	-19.5	-24.85	-26.62	-40.67	-27.11
GFA_783	=	0.01	-10.9817	-4.408	-33.52	-55.43	-8.78	-15.61	-7.79	-16.89	-23.4	-3.31	-9.87	-3.05	-9.6	-4.51	-13.03	-28.33	-34.47	-13.75	-16.18	-15.77	-17.23	-24.33	-41.37	-27.4
GFA_784	=	0.83	-8.34735	-5.508	-43.01	-65.85	-8.63	-16.68	-8.54	-14.03	-23.9	-6.73	-8.63	-7.22	-9.11	-13.14	-18.85	-41.28	-74.36	-16.71	-20.51	-16.84	-18.33	-18.94	-36.56	-24.08
GFA_785	=	0.52	-8.62612	-5.366	-42.29	-63.83	-9.51	-19.78	-10.37	-17.52	-28.52	-4.87	-7.67	-4.86	-7.67	-9.87	-16.44	-29.2	-33.32	-17.64	-20.69	-14.49	-17.17	-20.67	-43.22	-29.56
GFA_786	=	0.46	-8.69921	-5.357	-45.01	-62.32	-10.81	-20.59	-11.4	-20.24	-28.07	-2.85	-6.41	-2.76	-6.33	-5.68	-11.95	-28.45	-32.58	-22.8	-26.84	-20.93	-24.7	-25.04	-44.5	-28.94
GFA_787	=	0.31	-8.93449	-5.306	-42.6	-64.91	-11.29	-18.71	-10.43	-16.85	-24.12	-8.4	-9.79	-8.6	-9.99	-9.71	-15.83	-39.63	-40.95	-18.47	-22.13	-19.83	-21.5	-21.46	-40.54	-26.56
GFA_788	=	0.19	-9.22634	-5.409	-39.06	-59.85	-10.27	-16.23	-8.27	-15.11	-23.56	-2.5	-7.39	-2.5	-7.39	-4.33	-13.43	-26.5	-29.05	-14.7	-16.43	-13.78	-15.9	-15.3	-36.45	-22.97
GFA_789	=	0.17	-9.29264	-5.145	-41.47	-61.49	-9.8	-17.74	-9.87	-15.81	-22.96	-8.69	-11.09	-9.24	-11.65	-11.55	-16.87	-41.4	-43.4	-17.09	-21.14	-18.86	-18.57	-20.23	-38.17	-24.48
GFA_790	=	0.15	-9.36726	-5.587	-42.93	-60.81	-12.86	-21.25	-12.01	-20.08	-22.83	-8.11	-12.65	-8.11	-12.65	-8.21	-15.83	-30.19	-34.14	-21.32	-26.04	-18.29	-21.33	-19.51	-38.29	-24.54
GFA_791	=	0.54	-8.60362	-5.372	-41.2	-61.63	-16.9	-19.63	-11.18	-19.09	-28.8	-6.69	-8.42	-6.69	-8.42	-10.77	-16.99	-29.53	-31.08	-17.15	-19.35	-15.92	-18.5	-18.6	-38.65	-24.5
GFA_792	=	0.11	-9.55216	-5.252	-40.48	-59.87	-9.76	-19.51	-10.32	-16.51	-23.45	-5.72	-10.08	-5.72	-10.08	-9.06	-17.3	-27.19	-30.29	-15.49	-17.99	-13.08	-15.65	-16.42	-37.23	-23.78
GFA_793	=	0.022	-10.5116	-5.224	-43.27	-68.14	-13.36	-20.34	-12.82	-20.78	-26.07	-10.04	-12.63	-8.75	-11.34	-9.49	-15.3	-42.82	-45.14	-21.14	-24.45	-20.78	-19.06	-24.87	-45.06	-31.58
GFA_794	=	0.11	-9.55216	-4.993	-40.99	-65.31	-10.17	-20.13	-10.92	-15.98	-22.67	-2.76	-9.56	-2.72	-9.52	-6.36	-15.96	-31.76	-36.43	-16.35	-18.86	-15.84	-17.56	-21.94	-42.2	-27.96
GFA_795	=	0.13	-9.45257	-5.217	-42.72	-63.59	-10.6	-19.22	-9.99	-18.1	-25.04	-3.64	-9.11	-3.62	-9.09	-5.19	-15.32	-28.71	-34.37	-14.81	-18.55	-13.57	-15.14	-18.46	-39.28	-24.69
GFA_796	=	0.21	-9.16667	-5.389	-43.19	-62.65	-11.91	-19.7	-10.71	-16.62	-28.31	-5.49	-9.4	-5.42	-9.33	-8.45	-15	-30.4	-33.48	-19.58	-24.53	-19.06	-22.22	-22.23	-39.99	-25.53
GFA_797	=	0.0085	-11.0786	-5.454	-39.08	-66.37	-13.54	-18.96	-10.77	-17.35	-25	-10.25	-11.86	-8.89	-10.5	-9.47	-14.57	-44.66	-45.05	-18.47	-21.48	-20.3	-17.22	-22.74	-41.98	-28.96
GFA_798	=	0.024	-10.4598	-5.734	-40.95	-64.22	-13.06	-18.64	-9.82	-17.87	-28.05	-5.83	-8.06	-6.17	-8.4	-6.39	-12.32	-40.08	-40.88	-16.91	-23.87	-15.22	-17.92	-19.91	-40.49	-25.65
GFA_799	=	0.032	-10.2883	-5.224	-40.73	-64.12	-12.23	-18.94	-10.91	-19.54	-26.82	-6.11	-7.63	-6.75	-7.4	-11.04	-16.04	-44.46	-44.14	-17.28	-25.07	-15.13	-18.43	-21.29	-40.75	-26.48
GFA_800	=	0.015	-10.74	-5.698	-42.44	-66.15	-10.05	-18.47	-10.51	-20.33	-27.6	-3.85	-8.27	-3.81	-8.14	-5.68	-13.21	-42.2	-43.29	-15.8	-20.17	-17.73	-17.64	-20.87	-40.7	-27.21
GFA_801	=	0.012	-10.873	-5.24	-40.01	-64	-9.11	-18.1	-9.99	-15.4	-27.46	-4.67	-11.07	-4.39	-10.78	-5.08	-15.04	-41.81	-42.08	-17.38	-21.86	-16.98	-17.63	-21.9	-42.83	-29.53
GFA_802	=	0.008	-11.1147	-5.436	-40.35	-67.68	-12.52	-19.9	-11.33	-16.72	-25.92	-6.8	-11.06	-7.03	-11.29	-9.33	-16.74	-44.15	-47.51	-15.79	-19.7	-16.7	-16.46	-20.97	-40.66	-27.81
GFA_803	=	0.022	-10.5116	-5.105	-44.23	-68.15	-10.92	-17.72	-9.94	-15.61	-25.85	-7.34	-10.12	-7.7	-10.48	-8.19	-14.21	-42.35	-44.87	-17.75	-21.84	-18.33	-20.22	-22.05	-42.65	-29.07
GFA_804	=	0.083	-9.72007	-5.102	-41.16	-68.18	-9.04	-17.74	-9.03	-16.52	-28.45	-4.06	-8.58	-4.4	-8.93	-5.99	-13.82	-37.33	-40.7	-19.33	-22.9	-17.95	-22.17	-21.97	-39.3	-26.55
GFA_805	=	0.064	-9.87504	-5.371	-43.8	-67.24	-11.28	-23.01	-14.03	-21.88	-29.65	-4.46	-8.38	-4.46	-8.38	-5.34	-12.42	-27.67	-30.98	-22.91	-27.09	-18.27	-24.24	-21.47	-40.4	-26.02
GFA_806	=	0.18	-9.25857	-5.22	-41.11	-67.69	-9.09	-20.51	-12.11	-21.43	-28.04	-4.14	-10.2	-4.14	-10.2	-5.51	-15.26	-28.24	-33.63	-19.15	-21.65	-14.97	-19.52	-19.86	-39.79	-26.1
GFA_807	=	0.032	-10.2883	-5.281	-43.81	-71.15	-9.55	-18.23	-9.81	-17.06	-31.23	-8.09	-10.15	-8.4	-10.01	-5.58	-12.63	-38.16	-41.43	-20.51	-24.63	-18.79	-21.25	-20.97	-41.55	-27.6
GFA_808	=	0.11	-9.55216	-5.253	-42.05	-70.32	-10.83	-18.84	-10.42	-17.99	-29.02	-6.78	-10.07	-7.12	-10.41	-8.85	-15.76	-40.88	-43.29	-21.34	-25.06	-19.07	-22.57	-22.23	-41.89	-27.53
GFA_809	=	0.19	-9.22634	-5.042	-42.28	-68.09	-10.91	-19.56	-10.92	-18.83	-27.93	-7.09	-7.33	-7.34	-7.48	-8.8	-13.04	-38.62	-39.13	-21.32	-25.1	-18.04	-19.99	-20.59	-40.19	-26.99
GFA_810	=	0.33	-8.89721	-5.352	-44.93	-72.41	-11.26	-20.06	-11.36	-20.24	-26.52	-7.67	-11.09	-8.09	-11.51	-10.88	-17.89	-41.02	-43.01	-22.95	-28.55	-22.85	-25.52	-25.78	-43.18	-29.5
GFA_811	=	0.16	-9.32879	-5.721	-38.99	-58.7	-11.23	-18.23	-10.66	-16.67	-24.64	-6.06	-9.94	-4.77	-9.02	-7.57	-13.89	-33.18	-34.05	-13.47	-18.93	-15.1	-13.69	-21.11	-39.59	-25.99
GFA_812	=	0.13	-9.45257	-5.096	-41.48	-60.48	-13.84	-21.07	-12.65	-20.03	-24.21	-5.35	-9.67	-4.57	-8.89	-5.1	-13.28	-30.18	-33.47	-13.83	-19.15	-14.7	-12.99	-20	-38.61	-25.4
GFA_813	=	0.12	-9.50029	-5.214	-42.6	-62.44	-12.79	-18.94	-11.37	-17.33	-25.1	-6.24	-11.21	-5.11	-10.07	-4.38	-12.57	-35.73	-36.97	-16.99	-21.99	-19.24	-15.85	-22.76	-41.63	-27.97
GFA_814	=	0.36	-8.84534	-5.351	-38.16	-53.33	-7.46	-17.99	-10.69	-14.77	-21.65	-5.8	-9.11	-5.74	-9.06	-5.72	-12.82	-31.39	-33.95	-13.69	-20.15	-16.95	-18.63	-21.48	-37.03	-23.97
GFA_815	=	0.31	-8.93449	-5.271	-41.9	-59.34	-9.46	-19.18	-12.03	-16.4	-23.9	-8.17	-11.42	-8.4	-11.65	-8.51	-15.94	-36.5	-39.27	-14.35	-20.36	-20.42	-21.04	-24.18	-40.4	-26.56
GFA_816	=	0.27	-9.01685	-5.135	-43.15	-60.4	-10.7	-18.19	-10.49	-17.49	-24.22	-5.65	-9.9	-5.82	-10.08	-6.41	-15.36	-35.71	-39.88	-15.18	-23.16	-17.95	-19.48	-23.17	-40.98	-27.36
GFA_817	=	0.21	-9.16667	-5.013	-36.06	-51.82	-11.02	-21.8	-14.36	-18.49	-23.48	-1.52	-7.17	-2.11	-6.48	-4.41	-12.89	-32.81	-35.57	-15	-19.11	-16.81	-14.61	-21.78	-38.42	-27
GFA_818	=	0.54	-8.60362	-4.983	-42.1	-61.16	-9.43	-22.36	-14.22	-19.03	-21.13	1.17	-3.27	1.32	-3.12	-0.18	-9.15	-25.88	-30.13	-12.07	-18.98	-15.67	-16.44	-21.25	-35.28	-23.09
GFA_819	=	0.39	-8.79762	-5.334	-43.58	-62.8	-14.03	-21.95	-13.91	-23.13	-25.05	-6.07	-10.15	-4.22	-8.3	-7.85	-15.05	-38.16	-40.2	-18.29	-22.98	-21.35	-17.84	-25.31	-41.63	-28.14
GFA_820	=	0.073	-9.7966	-5.551	-39.74	-60.48	-11.66	-18.8	-11	-15.23	-30.06	-5.97	-8.53	-5.12	-7.24	-9.92	-18.03	-38.85	-40.99	-16.33	-21.4	-18.17	-14.76	-22.16	-40.32	-26.65
GFA_821	=	0.42	-8.75344	-5.458	-43.71	-62.31	-13.57	-21.85	-14.62	-19.79	-25.42	-8.32	-12.43	-6.86	-10.82	-8.06	-14.52	-40.23	-42.17	-18.5	-23.1	-19.25	-16.76	-23.98	-46.07	-32.44
GFA_822	=	0.16	-9.32879	-5.282	-42.08	-56.79	-12.59	-18.68	-10.71	-17.85	-24.15	-6.13	-10.3	-5.07	-9.23	-4.19	-11.46	-29.25	-32.02	-19.1	-23.64	-17.25	-14.79	-20.31	-40.56	-27.13
GFA_823	=	1.7	-7.91993	-5.342	-43.13	-56.33	-12.65	-19.68	-11.65	-16.89	-22.8	-10.07	-11.53	-8.73	-10.19	-9.24	-14.54	-33.15	-34.22	-20.39	-24.63	-19.64	-17.39	-22.75	-41.63	-28.72
GFA_824	=	1.4	-8.03568	-4.904	-39.71	-55.81	-10.67	-22.59	-15.18	-23.3	-21.61	-5.85	-10.76	-4.72	-9.63	-3.68	-12.26	-28.76	-33	-15.79	-21.61	-14.62	-13.57	-19.59	-40.2	-26.11
GFA_825	=	4.3	-7.3667	-4.482	-34.55	-46.97	-6.71	-15.57	-8.08	-14.96	-22.65	9.26	5.51	11.59	6.6	6.62	-0.91	-10.46	-15.23	-13.57	-16.17	-12.63	-9.95	-14.65	-32.57	-22.41
GFA_826	=	0.4	-8.78253	-4.523	-35.39	-53.19	-10.52	-21.59	-13.34	-20.57	-24.75	2.6	-2.23	4.86	0.03	2.27	-8.07	-22.38	-26.86	-15.9	-18.72	-15.65	-14.93	-21.52	-40.28	-28.17
GFA_827	=	0.56	-8.58194	-5.497	-38.57	-57.67	-9.23	-18.61	-10.38	-18.06	-28.45	-2.03	-8.54	0.41	-6.52	-1.76	-12.17	-31.39	-35.73	-17.94	-22.5	-22.54	-19.88	-26.25	-42.55	-29.97
GFA_828	=	0.041	-10.1405	-5.635	-43.7	-65.09	-13.32	-20.22	-12.6	-20.04	-25.14	-7.75	-12.26	-7.01	-11.24	-6.8	-16.47	-40.05	-42.01	-18.05	-22.07	-17.81	-14.8	-22.35	-42.34	-28.79
GFA_829	=	0.092	-9.65869	-5.874	-40.33	-59.7	-14.8	-20.04	-11.98	-18.9	-25.42	-7	-12.74	-5.93	-11.66	-6.54	-11.32	-42.33	-42.36	-17.65	-21.15	-17.89	-14.75	-21.78	-42.02	-27.55
GFA_830	=	0.36	-8.84534	-5.285	-43.84	-63	-16.23	-28.15	-17.38	-25.74	-17.7	6.19	1.27	6.09	1.17	-3.79	-14.86	-28.58	-33.57	-14.35	-19.77	-13.49	-14.17	-20.86	-36.44	-23.96
GFA_831	=	0.1	-9.60898	-5.695	-41.76	-58.97	-12.15	-20.62	-12.65	-18.53	-26.63	-6.56	-7.09	-7.13	-7.54	-8.91	-14.69	-40.07	-42.03	-15.57	-20.83	-14.81	-15.94	-22.72	-39.52	-25.97
GFA_832	=	0.076	-9.77259	-5.566	-43.21	-64.4	-11.48	-21.21	-13.74	-20.19	-23.09	-4.76	-10.59	-3.76	-9.59	-0.69	-10.24	-29.35	-35.56	-14.07	-19.72	-17.45	-16.16	-22.24	-40	-27.03
GFA_833	=	0.072	-9.80483	-4.955	-42.43	-62.85	-10.05	-19.9	-12.47	-16.76	-25.28	-6.12	-9.4	-5.36	-8.64	-7.69	-15.37	-42.23	-43.34	-16	-21.61	-12.62	-10.36	-18.34	-38.08	-23.76
GFA_834	=	0.083	-9.72007	-5.818	-43.61	-62.59	-13.44	-21.34	-12.83	-20.19	-25.51	-6.28	-10.44	-5.67	-9.83	-5.71	-11.38	-33.93	-35.34	-14.27	-21.78	-16.35	-18.17	-21.6	-40.14	-26.84
GFA_835	=	0.075	-9.78049	-5.628	-39.95	-61.11	-12.76	-21.15	-13.15	-19.56	-25.88	-7.28	-9.66	-5.12	-7.5	-11	-17.52	-42.73	-43.8	-16.93	-21.64	-17.9	-15.73	-25.06	-42.05	-28.73
GFA_836	=	0.11	-9.55216	-5.713	-44.28	-65.84	-13.17	-20.83	-12.07	-18.43	-25.9	-4.57	-10.21	-4.77	-9.22	-4.94	-8.5	-32.67	-35.88	-15.13	-19.88	-16.65	-14.89	-21.83	-41.72	-28.04
GFA_837	=	0.26	-9.03935	-5.6	-46.59	-70.41	-15.37	-24.84	-14.49	-22.38	-28.12	-7.71	-14.12	-7.22	-13.62	-6.22	-17.19	-43.16	-47.96	-20.34	-23.08	-17.88	-15.95	-25.79	-43.62	-31.57
GFA_838	=	0.052	-9.99883	-5.519	-40.24	-61.33	-12.45	-19.81	-11.18	-17.65	-27.06	-5.74	-8.14	-4.83	-7.24	-4.67	-12.45	-38.01	-38.77	-15.53	-20.68	-17.75	-14.35	-21.57	-38.64	-26.27
GFA_839	=	0.06	-9.91352	-4.445	-34.8	-53.15	-12.36	-21.68	-12.1	-22.65	-30.87	-2.28	-8.06	-1.2	-6.98	-6.02	-14.77	-29.42	-33.99	-12.69	-16.96	-14.79	-11.41	-19.66	-35.41	-24.24
GFA_840	=	0.062	-9.89397	-5.616	-42.76	-61.75	-11.58	-18.48	-9.98	-17.33	-24.56	0.49	-2.62	-0.01	-3.22	-1.98	-11.93	-34.14	-36.25	-15.78	-21.13	-14.03	-14.45	-16.12	-38.93	-24.9
GFA_841	=	0.06	-9.91352	-5.482	-39.24	-62.98	-14.85	-24.99	-17.58	-29.06	-25.46	-5.43	-8.85	-3.47	-7.5	-6.77	-13.18	-40.61	-42.82	-17.85	-23.4	-17.74	-16.36	-25.57	-42.18	-28.84
GFA_842	=	0.063	-9.88443	-5.642	-42.14	-61.67	-12.51	-19.58	-11.56	-19.47	-26.23	-6.48	-10.53	-5.17	-9.22	-1.14	-8.84	-33.19	-35.54	-13.24	-18.43	-15.98	-13.85	-20.03	-38.5	-26.56
GFA_843	=	0.068	-9.8389	-5.652	-39.95	-56.74	-11.44	-19.91	-11.35	-19.05	-31.14	1.52	-3.77	1.96	-3.34	-0.63	-9	-28.76	-30.96	-14.17	-18.52	-17.78	-15.89	-20.6	-36.64	-25.08
GFA_844	=	0.14	-9.40839	-5.155	-41.09	-61.68	-11.6	-19.18	-11.59	-18.27	-25.65	-8.68	-11.02	-7.66	-10	-7.35	-16.99	-35.67	-36.78	-15.77	-21.7	-16.96	-15.11	-22.13	-40.17	-26.45
GFA_845	=	0.14	-9.40839	-5.607	-40.3	-57.88	-10.69	-20.34	-11.44	-18.95	-26.25	-8.35	-12.21	-7.17	-11.03	-7.09	-15.13	-34.16	-36.54	-13.92	-19.91	-15.2	-14.7	-20.68	-38.62	-24.72
GFA_846	=	0.14	-9.40839	-5.424	-36.36	-51.72	-8.98	-24.12	-15.94	-26.46	-27.75	-5.03	-8.81	-3.71	-7.49	-6.56	-14.47	-30.54	-34.21	-12.63	-17.45	-12.91	-14.2	-17.48	-34.51	-21.93
GFA_847	=	0.11	-9.55216	-5.508	-40.74	-57.24	-11.86	-21	-13.3	-20.25	-25.91	-7.4	-10.99	-6.38	-9.97	-3.74	-11.3	-33.44	-35.56	-15.41	-22.71	-14.69	-14.76	-21.67	-40.55	-25.8
GFA_848	=	0.18	-9.25857	-5.67	-39.59	-60.81	-10.88	-19.8	-10.76	-19.26	-25.63	-6.34	-13.05	-5.64	-12.35	-3.03	-12.92	-37.45	-39.88	-14.19	-18.59	-16.51	-16.01	-20.63	-39.6	-23.88
GFA_849	=	0.18	-9.25857	-5.704	-42.83	-55.21	-11.34	-20.95	-11.49	-20.3	-28.67	-5.82	-6	-4.24	-4.42	-4.55	-13.6	-33.05	-32.67	-15.36	-19.8	-18.04	-16.28	-22.28	-39.18	-25.81
GFA_850	=	0.16	-9.32879	-5.505	-42.3	-59.61	-11.11	-20.57	-12.8	-20.75	-27.45	-9.8	-13.74	-8.18	-12.11	-7.69	-15.31	-34.94	-38.27	-14.04	-20.09	-15.41	-16.09	-21.11	-40.35	-26.92
GFA_851	=	0.16	-9.32879	-5.408	-41.01	-61.21	-13.09	-21.53	-13.49	-23.26	-28.85	-8.63	-12.92	-7.05	-11.34	-6.97	-15.28	-41.12	-41.05	-17.21	-22.33	-17.18	-15.12	-21.43	-41.99	-27.69
GFA_852	=	0.03	-10.3267	-5.792	-45.69	-68.91	-15.42	-21.96	-14.38	-18.14	-25.3	-10.71	-15.58	-9.23	-14.11	-9.72	-17.7	-47.14	-50.4	-19.66	-23.51	-21.63	-18.61	-26.25	-49.05	-34.98
GFA_853	=	0.14	-9.40839	-5.629	-44.73	-63.79	-14.55	-22.13	-15	-23.7	-24.12	-6.8	-12.4	-5.85	-11.65	-6.17	-15.56	-36.76	-39.06	-19.26	-24.01	-20.64	-17.61	-24.79	-41.99	-29.16
GFA_854	=	0.45	-8.71231	-5.43	-44.73	-66.43	-13.36	-19.99	-11.69	-18.91	-26.02	-15.39	-14.73	-15.65	-14.98	-15.42	-18.95	-52.92	-52.67	-22.1	-27.23	-21.07	-20.11	-22.65	-43.9	-31.12
GFA_855	=	7.56	-7.03031	-4.923	-35.45	-52.76	-9.95	-18.47	-10.63	-15.74	-26.12	-5.17	-3.46	-5.17	-3.46	-12.28	-15.46	-31.55	-31.07	-23.83	-29.33	-17.98	-18.31	-18.41	-39.08	-26.29
GFA_856	=	0.44	-8.72571	-5.437	-44.4	-64.15	-12.47	-20.14	-11.71	-19.91	-22.28	-11.46	-12.32	-11.38	-12.23	-11.98	-17.91	-41.91	-42.12	-22.96	-29.43	-17.04	-19.5	-19.88	-40.22	-26.72
GFA_857	=	3.26	-7.53177	-5.339	-41.05	-62.1	-12.07	-19.57	-10.93	-18.74	-24.05	-10.42	-10.44	-10.37	-10.39	-13.43	-18.64	-40.11	-39.95	-20.04	-25.67	-15.56	-17.49	-18.4	-40.52	-27.18
GFA_858	=	4.83	-7.29741	-4.204	-33.91	-52.41	-10.9	-20.19	-11.8	-19.48	-19.44	-1.1	-3.27	-1.02	-3.24	-2.52	-10.77	-29.23	-31.51	-17.2	-19.55	-14.16	-15.52	-15.56	-36.01	-24.83
GFA_859	=	10.8	-6.81768	-5.372	-40.23	-59.85	-11.59	-16.75	-8.69	-20.32	-27.89	-8.63	-8.99	-8.34	-8.7	-7.79	-13.38	-40.36	-41.14	-19.25	-21.89	-18.19	-19.79	-16.22	-37.85	-24.99
GFA_860	=	5.83	-7.18523	-5.451	-34.85	-51.68	-8.88	-21.81	-14.79	-21.36	-32.69	-1.17	-1.6	-1.17	-1.6	-8.14	-12.88	-27.01	-26.82	-24.18	-29	-17.47	-19.97	-16.93	-37.49	-24.19
GFA_861	=	0.88	-8.31248	-5.411	-34.2	-49.42	-9.37	-17.18	-8.1	-14.88	-17.21	0.11	-0.83	0.06	-0.88	-6.03	-12.19	-30.46	-31.46	-18.1	-24.53	-17.25	-16.86	-17.16	-36.95	-25.73
GFA_862	=	0.37	-8.82901	-5.4	-37.53	-61.15	-11.78	-19.95	-11.1	-18.6	-23.46	-8.89	-10.07	-8.53	-9.71	-8.14	-12.81	-38.34	-41.98	-21.28	-25.45	-21.51	-21.19	-26.06	-43.21	-30.82
GFA_863	=	0.33	-8.89721	-5.867	-37.07	-59.33	-8.89	-17.41	-9.25	-16.71	-22.13	-2.22	-2.96	-2.1	-2.64	-9.1	-14.54	-36.87	-38.56	-22.72	-28.33	-21.4	-23	-21.59	-39.6	-27.36
GFA_864	=	0.43	-8.73941	-4.587	-33.54	-54.29	-13.55	-21.55	-12.69	-20.52	-22.59	-0.07	-3.32	0.28	-2.97	-2.7	-10.81	-27.19	-31.03	-17.55	-21.47	-20.63	-20.75	-25.48	-38.81	-26.43
GFA_865	=	0.39	-8.79762	-5.771	-34.29	-56.05	-9.63	-16.81	-8.34	-14.84	-19.4	0.19	-4.29	0.7	-3.74	-8.47	-13.38	-33.77	-36.12	-20	-25.56	-16.98	-18.34	-18.5	-39.82	-27.83
GFA_866	=	0.29	-8.97425	-5.43	-42.66	-64.22	-11.96	-21.04	-12.3	-22.3	-24.57	-13.35	-13.45	-13.64	-13.74	-13.55	-18.28	-52.61	-53.14	-19.92	-25.74	-17.99	-20.38	-21.43	-43	-29.57
GFA_867	=	5.2	-7.25341	-4.967	-36.35	-53.43	-10.23	-19.61	-12.09	-18.44	-36.93	-7.3	-4.99	-7.3	-4.99	-13.35	-16.74	-33.05	-32.28	-24.15	-29.52	-18.1	-18.3	-18.58	-40.67	-27.43
GFA_868	=	2	-7.82304	-5.701	-45.55	-68.91	-12.8	-20.13	-11.3	-16.63	-28.87	-11.3	-12.67	-11.77	-13.13	-9.02	-15.16	-46.4	-48.11	-24.35	-28.71	-16.95	-18.25	-18.79	-42.47	-28.43
GFA_869	=	1.5	-7.99455	-5.651	-45.59	-68.07	-11.79	-21.16	-12.95	-21.66	-32.8	-12.04	-12.3	-12.45	-12.71	-10.24	-15.56	-46.52	-48.17	-25.37	-29.9	-16.95	-18.68	-18.94	-41.64	-28.03
GFA_870	=	0.88	-8.31248	-5.118	-41.59	-63.94	-10.8	-21.32	-11.52	-18.43	-24.33	-11.13	-12.64	-10.83	-12.34	-7.42	-15.34	-40.81	-44.63	-21.05	-26.53	-17.48	-20.43	-22.79	-44.32	-30.54
GFA_871	=	0.32	-8.91556	-4.707	-43.26	-64.91	-11.84	-20.41	-13.36	-18.53	-37.59	-12.42	-12.62	-12.64	-12.84	-12.75	-17.34	-51.14	-51.15	-23.91	-28.88	-17.69	-21.38	-15.68	-45.73	-33.21
GFA_872	=	0.28	-8.99517	-5.604	-35.2	-56.93	-11.82	-17.97	-10.12	-16.52	-21.72	-5.83	-8.94	-4.36	-7.47	-9.56	-13.65	-36.6	-37.23	-21.83	-26.11	-21.17	-19.66	-23.93	-41.59	-29.27
GFA_873	=	0.41	-8.76781	-5.539	-34.8	-56.95	-11.77	-20.29	-11.41	-19.6	-20.69	-0.21	0.38	-0.36	0.23	-7.52	-12.01	-35.52	-36.11	-20.47	-25.14	-19.09	-17.43	-19.96	-34.89	-23.24
GFA_874	=	1.1	-8.17945	-5.28	-36.37	-58.96	-11.6	-17.72	-9.92	-19.26	-22.72	-6.72	-9.78	-6.45	-9.51	-3.63	-10.76	-36.22	-39.26	-20.05	-26.05	-18.09	-18.46	-23.75	-39.91	-28.3
GFA_875	=	0.85	-8.33316	-4.565	-33.89	-53.73	-12.65	-20.98	-12.15	-21.49	-23.85	-1.65	-4.41	-1.5	-4.26	-3.18	-10.47	-31.81	-34.97	-16.66	-20.27	-15.9	-16.44	-19.7	-37.1	-26.61
GFA_876	=	0.29	-8.97425	-5.519	-35.56	-57.68	-12.5	-19.49	-11.69	-19.06	-23.04	-6.99	-10.24	-5.7	-8.95	-5.72	-13.74	-31.98	-35.35	-20.76	-26.16	-19.67	-17.72	-21.11	-39.26	-25.67
GFA_877	=	0.2	-9.19576	-5.747	-35.9	-57.52	-12.17	-19.77	-11.15	-21.01	-20.12	-1.11	-2.56	-1.13	-2.59	-6.78	-12.18	-32.36	-34.09	-20.91	-26.15	-20.63	-18.94	-20.96	-36.33	-23.93
GFA_878	=	0.18	-9.25857	-5.49	-36.76	-58.15	-11.82	-20.97	-13.53	-23.92	-21.62	3.65	4.78	3.86	5.34	-3.69	-7.27	-29.05	-28.73	-19.88	-24.4	-17.33	-16.34	-17.72	-35.44	-23.18
GFA_879	=	0.75	-8.40778	-5.616	-36.61	-58.2	-11.48	-18.95	-11.49	-20.46	-22.59	0.32	-2.79	0.22	-2.9	-2.41	-8.59	-28.37	-32.14	-19.4	-23.47	-16.44	-14.86	-16.89	-34.06	-22.55
GFA_880	=	1.2	-8.12758	-5.44	-41.64	-64.92	-11.87	-19.33	-11.3	-18.79	-23.36	-8.52	-11.35	-8.31	-11.14	-8.79	-13.34	-38.89	-44.6	-21.89	-26.22	-18.85	-17.81	-20.84	-43.46	-30.4
GFA_881	=	0.32	-8.91556	-5.548	-47.1	-69.42	-14.1	-21.98	-13.62	-18.33	-25.34	-14.96	-15.77	-15.36	-16.17	-14.46	-19.38	-54.12	-56.16	-22.42	-27.63	-19.39	-18.61	-22.41	-45.6	-32.6
GFA_882	=	0.48	-8.67384	-5.61	-38.86	-60.15	-10.97	-18.67	-10.48	-16.26	-25.57	-1.89	-2.89	-2.02	-3.03	-10.24	-15.29	-36.54	-38.16	-22.67	-27.88	-17.66	-17.16	-22.05	-37.24	-25.38
GFA_883	=	0.68	-8.46619	-5.418	-38.92	-61.73	-12.4	-20.25	-11.79	-16.85	-25.41	-6.91	-9.59	-6.63	-9.31	-12.74	-17.12	-39.71	-42.49	-23.92	-28.81	-19.74	-18.9	-20.8	-41.9	-29.12
GFA_884	=	0.4	-8.78253	-5.55	-46.75	-67.48	-12.86	-21.2	-12.4	-17.96	-23.72	-15.41	-15.36	-15.64	-15.58	-15.17	-19.02	-53.47	-54.32	-21.76	-26.76	-17.1	-17.1	-19.73	-43.71	-30.59
GFA_885	=	0.65	-8.49309	-5.531	-41.63	-65.22	-12.27	-18.89	-10.67	-19.35	-25.88	-6.21	-7.67	-5.66	-7.12	-12.04	-16.64	-43.21	-42.34	-24.49	-29.69	-21.98	-21.05	-23.38	-42.48	-30.48
GFA_886	=	0.53	-8.61476	-5.65	-35.66	-57.3	-10.67	-17.55	-9.68	-17.61	-21.5	-3.93	-8.41	-3.39	-7.87	-8.24	-12.58	-38.7	-39.19	-21.58	-26.72	-19.94	-18.27	-21.49	-38.97	-26.08
GFA_887	=	6.7	-7.10231	-5.263	-34.49	-54.47	-9.79	-18.44	-11.5	-16.35	-24.1	-1.63	-2.13	-1.63	-2.13	-9.73	-15.31	-32.46	-32.15	-21.37	-24.53	-17.86	-18.14	-16.05	-37.84	-25.38
GFA_888	=	4.2	-7.38073	-5.749	-36.55	-54.28	-11.63	-20.71	-11.39	-17.94	-26.33	-6.8	-8.17	-6.4	-7.77	-10.52	-16.29	-29.57	-31.9	-24.78	-30.97	-15.33	-18.03	-18.84	-37.27	-24.15
GFA_889	=	9.4	-6.90045	-5.58	-37.6	-56.63	-10.62	-20.19	-10.46	-18.23	-24.27	0.22	-0.52	0.22	-0.52	-7.41	-12.77	-29.07	-29.73	-25.64	-30.85	-18.92	-21.21	-21.03	-37.45	-24.84
GFA_890	=	4.7	-7.31368	-5.919	-42.48	-61.3	-12.7	-19.92	-11.39	-18.24	-26.14	-10.75	-10.94	-9.44	-9.64	-7.69	-15.94	-36.04	-35.3	-25.55	-31.26	-19.46	-20.95	-21.04	-39.9	-26.7
GFA_891	=	4.9	-7.28883	-5.176	-32.43	-51.61	-10.56	-16.86	-8.8	-16.66	-23.09	-8.25	-10.6	-8.1	-10.45	-9.84	-16.3	-33.97	-36.19	-19.44	-25.46	-13.24	-14.54	-14.11	-41.01	-27.47
GFA_892	=	0.32	-8.91556	-5.597	-37.59	-58.56	-9.01	-18.86	-9.83	-14.97	-25.17	-6.12	-9.44	-5.78	-9.1	-6.66	-14.14	-35.54	-39.88	-20.34	-24.29	-16.37	-17.59	-23.93	-37.87	-26.13
GFA_893	=	0.032	-10.2883	-5.443	-40.45	-60.49	-16.38	-21.9	-14.03	-17.28	-31.11	-10.25	-11.55	-9.75	-11.05	-11.43	-17.97	-43.62	-46.47	-19.03	-23.05	-20.1	-19.06	-22.08	-42.46	-28.94
GFA_894	=	0.039	-10.1703	-5.709	-45.99	-63.27	-17.41	-24.7	-16.31	-22.2	-34.84	-8.37	-10.25	-8.37	-10.25	-12.05	-18.72	-33.39	-35.88	-22.96	-28.36	-24.11	-24.4	-23.52	-41.81	-26.19
GFA_895	=	0.009	-11.0445	-5.43	-45.51	-60.55	-18.16	-23.09	-15.03	-21.1	-30.04	-12.32	-14.06	-12.31	-14.05	-16.56	-23.09	-40.66	-44.09	-21.71	-28.28	-24.18	-22.59	-24.48	-42.57	-28.06
GFA_896	=	0.2	-9.19576	-5.834	-45.28	-65.85	-15.19	-24.23	-15.24	-21.42	-34.19	0.99	-2.14	0.99	-2.14	-9.38	-20.37	-30.7	-33.51	-23.64	-32.38	-23.67	-23.93	-22.77	-39.98	-27.12
GFA_897	=	0.006	-11.2862	-5.135	-42.88	-61.45	-16.27	-21.89	-14.16	-19.31	-29.81	-11.82	-13.75	-11.21	-13.14	-11.16	-16.54	-45.09	-47.25	-17.8	-24.18	-23.06	-20.52	-23.51	-43.51	-29.83
GFA_898	=	0.13	-9.45257	-5.166	-35.89	-54.6	-12.8	-20.78	-12.02	-17.25	-28.22	-6.8	-9.94	-6.8	-9.94	-12.19	-19.3	-32.7	-46.05	-23.31	-29	-21.01	-22.05	-22.69	-39.56	-26.84
GFA_899	=	0.082	-9.72729	-5.311	-44.66	-60.6	-14.78	-21.51	-13.03	-17.51	-27.8	-14.25	-12.9	-14.23	-12.87	-17.04	-21.83	-42.23	-43.51	-22.71	-27.85	-20.53	-19.09	-20.54	-40.96	-26.94
GFA_900	=	0.022	-10.5116	-5.67	-45.58	-63.9	-15.51	-24.74	-16.13	-23.38	-32.26	-6.31	-8.83	-6.31	-8.83	-9.09	-16.55	-33.9	-37.24	-22.04	-27.4	-20.98	-22.15	-22.4	-39.46	-25.5
GFA_901	=	0.012	-10.873	-5.811	-42.86	-62.62	-14.87	-22.93	-14.74	-21.02	-31.66	-6.65	-8.32	-6.65	-7.9	-5.94	-12.5	-37.71	-45.77	-18.68	-24.23	-19.76	-20.46	-21.32	-43.26	-28.39
GFA_902	=	0.007	-11.1943	-5.519	-42.1	-59.41	-14.55	-23.63	-16.36	-19.25	-29.16	-11.49	-13.3	-10.98	-12.79	-9.58	-15.36	-41.96	-46.25	-17.98	-24.32	-24.16	-22.62	-25.16	-46.78	-30.24
GFA_903	=	0.011	-10.9249	-6.685	-45.02	-61.5	-16.32	-24.11	-15.46	-17.21	-26.74	-8.01	-13.01	-6.9	-9.91	-8.88	-18	-43.1	-49.2	-20.9	-29.33	-21.83	-29.9	-37.84	-48.57	-32.3
GFA_904	=	0.015	-10.74	-5.165	-44.79	-59.42	-14.8	-21.3	-12.84	-18.02	-30.64	-8.66	-9.74	-8.66	-9.74	-14.41	-19.72	-37.64	-41.76	-21.67	-27.49	-21.47	-20	-23.32	-38.12	-24.93
GFA_905	=	0.024	-10.4598	-4.437	-35.86	-52.18	-10.3	-21.67	-13.33	-19.13	-25.88	-2.84	-2.82	-2.64	-2.63	-5.79	-11.82	-34.12	-36.66	-17.75	-21.75	-20.56	-18.04	-21.24	-37.9	-23.94
GFA_906	=	0.013	-10.8253	-5.94	-37.24	-52.06	-11.54	-21.01	-12.57	-20.95	-22.25	-6.27	-7.47	-6.25	-7.45	-12.68	-19.41	-35.33	-43.56	-23.49	-32.73	-18.53	-21.81	-24.92	-39.56	-25.92
GFA_907	=	0.14	-9.40839	-5.501	-30.07	-53.35	-10.43	-23.79	-15.29	-20.75	-17.56	-0.14	-2.07	-0.1	-2.03	-9.98	-17.14	-33.73	-37.13	-18.29	-24.58	-17.54	-17.96	-19.77	-38.76	-25.12
GFA_908	=	0.06	-9.91352	-4.992	-34.61	-48.91	-15.03	-20.35	-12.14	-19.33	-28.75	-2.14	-4.87	-2.14	-4.87	-5.8	-14.04	-29.63	-33.46	-21.59	-27.67	-21.1	-20.66	-21.23	-36.61	-24.42
GFA_909	=	0.026	-10.4121	-5.46	-30.99	-50.43	-12.25	-26.68	-17.67	-21.82	-17.04	3.79	3.29	3.84	3.29	-5.44	-13.99	-28.74	-30.06	-17.48	-24.59	-18.77	-17.79	-19.51	-40.2	-25.76
GFA_910	=	0.025	-10.4354	-5.271	-54.06	-68.62	-28.5	-33.24	-25.27	-29.83	-41.93	-20.56	-23.39	-19.83	-22.66	-23.18	-31.57	-44.58	-48.2	-29.99	-35.53	-29.76	-27.71	-31.9	-43.91	-33.46
GFA_911	=	0.011	-10.9249	-5.482	-37.44	-54.93	-13.96	-20.75	-12.2	-21.04	-23.56	-5.25	-10	-5.25	-10	-11.24	-20.17	-32.16	-35.58	-23.87	-29.9	-23	-22.97	-23.07	-37.87	-24.28
GFA_912	=	0.082	-9.72729	-5.419	-46.78	-56.96	-16.93	-24.07	-15.82	-21.96	-31.95	-9.31	-11.27	-9.3	-11.26	-13.99	-20.31	-38.16	-42.12	-22.15	-27.87	-21.91	-21.59	-23.5	-39.58	-25.76
GFA_913	=	0.033	-10.2699	-5.464	-44.81	-55.81	-16.87	-22.23	-13.96	-20.92	-29.95	-11.08	-14.23	-10.15	-13.3	-15.84	-24.17	-36.71	-39.95	-23.21	-28.62	-19.3	-17.88	-22.03	-40.48	-26.5
GFA_914	=	0.24	-9.08706	-5.372	-43.69	-55.83	-16.98	-21.84	-13.63	-17.09	-27.89	-1.26	-2.35	-1.26	-2.35	-6.43	-11.66	-28.66	-31.65	-20.19	-26.59	-18.13	-17.43	-20.7	-36.38	-22.96
GFA_915	=	0.002	-11.9412	-5.498	-37.1	-53.05	-14.16	-20.38	-12.56	-19.94	-24.17	-4.35	-7.57	-4.35	-7.57	-10.5	-17.85	-30.78	-39.52	-21.79	-27.66	-22.17	-21.46	-22.11	-37.21	-24.02
GFA_916	=	0.011	-10.9249	-5.578	-44.02	-56.63	-16.95	-23.07	-14.85	-16.35	-28.96	-11.9	-12.98	-11.04	-12.12	-13.4	-20.01	-38.06	-40.65	-25.77	-32.39	-23.49	-21.57	-25.32	-45.26	-30.67
GFA_917	=	0.015	-10.74	-5.318	-38.33	-51.18	-13.9	-20.06	-12.12	-18.17	-23.67	-2.02	-3.88	-2	-3.87	-7.23	-14.02	-28.56	-30.67	-20.41	-25.96	-18.55	-17.45	-21.03	-35.51	-22.27
GFA_918	=	0.037	-10.2017	-5.412	-46.14	-58.26	-17.32	-23.71	-15.88	-19.01	-31.8	-11.44	-12.72	-11.42	-12.7	-16.6	-21.2	-40.37	-43.69	-20.8	-26.35	-21.84	-21.39	-24.02	-39.55	-25.28
GFA_919	=	0.015	-10.74	-5.824	-42.13	-57.28	-14.65	-21.4	-13.58	-19.57	-29.29	-10.33	-12.32	-10.03	-12.02	-9.33	-15.64	-42.51	-46.65	-20.61	-27.07	-21.34	-20.22	-22.82	-42.67	-27.92
GFA_920	=	0.028	-10.3679	-5.898	-37.97	-55.14	-11.14	-19.96	-10.34	-18.84	-27.79	4.98	2.76	4.98	2.77	0.1	-9.61	-27.29	-33.2	-24.71	-30.4	-19.1	-21.26	-26.52	-37.54	-24.74
GFA_921	=	0.006	-11.2862	-5.339	-35.98	-53.01	-11.86	-18.84	-11.94	-21.41	-33.93	-14.15	-11.18	-13.84	-10.87	-13.08	-14.71	-44.63	-43.07	-24.45	-32.59	-20.07	-20.58	-17.61	-55.68	-36.55
GFA_922	=	0.012	-10.873	-5.35	-39.84	-52.35	-18.25	-23.98	-15.83	-16.61	-19.95	-3.77	-8.04	-3.69	-7.95	-10.38	-18.89	-33.95	-42.61	-22.5	-27.8	-16.57	-16.33	-20.97	-40.58	-27.65
GFA_923	=	0.023	-10.4851	-6.233	-35.63	-51.75	-7.44	-20.37	-11.96	-16.66	-25.71	4.47	-0.59	4.5	-0.55	-2.7	-10.22	-30.96	-35.46	-18.41	-22.65	-16.32	-18.04	-18.12	-35.08	-23.16
GFA_924	=	0.52	-8.62612	-5.006	-40.36	-56.21	-13.34	-22.35	-13.51	-26.07	-26.7	-1.9	-2.12	-1.9	-2.12	-11	-17.73	-30.69	-33.34	-14.2	-19.54	-17.68	-16.5	-18.74	-30.77	-17.22
GFA_925	=	0.009	-11.0445	-5.716	-47.75	-61.88	-17.73	-23.8	-15.15	-19.84	-31.48	-10.42	-11.4	-10.42	-11.4	-13.93	-20.17	-36.82	-37.98	-23.17	-29.19	-21.98	-23.28	-22.22	-38.67	-25.41
GFA_926	=	0.012	-10.873	-5.728	-52.86	-67.42	-23.76	-29.44	-20.58	-26.83	-39.2	-15.16	-17.46	-15.16	-17.46	-16.84	-24.48	-42.37	-48.98	-30.74	-36.12	-27.64	-29.03	-27.95	-45.84	-32.95
GFA_927	=	0.23	-9.11244	-5.637	-41.47	-61.99	-14.42	-21.89	-12.75	-18.53	-24.35	-3.04	-4.86	-3.04	-4.86	-11.88	-17.88	-32.97	-37.31	-21.29	-27.24	-20.83	-21.94	-21.95	-35.71	-22.5
GFA_928	=	0.016	-10.7015	-5.745	-48.5	-64.59	-16.3	-23.53	-14.35	-20.99	-33.38	-7.72	-9.15	-7.72	-9.15	-10.19	-16.82	-35.22	-37.44	-22.84	-28.96	-22.37	-23.62	-22.55	-40.48	-26.48
GFA_929	=	0.21	-9.16667	-5.511	-45.68	-60.87	-16.31	-23.59	-14.62	-20.13	-28.56	-2.67	-3.38	-2.67	-3.38	-9.1	-16.18	-29.98	-31.95	-22.13	-28.84	-19.88	-20.31	-22.48	-40.78	-27.15
GFA_930	=	0.01	-10.9817	-5.813	-47.92	-62.89	-17.05	-25.42	-16.87	-24.38	-32.34	-8.49	-9.81	-8.49	-9.81	-11.1	-17.8	-35.4	-38.4	-22.76	-28.79	-20.84	-22.21	-21.15	-38.82	-25
GFA_931	=	0.26	-9.03935	-5.561	-48.1	-64.68	-16.49	-23.78	-14.77	-22.99	-29.21	-3.9	-2.58	-4.14	-2.75	-6.84	-11.49	-31.15	-31.25	-24.65	-30.68	-19.96	-19.99	-20.61	-40.72	-26.97
GFA_932	=	0.01	-10.9817	-5.81	-49.28	-65.59	-15.82	-24.78	-16.2	-23.54	-32.17	-6.77	-8.36	-6.76	-8.35	-8.72	-15.3	-34.25	-36.5	-20.93	-26.28	-20.92	-21.53	-22.01	-38.71	-24.73
GFA_933	=	0.012	-10.873	-5.829	-46.67	-63.4	-16.72	-23.26	-14.27	-20.27	-33.61	-7.8	-9.26	-7.8	-9.26	-10.41	-16.55	-35.84	-38.54	-23.33	-29.01	-21.67	-22.94	-21.75	-39.73	-26
GFA_934	=	0.011	-10.9249	-5.832	-45.22	-63.11	-16.05	-23.1	-14.2	-19.72	-32.43	-7.09	-9.17	-6.52	-8.6	-10.92	-18.91	-34.34	-37.78	-25.5	-31.22	-21.87	-22.91	-21.94	-40.68	-27.85
GFA_935	=	0.017	-10.6654	-5.851	-46.77	-61.6	-17.62	-25.51	-16.83	-24.02	-33.93	-8.92	-10.53	-8.92	-10.53	-11.66	-18.28	-36.51	-39.19	-24.42	-30.02	-23.01	-24.33	-23.11	-40.46	-26.62
GFA_936	=	0.035	-10.2348	-5.681	-45.13	-62.76	-15.21	-24.69	-15.94	-23.97	-32.76	-7.1	-8.91	-7.1	-8.91	-11.12	-16.65	-34.9	-38.78	-22.6	-28.34	-21.17	-22.51	-21.41	-39.81	-25.82
GFA_937	=	0.019	-10.599	-5.539	-37.24	-49.91	-14.18	-22.95	-14.65	-19.33	-20.53	-0.19	-3.5	-0.19	-3.5	-10.93	-16.33	-29.37	-31.17	-22.81	-29.68	-21.17	-20.7	-19.7	-37.12	-24.23
GFA_938	=	0.08	-9.74201	-5.713	-39.93	-46.92	-12.68	-21.61	-12.2	-17.78	-26.18	9.5	3.52	9.5	3.52	-2.53	-11.86	-22.8	-28.99	-22.68	-29.67	-21.15	-20.58	-21.02	-38.06	-25.75
GFA_939	=	0.054	-9.97633	-5.891	-41.23	-56.73	-13.97	-23.34	-13.87	-23.48	-30.78	0.87	-5.53	0.87	-5.53	-4.21	-15.56	-28.24	-35.39	-26.7	-35.43	-21.65	-22.5	-21.99	-41.97	-27.71
GFA_940	=	0.013	-10.8253	-6.607	-47.06	-58.6	-15.46	-22.4	-13.62	-21.06	-83.36	-3.01	-6.98	-3.01	-6.98	-11.6	-19.43	-29.88	-34.33	-22.19	-31.7	-20.93	-29	-38.9	-39.34	-25.75
GFA_941	=	0.036	-10.2181	-5.768	-48.92	-59.96	-17.69	-27.74	-18.11	-22.55	-34.74	-3.65	-7.11	-3.63	-7.07	-5.85	-14.4	-36.56	-41.75	-24.88	-32.12	-21.38	-21.77	-24.04	-41.44	-27.19
GFA_942	=	0.015	-10.74	-5.614	-46.66	-62.33	-18.55	-25.39	-16.98	-22.87	-30.05	-11.93	-15.1	-11.71	-14.88	-11.42	-17.48	-42.35	-45.53	-25.47	-31.42	-22.58	-23.81	-24.4	-49.14	-32.98
GFA_943	=	0.02	-10.5685	-5.852	-40.54	-53.47	-18.16	-28.97	-19.77	-24.77	-29.85	6.66	2.1	6.69	2.12	0.71	-8.22	-27.11	-34.96	-24.79	-30.98	-21.93	-22.55	-21.72	-39.19	-25.73
GFA_944	=	0.092	-9.65869	-5.809	-46.5	-64.17	-16.88	-26.56	-17.96	-24.03	-35.64	-7.33	-10.62	-7.3	-10.6	-6.59	-15.19	-38.35	-43.02	-24.11	-30.07	-24.1	-22.66	-24.31	-43.91	-29.36
GFA_945	=	0.24	-9.08706	-5.818	-45.92	-59.99	-15.2	-24.48	-15.2	-19.93	-32.32	5.1	1.89	5.11	1.9	-0.85	-11.43	-27.67	-34.21	-25.27	-33.93	-21.16	-21.66	-24.12	-41.3	-26.83
GFA_946	=	0.1	-9.60898	-5.74	-45.69	-54.1	-13.17	-23.36	-14.2	-22.41	-25.71	3.47	-3.36	3.47	-3.36	-3.35	-14.41	-26.1	-33.2	-24.16	-30.99	-21.41	-21.14	-23.65	-38.58	-24.93
GFA_947	=	0.11	-9.55216	-5.366	-31.76	-47.84	-12.9	-19.27	-10.71	-15.03	-21.41	2.29	-1	2.31	-1	-5.4	-13.51	-25.28	-29.62	-19.27	-26.38	-19.43	-19.32	-21.81	-36.83	-22.75
GFA_948	=	0.011	-10.9249	-5.226	-33.48	-51.43	-13.64	-18.47	-10.47	-14.17	-21.12	-6.14	-8.63	-6.14	-8.63	-9.02	-16.53	-31.69	-34.97	-19.5	-25.36	-18.05	-18.38	-19.24	-38.15	-25.07
GFA_949	=	0.097	-9.62714	-5.156	-37.95	-59.05	-14.14	-19.05	-10.94	-17.14	-22.95	-9.1	-11.79	-8.99	-11.68	-13.19	-21.12	-37.17	-41.52	-20.69	-25.95	-20.62	-21.06	-22.45	-41.47	-28.68
GFA_950	=	0.051	-10.0104	-4.563	-39.43	-58.55	-13.53	-19.41	-11.83	-17.08	-28.6	-11.27	-12.12	-10.56	-11.41	-10.98	-16.88	-44.12	-46.41	-17.98	-21.77	-20.02	-19.05	-22.23	-41.42	-28.66
GFA_951	=	0.056	-9.95465	-6.708	-44.05	-63.8	-29.66	-31.21	-20.87	-25.23	-37.2	-23.8	-25.78	-23.8	-25.78	-23.19	-28.51	-48.64	-51.2	-31.39	-37.32	-29	-30.81	-29.74	-56.05	-37.51
GFA_952	=	0.003	-11.6995	-6.536	-48.41	-67.65	-33.35	-34.45	-24.92	-27.15	-38.71	-35.34	-33.59	-35.34	-33.59	-27.13	-31.54	-58.05	-58.42	-35.29	-43.15	-32.9	-32.87	-33.47	-61.92	-43.39
GFA_953	>	100	-5.49085	-4.979	-32.89	-54.24	-5.87	-32.66	-19.48	-31.2	-23.82	11.52	9.08	11.52	9.08	12.19	2.09	-3.89	-10.23	-12.85	-20.05	-6.72	-10.04	-6.8	-29.68	-13.91
GFA_954	>	100	-5.49085	-4.315	-25.47	-41.31	-5.92	-25.1	-16.03	-22.83	-28.91	7.71	2.16	7.71	2.16	15.01	-0.59	-8.96	-18.73	-10.08	-17.61	-0.13	-6.44	-6.23	-25.18	-11.05
GFA_955	=	3.2	-7.54285	-4.865	-39.71	-56.72	-10.55	-20.29	-10.53	-16.17	-25.28	-3.5	-4.77	-3.5	-4.77	-6.71	-13.42	-24.74	-28.8	-17.7	-22.06	-19.04	-19.77	-18.92	-33.01	-20.96
GFA_956	=	1.7	-7.91993	-5.015	-37.45	-52.88	-12.85	-19.8	-10.67	-19.53	-27.79	-5.6	-7.89	-5.6	-7.89	-14.28	-21.41	-28.64	-31.83	-18.87	-24.67	-18.96	-20.52	-19.52	-34.53	-20.38
GFA_957	=	0.025	-10.4354	-4.992	-41.69	-56.72	-13.18	-20.88	-12.19	-17.55	-26.63	-6.73	-12.6	-5.8	-11.67	-6.8	-16.93	-30.94	-35.21	-19.06	-24.19	-16.69	-14.79	-21.51	-39.19	-25.3
GFA_958	=	0.008	-11.1147	-5.47	-42.57	-57.87	-16.9	-22.69	-14.85	-20.92	-31.12	-3.16	-7.62	-2.94	-7.4	-4.74	-12.42	-32.25	-35.94	-20	-24.86	-20.12	-20.93	-23.16	-40.62	-27.31
GFA_959	=	0.014	-10.7811	-5.666	-39.63	-58.37	-12.64	-20.16	-12.69	-16.84	-29.86	-1.22	-6.97	-0.98	-6.81	-3.35	-15.08	-35.81	-40.2	-17.03	-22.62	-17.45	-18.2	-22.96	-41.31	-29.2
GFA_960	=	0.082	-9.72729	-5.936	-42.87	-60.77	-15.1	-21.44	-13.08	-19.09	-29.22	-6.43	-11.53	-5.61	-11.09	-9.13	-19.38	-32.42	-36.85	-23.39	-26.92	-21.55	-19.55	-25.83	-42.66	-28.83
GFA_961	=	0.12	-9.50029	-5.564	-40.29	-59.96	-12.3	-22.07	-14.05	-18.47	-29.68	-2.9	-9.26	-2.42	-8.77	-3.28	-11.42	-37.22	-42.71	-17.11	-23.78	-17.96	-18.05	-21.19	-42.91	-30.04
GFA_962	=	0.033	-10.2699	-5.157	-42.17	-58.09	-12.49	-21.17	-13.17	-21.57	-26.67	-2.59	-8.51	-2.56	-8.34	-6.64	-16.14	-33.8	-39.73	-19.98	-24.34	-20.09	-20.88	-23.98	-39.29	-26.2
GFA_963	=	0.049	-10.0343	-5.414	-39.53	-57.89	-11.07	-18.32	-10.66	-17.13	-25.52	-0.35	-8.26	-0.13	-8.21	-2.72	-13.48	-35.35	-41.51	-16.15	-21.01	-17.04	-17.54	-23.16	-38.75	-26.58
GFA_964	=	0.012	-10.873	-5.17	-38.55	-55.89	-13.01	-23.36	-14.41	-22.74	-24.55	-2.11	-5.5	-1.79	-5.43	-3.51	-11.8	-31.98	-34.55	-16.03	-21.4	-15.95	-16.98	-19.45	-38.17	-25.69
GFA_965	=	0.014	-10.7811	-4.878	-39.29	-56.11	-11.75	-18.75	-11.35	-17.13	-25.55	-5.26	-8.11	-4.8	-7.65	-6.9	-13.55	-34.29	-36.29	-16.43	-21.41	-17.13	-17.63	-20.29	-39.88	-27.21
GFA_966	=	0.05	-10.0222	-5.102	-36.95	-54.33	-14.51	-22.35	-13.77	-19.67	-23.1	-2.21	-6.78	-2.21	-6.78	-3.15	-14.07	-29.15	-33.29	-14.09	-19.17	-13.39	-14.46	-17.25	-36.02	-23.66
GFA_967	=	0.059	-9.92354	-5.107	-43.33	-58.83	-12.99	-22.41	-14.83	-20.26	-25.18	-1.83	-7.81	-1.72	-7.71	-4.55	-13.52	-31.51	-36.27	-18.68	-24.76	-18.06	-19.33	-22.27	-39.88	-26.06
GFA_968	=	0.074	-9.78849	-5.087	-40.98	-57.07	-13.14	-20.01	-12.39	-18.62	-25.94	-5.61	-12.71	-4.24	-11.33	-6.84	-16.87	-30	-35.59	-19.05	-24.01	-16.66	-15.75	-21.91	-39.68	-26.05
GFA_969	=	0.15	-9.36726	-5.149	-42.87	-60.02	-13.38	-21.06	-13.34	-19.19	-25.04	-3.39	-9.93	-2.82	-9.36	-6.04	-16.78	-28.52	-33.6	-18.61	-24.19	-16.24	-14.69	-22.09	-38.45	-24.74
GFA_970	=	0.02	-10.5685	-5.306	-41.66	-58.41	-14.24	-20.73	-12.77	-18.07	-25.55	-5.15	-12.16	-2.95	-9.96	-7.76	-16.51	-30.47	-37.9	-20.06	-24.99	-17.73	-15.3	-21.46	-40.58	-27.21
GFA_971	=	0.071	-9.81316	-5.988	-41.82	-58.04	-13.37	-19.39	-12.16	-17.42	-21.19	-3.13	-12.83	-2.89	-12.6	-7.33	-16.91	-29.72	-36	-17.79	-21.94	-22.14	-27.19	-40.85	-32.92	-20.27
GFA_972	=	0.058	-9.93373	-5.803	-39.56	-60.17	-14.69	-18.52	-10.72	-20.49	-28.69	-1.2	-6.58	-1.04	-6.41	-2.19	-11.62	-34.83	-40.64	-17.72	-21.11	-21.18	-20.43	-24.44	-41.92	-27.92
GFA_973	=	0.06	-9.91352	-5.63	-37.53	-56.51	-9.82	-22.88	-12.68	-22.81	-26.2	-2.76	-10.46	-2.44	-10.15	-7.42	-18.36	-34.89	-40.22	-16.29	-21.07	-16.35	-16.83	-22.25	-39.66	-27.14
GFA_974	=	0.037	-10.2017	-5.432	-44.6	-60.35	-13.27	-22.18	-13.11	-20.46	-27.39	-6.07	-11.65	-6.04	-11.63	-7.65	-17.6	-34.81	-39.66	-19.55	-24.91	-20.66	-21.5	-24.79	-39.99	-26.37
GFA_975	=	0.028	-10.3679	-5.151	-41.6	-59.4	-11.93	-24.24	-16.08	-16.25	-29.66	-0.95	-7.1	-0.84	-6.99	-9.34	-20.28	-31.11	-34.68	-21.06	-26.49	-17.57	-18.53	-21.71	-40.6	-26.64
GFA_976	=	0.024	-10.4598	-5.47	-40.44	-58.44	-12.51	-22.67	-14.7	-20.62	-27.34	-3.91	-9.47	-3.87	-9.43	-6.51	-15.2	-34.11	-37.77	-19.08	-24.92	-18.45	-19.24	-23.2	-44.59	-31.48
GFA_977	=	0.055	-9.96539	-5.691	-41.66	-59.7	-14.25	-22.41	-14.54	-22.62	-29.14	-1.19	-6.93	-1.06	-6.8	-4.66	-13.54	-32.07	-36.74	-21.27	-26.08	-18.87	-19.64	-22.92	-40.7	-27.22
GFA_978	=	0.056	-9.95465	-5.521	-42.91	-57.82	-12.81	-22.29	-14.66	-22.32	-26.16	-6.23	-12.91	-6.23	-12.91	-5.93	-15.38	-31.62	-35.85	-18.96	-25.14	-18.33	-19.28	-23	-40.44	-26.83
GFA_979	=	0.036	-10.2181	-6.305	-41.71	-58.72	-13.33	-19.88	-11.49	-19.51	-27.05	-11.85	-13.91	-11.85	-13.91	-15.95	-22.14	-38.86	-40.23	-25.82	-34.55	-22.79	-26.78	-36.77	-39.96	-26.74
GFA_980	=	0.068	-9.8389	-6.311	-42.7	-58.71	-14.64	-20.02	-12.4	-19.54	-27.93	-8.71	-15.41	-8.71	-15.41	-14.28	-23.89	-35.59	-40.88	-26.56	-34.3	-23.47	-24.96	-30.29	-40.48	-27.18
GFA_981	=	0.056	-9.95465	-5.191	-43.27	-58.3	-13.44	-21.85	-14.17	-21.33	-26	-5.27	-10.14	-5.17	-10.03	-6.84	-14.94	-33.75	-39.45	-19.01	-24.28	-18.88	-19.67	-22.95	-38.25	-24.88
GFA_982	=	0.3	-8.95403	-5.316	-41.32	-57.92	-13.16	-22.57	-14.81	-21.55	-26.54	-3.85	-8.51	-3.69	-8.51	-8.73	-16.01	-33.9	-36.69	-18.74	-24.3	-19.26	-19.71	-22.47	-39.12	-26.17
GFA_983	=	0.21	-9.16667	-5.749	-44.9	-59.43	-13.79	-23.2	-14	-23.06	-28.01	-2.88	-6.79	-2.88	-6.79	-2.21	-12.3	-30.5	-36.36	-22.44	-28.27	-18.01	-21.4	-22.01	-39.59	-25.78
GFA_984	=	0.031	-10.3072	-5.207	-41.56	-59.09	-14.1	-23.42	-16.07	-23.83	-27.24	-3.02	-8.34	-2.48	-8.21	-5.43	-18.04	-36.31	-39.53	-17.69	-22.1	-19.95	-20.3	-22.83	-40.7	-28.33
GFA_985	=	0.021	-10.5394	-5.398	-39.91	-58.32	-13.11	-22.32	-14.88	-23.54	-26.32	-7.55	-11.69	-5.15	-9.29	-6.01	-14.73	-35.05	-37.65	-17.21	-21.25	-16.91	-13.69	-21.29	-38.89	-26.14
GFA_986	=	0.045	-10.085	-4.828	-40.32	-55.99	-10.77	-17.35	-9.51	-14.58	-25.65	-5.42	-9.61	-5.1	-9.6	-8.05	-19.11	-33.36	-35.75	-14.43	-18.89	-14.56	-15.76	-18.37	-37.15	-24.56
GFA_987	=	0.026	-10.4121	-4.774	-37.28	-53.92	-11.31	-20.85	-13.19	-17.51	-22.75	-6.49	-10.25	-4.78	-9.36	-6.5	-15.35	-30.37	-33.5	-14.88	-18.53	-14.51	-11.38	-17.39	-35.94	-23.49
GFA_988	=	0.042	-10.1262	-5.139	-39.96	-58.21	-12.6	-19.1	-11.68	-16.55	-28.01	-3.54	-9.96	-3.41	-9.92	-6.88	-17.76	-35.85	-40.25	-16.42	-21.12	-17.01	-19.14	-23.75	-40.15	-27.66
GFA_989	=	0.062	-9.89397	-5	-40.87	-59.75	-14.78	-21.26	-13.99	-20.64	-27.83	-8.15	-15.5	-6.71	-15.07	-8.11	-20.28	-35.58	-41.4	-19.07	-22.78	-19.63	-15.71	-22.7	-40.71	-28
GFA_990	=	0.28	-8.99517	-5.442	-40.92	-57.72	-11.68	-18.13	-10.52	-16.13	-23.09	-3.21	-9	-3.15	-8.94	-5.51	-15.92	-29.32	-34.17	-16.03	-22.41	-15.63	-16.46	-18.74	-36.84	-22.99
GFA_991	=	0.015	-10.74	-4.849	-39.52	-59.64	-13.47	-20.2	-12.88	-17.01	-29.04	-1.57	-5.82	-1.18	-5.43	-3.19	-12.23	-35.55	-39.35	-15.35	-21.36	-15.92	-16.65	-22.13	-40.64	-28.01
GFA_992	=	0.007	-11.1943	-4.733	-36.56	-53.51	-10.03	-17.78	-9.87	-15.46	-26.51	-4.14	-7.17	-3.59	-6.62	-8.56	-13.47	-35.86	-36.97	-14.56	-22.09	-13.93	-15.22	-20.2	-36.88	-25.38
GFA_993	=	0.029	-10.347	-5.029	-43.14	-59.1	-12.88	-19.58	-11.86	-17.16	-27.01	-4.94	-11.43	-4.88	-11.37	-7.99	-17.41	-33.2	-38.34	-18.08	-23.89	-17.36	-18.19	-21.64	-39.18	-25.25
GFA_994	=	0.039	-10.1703	-4.812	-36.87	-54.55	-10.21	-17.71	-9.68	-18.56	-27.19	-1.45	-6.37	-1.26	-6.37	-3.76	-12.63	-29.32	-31.98	-17.23	-20.99	-13.75	-13.78	-17.78	-37.47	-25
GFA_995	=	0.88	-8.31248	-4.348	-39.78	-59.42	-13.94	-22.68	-13.94	-21.38	-26.26	-5.78	-11.31	-5.57	-11.22	-9.5	-19.69	-37.41	-42.65	-15.02	-19.81	-16.71	-17	-20.91	-40.34	-27.45
GFA_996	=	0.065	-9.8658	-5.236	-44.37	-58.49	-14.52	-22.72	-14.24	-25.49	-26.48	-3.88	-10.2	-3.87	-10.2	-8.64	-18.97	-33.55	-38.86	-18.15	-23.55	-21.89	-22.46	-23.72	-40.72	-27.17
GFA_997	=	0.035	-10.2348	-5.355	-44.01	-59.3	-13.84	-21.69	-14.29	-22.29	-26.09	-3.6	-7.18	-3.03	-7.1	-7.41	-18.08	-34.26	-37.08	-19.34	-25.26	-19.12	-20.19	-22.7	-40.94	-27.14
GFA_998	=	0.034	-10.2521	-5.346	-40.59	-58.72	-13.6	-21.39	-13.08	-19.7	-24.74	-2.12	-9.25	-1.96	-9.09	-5.09	-16.74	-34.13	-38.15	-17.19	-22.68	-17.98	-18.57	-22.07	-39.96	-27.1
GFA_999	=	0.031	-10.3072	-5.345	-41.04	-58.91	-14.08	-19.67	-12.43	-15.93	-27.64	-5.79	-7.95	-4.59	-6.74	-6.97	-12.81	-37.87	-38.95	-17.24	-22.17	-19.27	-19	-23.46	-40.56	-27.46
GFA_1000	=	0.05	-10.0222	-5.525	-40.99	-58.24	-13.08	-21.16	-12.67	-18.47	-26.99	-1.08	-7.89	-1.01	-7.83	-5.88	-17.94	-30.74	-33.52	-14.45	-19.8	-14.22	-14.65	-16.35	-36.11	-23.21
GFA_1001	=	0.023	-10.4851	-5.6	-39.89	-58	-13.29	-22.7	-15.82	-22.7	-24.36	-5.62	-8.3	-2.37	-6.13	-4.31	-10.77	-34.32	-36.53	-18.57	-23.22	-18.74	-16.16	-22.58	-40.71	-27.82
GFA_1002	=	0.037	-10.2017	-5.543	-39.8	-57.96	-14.11	-19.94	-12.61	-18.12	-27.3	-7.11	-8.98	-4.36	-7.19	-5.45	-11.3	-34.27	-36.03	-18.7	-22.84	-18.95	-16.35	-24.06	-40.63	-27.95
GFA_1003	=	0.016	-10.7015	-5.145	-38.6	-58.57	-13.96	-21.97	-15.05	-18.37	-26.4	-3.1	-6.72	-2.35	-6.48	-4.83	-11.32	-40.98	-42.81	-17.81	-25.18	-18.05	-19	-22.13	-41.98	-28.61
GFA_1004	=	0.021	-10.5394	-4.791	-39.9	-58.73	-13.49	-19.44	-11.8	-18.92	-28.76	-4.4	-7.41	-4.22	-7.23	-8.31	-14.2	-39.64	-42.81	-17.5	-23.07	-18.68	-18.46	-23.3	-40.77	-28.76
GFA_1005	=	0.035	-10.2348	-5.322	-40.58	-57.41	-13.5	-20.2	-12.74	-20.02	-23	-2.78	-5.79	-2.78	-5.79	-1.65	-11.5	-30.72	-33.2	-19.05	-23.77	-17.87	-18.57	-21.08	-38.16	-25.73
GFA_1006	=	0.35	-8.86214	-5.054	-38.72	-58.09	-10.77	-20.83	-13.59	-20.52	-27.54	1.12	-3	1.33	-2.8	-0.96	-8.03	-31.78	-36.28	-16.8	-21.61	-17.02	-17.62	-22.54	-39.55	-26.93
GFA_1007	=	0.028	-10.3679	-5.474	-40.05	-57.12	-12.41	-18.57	-10.87	-19.7	-22.56	1.42	-5.87	1.47	-5.82	-0.09	-11.07	-27.33	-32.28	-16.06	-21.35	-15.58	-16.15	-18	-36.07	-23.99
GFA_1008	=	0.035	-10.2348	-5.196	-37.2	-52.26	-15.33	-24.39	-15.3	-22	-21.1	-2.62	-7.53	-2.62	-7.53	-5.65	-15.66	-25.02	-29.33	-13.98	-19.39	-12.4	-13.64	-14.68	-33.6	-20.86
GFA_1009	=	0.19	-9.22634	-5.552	-38.62	-54.49	-13.08	-23.1	-14.94	-18.89	-20.58	-0.58	-6.69	-0.52	-6.62	-4.33	-14.76	-29.85	-34.72	-16.81	-23.11	-18.37	-18.32	-20.36	-35.5	-23.16
GFA_1010	=	0.076	-9.77259	-5.052	-40.56	-53.83	-10.42	-22.39	-14.68	-22.75	-21.31	-3.14	-8.52	-3.14	-8.52	-8.38	-17.94	-28.27	-34	-16.92	-22.25	-16.06	-16.65	-16.46	-34.14	-20.61
GFA_1011	=	0.08	-9.74201	-5.183	-37.23	-51.97	-10.96	-21.31	-13.72	-19.53	-21.35	-1.88	-6.66	-1.85	-6.63	-3.47	-12.71	-30.41	-34.72	-13.77	-19.31	-14.15	-14.31	-16.18	-34.1	-20.98
GFA_1012	=	0.007	-11.1943	-5.188	-38.42	-56.45	-11.7	-17.88	-10.49	-19.01	-26.64	-4.52	-7.3	-2.62	-4.76	-8.58	-15.6	-36.8	-40.21	-16.78	-21.28	-17.37	-14.85	-23.02	-39.06	-27.04
GFA_1013	=	0.006	-11.2862	-5.166	-40.68	-57.34	-14.31	-21.28	-13.25	-19.33	-31.22	-7.13	-11.76	-5.06	-9.69	-7.44	-13.63	-34.76	-36.42	-21.03	-27.91	-18.31	-16.33	-22.9	-40.01	-26.48
GFA_1014	=	0.008	-11.1147	-5.253	-37.23	-58.1	-14.19	-21.6	-14.22	-20.01	-28.37	-6.48	-8.79	-4.69	-7	-4.77	-14.39	-36.49	-39.61	-18.29	-24.91	-18.68	-15.3	-22.01	-39.83	-27.66
GFA_1015	=	0.016	-10.7015	-5.079	-39.87	-56.65	-14	-21.04	-12.74	-17.99	-29.1	-5.36	-11.38	-3.45	-9.47	-5.13	-13.12	-30.62	-35.43	-19.91	-24.94	-17.08	-15.5	-21.68	-39.6	-26.04
GFA_1016	=	0.018	-10.6313	-5.048	-38.81	-56.32	-12.56	-20.7	-12.87	-19.16	-28.63	-1.73	-8.38	-0.38	-7.8	-8.11	-19.11	-28.11	-34.02	-17.67	-23.66	-14.51	-13.33	-22.19	-39.66	-26.51
GFA_1017	=	0.01	-10.9817	-5.048	-42.21	-60.06	-14.21	-21.79	-13.85	-20.94	-31.39	-4.35	-10.13	-4.07	-9.85	-6.54	-15.34	-34.98	-39.04	-21.5	-28.61	-19.06	-20.83	-25.6	-40.02	-26.97
GFA_1018	=	0.021	-10.5394	-4.937	-39.96	-59.25	-11.83	-18.68	-10.8	-17.42	-26.88	-7.59	-12.44	-7.46	-12.31	-13.76	-22.45	-35.74	-39.43	-20.24	-26.91	-17.82	-18.66	-21.3	-41.61	-28.32
GFA_1019	=	0.017	-10.6654	-4.519	-38.25	-59.76	-13.64	-22.57	-13.35	-21.04	-27.09	-2.81	-8.73	-2.58	-8.66	-4.2	-16.34	-37.14	-39.49	-16.03	-21.2	-18.8	-19.19	-23.41	-40.26	-27.77
GFA_1020	=	0.011	-10.9249	-4.768	-38.09	-59.2	-12.07	-18.63	-11.1	-19.09	-31.71	-3.85	-6.92	-3.39	-6.46	-4.35	-14.35	-39.05	-41.45	-16.37	-21.21	-17.79	-18.03	-21.48	-42.14	-29.38
GFA_1021	=	0.012	-10.873	-4.971	-41.21	-56.89	-12.31	-23.14	-15.9	-20.11	-30.4	-1.77	-7.44	-1.54	-7.12	-4.22	-12.71	-32.46	-36.95	-17.57	-24.41	-16.5	-17.79	-21.72	-38.9	-25.82
GFA_1022	=	0.25	-9.06273	-5.363	-40.89	-59.19	-13.25	-24.12	-15.05	-21.87	-26.74	-3.06	-9.46	-3	-9.4	-4.74	-14.81	-33.53	-40.42	-18.32	-22.36	-19.95	-20.12	-23.75	-40.99	-28.21

## Sheet: all_poses
Pose no.	Pose name	GFA_ID	Glide SP	glide gscore	OPLS4_VSGB21	dEint	ddGsolv	dGligstrain	dHbind	OPLS2005_VSGB21	dEint	ddGsolv	dGligstrain	dHbind	Amber_GBSA_Ein1	dEint	ddGsolv	dGligstrain	dHbind	Amber_GBSA_Ein4	dEint	ddGsolv	dGligstrain	dHbind	Amber_VD114	dEint	ddGsolv	dGligstrain	dHbind	Amber_VAD	dEint	ddGsolv	dGligstrain	dHbind	GFNFF_ALPB	dEint	ddGsolv	dGligstrain	dHbind	PM6-D3H4_COMSO	dEint	ddGsolv	dGligstrain	dHbind	PM6-D3H4X_COMSO	dEint	ddGsolv	dGligstrain	dHbind
7383	GFA_1	GFA_1		-6.1		-53.202	19.321	2.641	-31.24		-59.8907	17.8321	4.89927	-37.1593		-46.0971	26.0045	-0.5875	-20.6801		-22.1965	4.1671	-0.1628	-18.1922		-23.2755	9.8993	-0.3042	-13.6804		-65.2651	49.5074	-0.3631	-16.1208		-64.2993	28.8345	5.99786	-29.4669		-68.1567	40.4932	3.32632	-24.3372		-68.1567	40.4932	3.32632	-24.3372
7389	GFA_1_1	GFA_1		-5.983		-53.196	19.399	2.486	-31.311		-62.5376	21.5462	4.71535	-36.2761		-48.4618	28.2168	0.6385	-19.6065		-22.4802	4.672	0.1991	-17.6091		-23.8936	10.8748	0.3452	-12.6736		-67.8064	53.1301	0.3359	-14.3404		-66.5454	28.022	6.14247	-32.381		-62.1215	39.8139	0.48917	-21.8185		-62.1215	39.8139	0.48917	-21.8185
7403	GFA_1_2	GFA_1		-5.725		-51.368	18.121	1.13	-32.117		-58.5738	17.6931	1.69446	-39.1863		-54.3865	36.4017	1.1394	-16.8454		-24.6032	6.6895	0.2663	-17.6474		-25.9426	13.0518	0.5565	-12.3343		-72.2559	57.3364	-0.5597	-15.4792		-65.2305	28.799	3.66008	-32.7714		-62.9121	40.9909	-0.7933	-22.7145		-62.9121	40.9909	-0.7933	-22.7145
7484	GFA_1_3	GFA_1		-5.321		-37.915	16.283	6.829	-14.803		-51.1955	19.6022	2.75311	-28.8402		-59.7505	37.6677	4.7784	-17.3044		-18.9514	7.0099	1.2903	-10.6512		-19.6956	13.9691	2.4531	-3.2734		-70.5246	63.13	0.7378	-6.6568		-59.9215	25.319	3.07802	-31.5244		-69.9504	40.413	7.10385	-22.4335		-69.9504	40.413	7.10385	-22.4335
7502	GFA_1_4	GFA_1		-5.247		-29.191	14.256	2.352	-12.583		-36.2866	12.7813	7.66912	-15.8361		-41.7774	29.1998	-0.9512	-13.5288		-17.2671	5.3564	0.0098	-11.9009		-17.1526	9.337	-0.3102	-8.1258		-65.3625	56.529	0.6387	-8.1948		-46.9643	22.4748	6.71912	-17.7704		-47.9652	38.0189	1.82398	-8.12227		-47.9652	38.0189	1.82398	-8.12227
7536	GFA_1_5	GFA_1		-5.157		-38.533	17.48	1.83	-19.223		-45.0317	16.267	1.9592	-26.8054		-72.5832	40.7585	8.1456	-23.6791		-24.6833	7.7138	2.2011	-14.7684		-26.5127	15.3022	4.1826	-7.0279		-69.8596	57.5508	-0.3084	-12.6172		-55.0919	21.2545	8.47675	-25.3606		-61.5829	37.8892	2.8679	-20.8258		-61.5829	37.8892	2.8679	-20.8258
7538	GFA_1_6	GFA_1		-5.154		-37.868	16.087	4.356	-17.425		-43.8455	16.4709	8.27444	-19.1002		-68.1504	45.0637	10.0273	-13.0594		-19.5948	9.0914	1.4792	-9.0242		-19.2043	15.0952	4.3257	0.2166		-72.9757	66.8058	1.5776	-4.5923		-58.0643	26.7844	16.8424	-14.4376		-61.2378	38.7835	8.97258	-13.4818		-61.2378	38.7835	8.97258	-13.4818
7540	GFA_1_7	GFA_1		-5.151		-38.856	17.856	6.781	-14.219		-52.0993	20.8996	2.9343	-28.2654		-58.3575	36.8497	5.3016	-16.2062		-19.0867	6.8604	1.4696	-10.7567		-19.2628	13.377	2.7444	-3.1414		-71.0903	63.1084	3.7714	-4.2105		-61.7261	27.2795	7.73774	-26.7088		-68.2891	39.578	6.47995	-22.2311		-68.2891	39.578	6.47995	-22.2311
8047	GFA_1_8	GFA_1		-4.462		-39.75	20.269	5.169	-14.312		-40.748	18.8265	4.97397	-16.9476		-53.3844	39.3431	-1.5097	-15.551		-23.5835	7.6113	-0.2495	-16.2217		-25.1536	14.0113	-0.6687	-11.811		-52.776	39.3239	1.5115	-11.9406		-52.4778	24.1514	2.19671	-26.1297		-58.8181	54.8435	1.35529	-2.61937		-58.8181	54.8435	1.35529	-2.61937
8159	GFA_1_9	GFA_1		-4.327		-36.695	18.684	4.981	-13.03		-37.6302	17.2081	4.7652	-15.6569		-51.8861	37.8094	-0.5215	-14.5982		-22.9168	7.2435	0.027	-15.6463		-24.7629	14.1119	-0.1559	-10.8069		-50.9737	38.0171	-1.1563	-14.1129		-50.3993	22.8899	2.35795	-25.1514		-60.3891	49.5857	2.18833	-8.61509		-60.3891	49.5857	2.18833	-8.61509
682	GFA_10	GFA_10		-5.007		-82.75	17.888	4.064	-60.798		-94.9828	17.2036	3.81956	-73.9597		-60.1355	30.0187	0.9789	-29.1379		-40.5861	3.5921	0.324	-36.67		-43.7281	14.1161	0.5424	-29.0696		-23.49	-12.0829	-0.4084	-35.9813		-92.9606	43.3585	4.93686	-44.6652		-72.089	46.0541	1.96394	-24.071		-72.089	46.0541	1.96395	-24.0709
697	GFA_10_1	GFA_10		-4.997		-84.159	18.676	4.125	-61.358		-96.1865	18.0806	4.65204	-73.4538		-62.6299	32.12	0.5637	-29.9462		-41.2167	4.0937	0.015	-37.108		-44.0859	14.2802	0.1979	-29.6078		-29.4298	-5.6861	-0.4681	-35.584		-94.592	44.5978	7.11667	-42.8775		-73.2809	48.3509	1.9121	-23.0179		-73.2804	48.3509	1.91211	-23.0174
724	GFA_10_2	GFA_10		-4.979		-82.486	17.812	3.992	-60.682		-95.4734	20.3338	3.70297	-71.4367		-59.7531	29.8333	0.6773	-29.2425		-41.1042	3.4465	-0.052	-37.7097		-44.0838	13.881	0.191	-30.0118		-53.2957	17.0459	2.0807	-34.1691		-93.3432	43.6983	4.9658	-44.6791		-71.8618	49.4985	2.1621	-20.2011		-71.8577	49.4985	2.16214	-20.197
774	GFA_10_3	GFA_10		-4.943		-87.095	19.811	4.838	-62.446		-99.0115	18.1716	3.81727	-77.0227		-66.2053	33.9587	1.0651	-31.1815		-43.6894	4.4052	0.5473	-38.7369		-46.2735	14.5194	0.72	-31.0341		-41.5888	4.1587	-0.5106	-37.9407		-99.3265	45.2301	8.66162	-45.4348		-74.3928	48.3971	1.71871	-24.277		-74.3918	48.3971	1.71871	-24.276
832	GFA_10_4	GFA_10		-4.892		-85.865	20.668	3.995	-61.202		-101.607	19.7108	3.52695	-78.3694		-64.1273	30.7361	0.8012	-32.59		-43.586	3.6699	0.185	-39.7311		-46.2005	13.803	0.3901	-32.0074		-24.6067	-13.8701	1.362	-37.1148		-98.4851	44.1739	7.68011	-46.6312		-77.0768	47.9047	1.6528	-27.5193		-76.1084	47.9047	1.71648	-26.4872
885	GFA_10_5	GFA_10		-4.834		-90.229	21.653	7.208	-61.368		-104.547	20.3147	6.01182	-78.2201		-61.6333	31.0703	0.9138	-29.6492		-41.5577	3.778	0.3635	-37.4162		-44.1839	13.9277	0.5466	-29.7096		-40.4084	4.4134	1.701	-34.294		-95.3579	44.1299	8.39555	-42.8324		-71.5819	49.5644	2.06508	-19.9524		-71.4612	49.5644	2.06502	-19.8318
978	GFA_10_6	GFA_10		-4.625		-87.48	24.227	6.556	-56.697		-99.1998	22.1145	6.26242	-70.8229		-69.7738	35.1269	1.7173	-32.9296		-45.235	4.6899	1.7383	-38.8068		-47.2226	14.2181	1.7314	-31.2731		-55.1037	17.453	0.3757	-37.275		-86.8766	38.8444	5.63795	-42.3942		-80.8816	52.4503	4.81868	-23.6126		-80.8806	52.4503	4.81868	-23.6116
1087	GFA_10_7	GFA_10		-4.412		-86.083	23.338	6.553	-56.192		-99.1404	22.0063	6.22071	-70.9133		-68.5126	34.6251	1.7429	-32.1446		-44.3513	4.6054	1.7962	-37.9497		-46.4659	14.2344	1.7785	-30.453		-51.4861	13.9632	-0.1817	-37.7046		-86.34	38.3204	5.76551	-42.2542		-80.1196	52.7136	4.39146	-23.0145		-80.1184	52.7136	4.39146	-23.0134
1127	GFA_10_8	GFA_10		-4.326		-86.85	19.765	4.692	-62.393		-99.0659	18.2248	3.86917	-76.9719		-65.1874	33.5403	0.8803	-30.7668		-43.6804	4.3186	0.4861	-38.8757		-46.2124	14.4183	0.6175	-31.1766		-42.4005	4.5854	1.1693	-36.6458		-95.3636	45.4721	7.67141	-42.22		-67.9279	48.2339	1.21667	-18.4774		-67.927	48.2339	1.21667	-18.4765
1248	GFA_10_9	GFA_10		-4.152		-87.485	24.13	6.568	-56.787		-99.2067	22.0931	6.26187	-70.8517		-73.8284	42.9285	2.1709	-28.729		-45.0365	6.7439	1.4245	-36.8681		-46.3306	16.57	1.6729	-28.0877		-54.9747	17.9737	2.5423	-34.4587		-87.3448	38.9819	5.95093	-42.4119		-79.4357	58.3805	5.71007	-15.3451		-79.433	58.3805	5.71007	-15.3424
669	GFA_100	GFA_100		-5.013		-76.589	17.273	4.575	-54.741		-90.2146	16.6137	5.59041	-68.0105		-59.5601	30.9882	1.4528	-27.1191		-38.5298	3.8785	0.7259	-33.9254		-40.4939	13.725	0.9677	-25.8012		5.9672	-37.8651	1.1171	-30.7808		-94.6342	39.3914	9.67546	-45.5673		-70.6523	46.3961	3.01857	-21.2377		-70.6523	46.3961	3.01857	-21.2377
755	GFA_100_1	GFA_100		-4.953		-77.582	16.969	2.906	-57.707		-90.1558	16.987	6.20453	-66.9642		-54.6129	30.8125	1.3973	-22.4031		-33.8869	4.257	0.1584	-29.4715		-36.1774	13.537	0.5714	-22.069		-49.2835	22.1448	2.7338	-24.4049		-68.4119	28.3486	5.14563	-34.9176		-76.018	64.3729	1.82517	-9.81991		-76.0161	64.3729	1.82517	-9.81801
852	GFA_100_2	GFA_100		-4.875		-77.682	16.904	4.607	-56.171		-90.9718	15.2677	4.60946	-71.0946		-61.8442	31.9699	1.5199	-28.3544		-40.9551	3.95	0.9997	-36.0054		-42.8973	13.941	1.1728	-27.7835		-22.1698	-11.1183	-0.3481	-33.6362		-95.1943	39.8696	10.696	-44.6288		-70.595	49.7459	2.39058	-18.4585		-70.595	49.7459	2.39058	-18.4585
862	GFA_100_3	GFA_100		-4.861		-81.344	17.815	3.739	-59.79		-91.8199	15.0998	5.82986	-70.8903		-60.3204	30.7064	0.9933	-28.6207		-39.8898	3.7121	0.1316	-36.0461		-40.7851	12.3177	0.4178	-28.0496		-20.5456	-11.9566	-2.8907	-35.3929		-97.553	42.7924	8.34962	-46.411		-71.719	49.5307	3.22169	-18.9666		-71.719	49.5307	3.22169	-18.9666
925	GFA_100_4	GFA_100		-4.74		-79.428	18.009	4.516	-56.903		-92.5776	16.5304	5.56342	-70.4838		-62.1822	31.3216	1.8494	-29.0112		-40.6925	3.825	1.1283	-35.7392		-42.129	12.9969	1.3681	-27.764		-10.5849	-21.615	-1.5138	-33.7137		-96.0784	40.7399	10.4117	-44.9267		-71.6426	49.9138	3.25846	-18.4704		-71.6426	49.9138	3.25846	-18.4704
973	GFA_100_5	GFA_100		-4.631		-79.001	15.464	4.804	-58.733		-90.1688	17.0333	6.19319	-66.9423		-52.4241	26.6725	0.8918	-24.8598		-35.4997	2.9143	0.2924	-32.293		-37.2522	11.948	0.4922	-24.812		-28.6655	-0.2387	-1.2659	-30.1701		-88.7851	39.3035	7.30623	-42.1754		-70.697	58.1267	2.51316	-10.0571		-70.4106	58.1267	2.51316	-9.77077
1149	GFA_100_6	GFA_100		-4.293		-81.352	17.792	3.745	-59.815		-91.8078	15.1192	5.79638	-70.8922		-60.2	30.6743	0.668	-28.8577		-40.2894	3.7097	0.0901	-36.4896		-41.2027	12.4383	0.2825	-28.4819		-10.693	-21.5039	-3.1454	-35.3423		-93.6615	43.8542	8.21781	-41.5895		-65.5892	48.034	1.98167	-15.5736		-65.5892	48.034	1.98167	-15.5735
1183	GFA_100_7	GFA_100		-4.252		-80.061	19.443	11.168	-49.45		-88.7479	17.2842	13.6652	-57.7986		-61.5666	30.5772	-0.1623	-31.1517		-41.4548	3.6703	0.2049	-37.5796		-42.6912	12.6028	0.0827	-30.0057		7.0071	-41.5851	1.9421	-32.6359		-96.5501	43.7948	10.2049	-42.5503		-72.444	54.9403	13.2577	-4.24605		-72.444	54.9403	13.2577	-4.246
1297	GFA_100_8	GFA_100		-4.028		-79.001	21.047	9.771	-48.183		-91.2953	19.2646	12.6468	-59.3839		-59.557	29.5165	0.3606	-29.6799		-40.8944	3.4538	0.1234	-37.3172		-42.2056	12.6325	0.2021	-29.371		-69.9331	34.5937	-0.9106	-36.25		-91.651	40.1904	11.918	-39.5425		-68.5039	47.916	11.0086	-9.57931		-68.5036	47.916	11.0086	-9.57899
1315	GFA_100_9	GFA_100		-3.969		-75.56	18.802	9.522	-47.236		-89.593	18.7898	13.0399	-57.7633		-59.5458	29.5802	-0.1775	-30.1431		-40.7489	3.4043	0.2818	-37.0628		-42.2875	12.7887	0.129	-29.3698		-50.1495	15.3898	-1.7773	-36.537		-95.4792	41.8431	13.1738	-40.4623		-72.0391	55.707	13.4868	-2.84525		-72.039	55.707	13.4868	-2.84519
6128	GFA_1000	GFA_1000		-5.525		-85.255	17.787	4.642	-62.826		-97.6776	14.2859	3.60153	-79.7902		-67.1313	32.9367	0.4616	-33.733		-44.0626	4.1711	-0.0884	-39.9799		-46.95	14.2811	0.0947	-32.5742		-83.4449	45.4107	-0.5826	-38.6168		-90.6383	40.3581	5.33834	-44.9418		-77.7986	53.27	2.13291	-22.3957		-77.7877	53.27	2.13291	-22.3848
6245	GFA_1000_1	GFA_1000		-5.286		-87.582	16.56	8.584	-62.438		-92.9731	15.8291	5.01593	-72.1281		-64.1963	33.6807	2.0452	-28.4704		-41.8419	4.4062	1.3331	-36.1026		-44.3037	13.7717	1.5702	-28.9618		-36.0419	0.3239	3.5894	-32.1286		-90.9733	37.4155	5.12694	-48.4309		-76.5571	54.3019	2.68288	-19.5723		-76.2015	54.3019	2.68288	-19.2168
6628	GFA_1000_2	GFA_1000		-4.565		-91.05	21.472	8.007	-61.571		-103.289	18.0959	7.26911	-77.9241		-71.3161	35.8982	1.6452	-33.7727		-46.0427	4.8813	1.6825	-39.4789		-48.2729	14.6137	1.6702	-31.989		-73.0308	34.6298	2.0104	-36.3906		-90.1699	40.5923	6.54109	-43.0365		-84.5111	57.492	3.39976	-23.6193		-84.4432	57.492	3.39976	-23.5515
6640	GFA_1000_3	GFA_1000		-4.549		-91.076	21.53	7.999	-61.547		-101.639	17.992	5.39272	-78.254		-75.3172	42.7488	2.8509	-29.7175		-45.6893	6.7001	1.6656	-37.3236		-47.6011	17.2257	2.0595	-28.3159		-58.6493	21.804	2.0232	-34.8221		-82.3267	37.7007	3.72589	-40.9001		-84.1246	58.4637	3.93223	-21.7287		-84.0713	58.4637	3.93223	-21.6754
6678	GFA_1000_4	GFA_1000		-4.503		-78.221	22.308	9.538	-46.375		-97.5804	14.1673	3.45314	-79.96		-62.3563	37.502	1.5213	-23.333		-37.3096	5.9398	0.1698	-31.2		-40.2058	15.8609	0.6198	-23.7251		-32.0251	2.2579	0.071	-29.6962		-70.3498	27.8535	6.7291	-35.7672		-77.0473	62.8336	2.25289	-11.9607		-76.9924	62.8336	2.25289	-11.9059
6701	GFA_1000_5	GFA_1000		-4.473		-89.091	19.6	7.489	-62.002		-101.557	17.8412	5.45857	-78.2576		-70.3979	39.9576	1.9224	-28.5179		-43.6539	6.089	0.8396	-36.7253		-45.966	17.0393	1.1995	-27.7272		-108.288	73.6389	-0.1931	-34.8424		-83.1888	39.8965	7.19853	-36.0938		-80.9685	60.8355	3.16547	-16.9675		-80.8561	60.8355	3.16547	-16.8552
6720	GFA_1000_6	GFA_1000		-4.458		-91.079	21.517	8.015	-61.547		-101.62	17.9479	5.42366	-78.2479		-67.5137	34.1299	2.1291	-31.2547		-43.1143	4.6675	1.4026	-37.0442		-45.7113	14.7608	1.644	-29.3065		-64.9547	29.0794	0.7126	-35.1627		-82.5313	37.8131	3.83265	-40.8855		-82.455	59.8396	4.41799	-18.1975		-82.369	59.8395	4.41799	-18.1115
7051	GFA_1000_7	GFA_1000		-4.078		-88.219	24.351	10.972	-52.896		-99.1025	20.7459	8.87401	-69.4826		-75.1025	40.7205	0.4399	-33.9421		-49.2131	6.0514	0.4815	-42.6802		-50.1298	15.7379	0.4677	-33.9242		-36.8352	-4.7627	0.6857	-40.9122		-84.8865	39.5654	8.35187	-36.9692		-85.8613	56.0391	5.82126	-24.0009		-85.7577	56.0391	5.82126	-23.8973
7190	GFA_1000_8	GFA_1000		-3.819		-88.231	24.494	11.077	-52.66		-99.5899	21.1919	9.8635	-68.5346		-78.7372	43.3523	-0.5816	-35.9665		-50.7656	6.57	0.1521	-44.0435		-51.5503	16.0884	-0.092	-35.5539		-22.6508	-19.4175	0.7154	-41.3529		-84.0929	38.9132	8.26693	-36.9128		-85.947	57.6547	6.02735	-22.2649		-85.8689	57.6548	6.02735	-22.1868
7202	GFA_1000_9	GFA_1000		-3.768		-86.373	25.348	10.111	-50.914		-92.7241	18.1764	5.34397	-69.2037		-63.1521	31.318	-1.9433	-33.7774		-43.6526	3.8414	-1.2231	-41.0343		-45.793	13.5337	-1.4628	-33.7221		-50.945	12.7026	-0.6392	-38.8816		-89.9647	42.3475	11.9013	-35.716		-76.2151	58.6233	14.0778	-3.51393		-75.8489	58.6233	14.0778	-3.1478
6109	GFA_1001	GFA_1001		-5.6		-81.158	18.953	4.73	-57.475		-91.9944	16.2326	3.6815	-72.0803		-66.7476	35.4325	0.5242	-30.7909		-40.6905	5.0472	0.1084	-35.5349		-44.077	15.196	0.2469	-28.6341		-54.1909	20.3868	1.9965	-31.8076		-86.2802	40.4499	5.33326	-40.497		-77.6848	50.1047	3.07668	-24.5034		-77.6701	50.1047	3.06984	-24.4955
6120	GFA_1001_1	GFA_1001		-5.552		-82.07	15.875	4.993	-61.202		-98.3339	14.4593	4.23747	-79.6371		-66.6445	31.4132	0.4316	-34.7997		-44.5073	3.884	-0.1313	-40.7546		-47.0252	13.5315	0.0559	-33.4378		-42.5196	3.5289	-0.4524	-39.4431		-87.9341	35.9591	6.30868	-45.6663		-81.3356	53.9096	2.51734	-24.9087		-79.648	53.9096	2.59172	-23.1466
6137	GFA_1001_2	GFA_1001		-5.504		-81.274	20.014	5.942	-55.318		-95.2095	17.1779	6.04579	-71.9858		-63.1057	30.5512	1.6637	-30.8908		-42.6244	3.5483	0.8843	-38.1918		-44.7712	12.7455	1.1438	-30.8819		-52.0396	14.8192	0.911	-36.3094		-85.746	33.792	6.17397	-45.7801		-75.3331	55.8408	3.05879	-16.4335		-74.7857	55.8408	3.06796	-15.8769
6169	GFA_1001_3	GFA_1001		-5.432		-79.528	18.72	5.385	-55.423		-93.5558	16.3077	5.15499	-72.0931		-62.2365	29.7345	1.7907	-30.7113		-41.9518	3.3629	1.0049	-37.584		-44.2636	12.4497	1.2666	-30.5473		-56.0589	19.0455	2.3793	-34.6341		-83.5833	34.0476	5.4329	-44.1028		-72.9252	54.4158	2.59948	-15.9099		-72.3511	54.4158	2.61215	-15.3232
6187	GFA_1001_4	GFA_1001		-5.393		-83.562	16.619	5.251	-61.692		-99.6212	15.9424	4.76155	-78.9173		-65.7694	31.4459	0.9505	-33.373		-43.8886	3.9309	0.2362	-39.7215		-46.1873	13.2229	0.4741	-32.4903		-64.5377	25.9832	-0.8768	-39.4313		-89.2275	36.8879	6.18677	-46.1529		-82.9903	53.4968	2.07265	-27.4208		-79.7883	53.4968	2.1224	-24.169
6557	GFA_1001_5	GFA_1001		-4.684		-79.454	22.987	4.575	-51.892		-95.5552	21.3548	5.43176	-68.7686		-74.4843	46.3117	1.1674	-27.0052		-42.5732	7.8437	0.4867	-34.2428		-45.5326	19.2032	0.7134	-25.616		-98.6053	65.72	4.7978	-28.0875		-79.0698	38.3738	5.49052	-35.2054		-79.9257	63.9544	5.92296	-10.0484		-79.8876	63.9544	5.92021	-10.013
6610	GFA_1001_6	GFA_1001		-4.604		-89.432	21.709	7.848	-59.875		-102.549	18.9597	5.05953	-78.5297		-66.2852	30.6883	2.3374	-33.2595		-44.2922	3.849	1.712	-38.7312		-46.454	13.1444	1.9202	-31.3894		-47.7631	9.3455	-0.5195	-38.9371		-79.4819	32.5735	4.20512	-42.7033		-85.2646	59.4151	5.63541	-20.2141		-84.0178	59.4151	5.71762	-18.8851
6658	GFA_1001_7	GFA_1001		-4.518		-78.171	21.888	2.936	-53.347		-102.523	18.8969	5.2184	-78.4072		-72.0669	40.501	1.494	-30.0719		-44.5515	6.3501	0.6073	-37.5941		-46.7692	16.9092	0.9026	-28.9574		-90.4952	54.2792	-0.8504	-37.0664		-78.4507	34.9127	5.90246	-37.6355		-81.4463	63.1204	4.14436	-14.1815		-80.0563	63.1204	4.21516	-12.7207
6890	GFA_1001_8	GFA_1001		-4.269		-73.765	16.888	5.777	-51.1		-91.4432	16.1024	6.36265	-68.9782		-52.559	23.8737	-1.2676	-29.9529		-44.4905	2.039	-0.5059	-42.9574		-46.5966	11.2806	-0.7595	-36.0755		-50.9084	9.0959	-1.142	-42.9545		-82.9302	35.3998	8.73775	-38.7927		-74.2427	52.6296	2.98119	-18.632		-72.315	52.6296	2.98009	-16.7053
7011	GFA_1001_9	GFA_1001		-4.126		-85.942	21.214	5.502	-59.226		-98.4568	15.1787	4.42383	-78.8543		-66.8243	32.0554	0.0232	-34.7457		-44.2171	3.9931	-0.196	-40.42		-46.5379	13.2987	-0.1231	-33.3623		-63.9863	25.3528	2.2794	-36.3541		-87.9825	36.2555	6.0793	-45.6477		-81.9339	58.0342	6.74975	-17.15		-81.8863	58.0342	6.73835	-17.1137
6124	GFA_1002	GFA_1002		-5.543		-80.936	20.654	5.497	-54.785		-94.6681	18.0027	4.43206	-72.2333		-62.6291	30.1473	1.9856	-30.4962		-41.846	3.5365	1.2304	-37.0791		-44.2197	12.7199	1.482	-30.0178		-55.1946	18.1774	2.5027	-34.5145		-85.6546	34.8683	5.46716	-45.3191		-72.6719	53.9337	2.75749	-15.9807		-72.4538	53.9337	2.76967	-15.7504
6134	GFA_1002_1	GFA_1002		-5.513		-82.403	20.854	4.81	-56.739		-93.0913	17.8274	3.89483	-71.3691		-67.7198	35.9853	0.7511	-30.9834		-41.2815	5.1763	0.1128	-35.9924		-44.6125	15.4794	0.3253	-28.8078		-61.5762	26.9399	1.1771	-33.4592		-88.6763	40.797	8.16446	-39.7148		-78.7415	51.1414	3.98715	-23.613		-78.7272	51.1414	3.98065	-23.6052
6242	GFA_1002_2	GFA_1002		-5.297		-83.325	17.796	4.945	-60.584		-99.2953	16.5076	4.05015	-78.7375		-67.4242	32.0544	0.4808	-34.889		-44.6352	4.0336	-0.1231	-40.7247		-47.1181	13.6482	0.0783	-33.3916		-37.8504	-1.2538	0.1993	-38.9049		-88.979	35.0025	5.88992	-48.0865		-80.6773	53.3239	2.38898	-24.9645		-79.4559	53.3239	2.45507	-23.6769
6317	GFA_1002_3	GFA_1002		-5.164		-76.572	18.238	5.208	-53.126		-90.3214	15.4886	4.29834	-70.5344		-61.2619	30.0938	1.9545	-29.2136		-40.8898	3.6107	1.1053	-36.1738		-43.2178	12.5744	1.3884	-29.255		-48.7566	12.6366	2.7285	-33.3915		-79.9715	29.5441	6.90225	-43.5252		-72.0826	55.0094	2.92189	-14.1512		-71.6232	55.0094	2.93432	-13.6794
6434	GFA_1002_4	GFA_1002		-4.932		-81.696	14.769	8.62	-58.307		-96.7791	13.6296	6.51658	-76.6329		-62.5251	30.6001	0.4701	-31.4549		-41.287	3.8886	0.1717	-37.2267		-43.8314	13.3736	0.2712	-30.1866		-50.1925	14.4197	-0.2184	-35.9912		-79.407	28.9509	6.94155	-43.5146		-71.4585	51.3284	2.59269	-17.5374		-71.3314	51.3284	2.60404	-17.399
6440	GFA_1002_5	GFA_1002		-4.917		-78.711	14.968	5.074	-58.669		-95.1983	13.973	3.82439	-77.4009		-62.3436	28.1751	0.8447	-33.3238		-42.5516	3.2544	0.054	-39.2432		-44.9996	12.4637	0.3172	-32.2187		-39.2769	1.767	-0.2934	-37.8033		-81.4078	31.695	5.57209	-44.1407		-80.4203	55.0268	2.37071	-23.0228		-78.5856	55.0268	2.44349	-21.1153
6453	GFA_1002_6	GFA_1002		-4.894		-78.048	18.216	4.732	-55.1		-91.3734	16.7188	4.27372	-70.3808		-65.3928	35.367	0.4653	-29.5605		-39.5109	5.1786	0.0322	-34.3001		-42.9237	15.1914	0.1766	-27.5557		-70.8086	38.445	0.3425	-32.0211		-80.5788	36.6291	5.08005	-38.8696		-76.5871	51.9613	3.33185	-21.2939		-76.5756	51.9613	3.32372	-21.2906
6484	GFA_1002_7	GFA_1002		-4.82		-83.355	17.913	5.038	-60.404		-99.447	16.6277	4.20416	-78.6152		-67.487	32.3095	0.1819	-34.9956		-44.391	4.072	-0.2624	-40.5814		-46.7519	13.4628	-0.1143	-33.4034		-70.7682	32.0187	1.1456	-37.6039		-88.9779	34.989	5.90521	-48.0836		-82.8109	52.6805	1.92025	-28.2101		-80.1116	52.6805	1.97576	-25.4553
6590	GFA_1002_8	GFA_1002		-4.652		-78.718	14.891	5.068	-58.759		-95.3718	13.8735	3.87174	-77.6266		-63.3819	30.1553	0.8928	-32.3338		-42.174	3.7503	0.1823	-38.2414		-44.6007	12.8609	0.4192	-31.3206		-65.0229	27.9354	1.891	-35.1965		-81.3774	31.7259	5.51209	-44.1394		-81.548	53.584	2.12008	-25.844		-78.976	53.584	2.17646	-23.2155
6594	GFA_1002_9	GFA_1002		-4.638		-82.727	22.972	5.445	-54.31		-104.806	21.0505	5.83394	-77.9218		-72.9174	44.8419	1.6469	-26.4286		-43.5225	7.2175	1.0262	-35.2788		-45.4614	17.1859	1.2324	-27.0431		-75.0105	39.957	2.7026	-32.3509		-76.8557	35.7105	5.85523	-35.29		-78.3462	69.1078	5.63811	-3.60027		-78.0791	69.1078	5.64742	-3.32386
6332	GFA_1003	GFA_1003		-5.145		-88.102	23.147	15.522	-49.433		-102.953	18.1248	15.5377	-69.291		-66.7545	32.4337	2.8689	-31.4519		-44.2718	3.7386	1.4605	-39.0727		-47.1874	14.0978	1.9299	-31.1597		-43.062	5.2622	2.4918	-35.308		-105.123	48.4782	11.2564	-45.3887		-79.6194	63.5104	6.90947	-9.19955		-79.3474	63.5104	6.90947	-8.92749
6467	GFA_1003_1	GFA_1003		-4.851		-85.534	19.211	7.425	-58.898		-100.46	15.6252	5.69928	-79.1359		-64.9226	30.9309	0.8499	-33.1418		-44.6825	3.5627	0.3235	-40.7963		-47.3635	13.6301	0.4986	-33.2348		-62.9766	23.8129	-0.3743	-39.538		-93.9849	40.6285	5.42824	-47.9281		-81.871	61.3582	1.91068	-18.6021		-81.7084	61.3582	1.91086	-18.4393
6511	GFA_1003_2	GFA_1003		-4.768		-85.544	19.208	7.436	-58.9		-102.07	16.7339	5.73284	-79.6028		-68.8533	34.6954	1.4907	-32.6672		-46.2345	4.2135	1.4349	-40.5861		-48.8177	14.0195	1.4535	-33.3447		-106.444	66.5256	6.4586	-33.46		-98.4177	45.1243	6.19893	-47.0945		-86.3254	60.5564	0.65694	-25.1121		-85.5692	60.5564	0.65696	-24.3559
6562	GFA_1003_3	GFA_1003		-4.68		-89.832	24.279	5.962	-59.591		-104.209	19.9101	4.85913	-79.4398		-74.1321	38.1671	0.8339	-35.1311		-46.7302	5.3659	-0.2134	-41.5777		-49.1482	15.4714	0.1353	-33.5415		-92.8725	54.2529	0.8662	-37.7534		-100.959	44.0732	9.66881	-47.2166		-84.3478	60.8772	2.62267	-20.848		-84.2666	60.8772	2.6231	-20.7664
6584	GFA_1003_4	GFA_1003		-4.661		-89.56	23.983	5.899	-59.678		-100.958	16.9437	4.36459	-79.65		-68.1071	34.099	0.7166	-33.2915		-44.5963	4.5331	0.1339	-39.9293		-47.1736	14.5379	0.3273	-32.3084		-25.8696	-12.0115	-1.5733	-39.4544		-101.394	44.2641	9.64884	-47.4812		-80.1147	54.1655	2.79783	-23.1515		-79.8708	54.1655	2.79847	-22.9068
7104	GFA_1003_5	GFA_1003		-4.001		-81.238	16.342	5.557	-59.339		-102.482	20.6123	16.466	-65.404		-61.3751	32.9259	4.2205	-24.2287		-38.0795	4.4985	1.8988	-31.6822		-41.0677	14.4744	2.6727	-23.9206		-58.1266	27.0995	6.9293	-24.0978		-82.727	35.2659	10.021	-37.44		-83.4449	69.2702	6.11196	-8.06271		-83.4193	69.2702	6.11196	-8.03714
7147	GFA_1003_6	GFA_1003		-3.907		-76.888	20.645	9.035	-47.208		-94.3847	18.4374	9.59446	-66.3528		-57.0911	30.0375	-0.9879	-28.0415		-45.8849	3.3497	0.5833	-41.9519		-48.5553	13.8233	0.0597	-34.6723		-33.4572	-8.0863	2.1956	-39.3479		-95.1756	41.0553	15.9942	-38.126		-74.0905	55.764	5.02916	-13.2973		-73.9557	55.7641	5.02917	-13.1624
7220	GFA_1003_7	GFA_1003		-3.727		-85.481	20.602	7.353	-57.526		-103.911	19.5859	8.89754	-75.4273		-66.1523	32.5864	1.8355	-31.7304		-43.6884	4.2555	1.3847	-38.0482		-46.1075	14.1863	1.5349	-30.3863		-63.2415	26.2425	2.5946	-34.4044		-86.0226	38.2221	4.16223	-43.6383		-83.0344	66.676	4.64298	-11.7154		-82.9496	66.676	4.64373	-11.6299
7293	GFA_1003_8	GFA_1003		-3.535		-77.664	20.5	8.47	-48.694		-92.4281	17.2226	6.98415	-68.2214		-55.2394	28.4166	-0.0087	-26.8315		-47.0142	2.6308	1.456	-42.9274		-49.0322	12.0574	0.9683	-36.0065		-71.8961	27.8216	8.9034	-35.1711		-92.1531	43.4229	8.57541	-40.1548		-79.461	59.447	1.26804	-18.7461		-79.2416	59.4469	1.26804	-18.5266
7295	GFA_1003_9	GFA_1003		-3.532		-80.788	24.757	3.265	-52.766		-104.798	19.5472	6.91174	-78.3393		-76.5416	45.8101	1.0878	-29.6437		-45.5443	7.5624	0.4724	-37.5095		-47.7892	18.6078	0.6774	-28.504		-100.639	65.5768	-1.8222	-36.8839		-91.7706	40.0463	8.014	-43.7103		-81.2106	63.4323	2.29218	-15.486		-81.0528	63.4323	2.29315	-15.3273
6498	GFA_1004	GFA_1004		-4.791		-83.875	18.641	5.826	-59.408		-101.637	17.6151	5.58868	-78.433		-65.8771	31.7798	0.8217	-33.2756		-44.7665	3.7843	0.2202	-40.762		-47.4054	13.7997	0.4205	-33.1852		-40.5842	2.0063	0.0825	-38.4954		-94.6537	40.3035	5.11622	-49.234		-82.9483	61.4393	1.36709	-20.142		-82.7119	61.4393	1.36721	-19.9055
6649	GFA_1004_1	GFA_1004		-4.537		-82.496	18.076	5.594	-58.826		-98.2481	13.9024	7.95683	-76.3889		-66.5686	33.8661	0.7313	-31.9712		-42.9899	4.3772	0.3817	-38.231		-45.841	14.6722	0.4981	-30.6707		-83.8125	47.6107	1.9489	-34.2529		-98.2851	39.8554	10.8778	-47.5518		-80.7837	53.5403	3.24867	-23.9947		-80.7819	53.5403	3.24867	-23.9929
6662	GFA_1004_2	GFA_1004		-4.514		-82.299	18.365	7.218	-56.716		-97.6627	15.063	5.424	-77.1757		-65.3262	34.0523	0.985	-30.2889		-42.9982	4.383	1.2197	-37.3955		-45.5258	13.977	1.1417	-30.4071		-45.8466	9.3228	2.6929	-33.8309		-91.0107	40.2248	5.61952	-45.1664		-82.8121	60.0526	0.63598	-22.1236		-82.6355	60.0526	0.63598	-21.947
6677	GFA_1004_3	GFA_1004		-4.503		-87.87	22.622	4.985	-60.263		-102.065	18.8044	4.16576	-79.095		-69.0422	35.0548	0.7686	-33.2188		-44.7265	4.7713	0.1483	-39.8069		-47.2703	14.7505	0.3545	-32.1653		-18.454	-19.1195	0.4392	-37.1343		-102.31	44.6543	8.53222	-49.1232		-80.3335	52.9717	2.59555	-24.7663		-80.1533	52.9716	2.59627	-24.5854
6772	GFA_1004_4	GFA_1004		-4.384		-78.594	14.617	5.252	-58.725		-97.5151	14.9271	5.31644	-77.2715		-64.1538	31.2816	0.8032	-32.069		-43.6859	3.7867	0.2203	-39.6789		-46.4108	13.7461	0.4146	-32.2501		-34.7646	-2.3488	-1.3921	-38.5055		-87.3238	36.6903	4.86773	-45.7659		-81.7099	61.6956	1.96761	-18.0467		-81.5426	61.6956	1.96769	-17.8793
6999	GFA_1004_5	GFA_1004		-4.139		-83.456	19.95	4.834	-58.672		-98.1978	16.1465	4.37072	-77.6807		-67.1187	34.4235	0.6959	-31.9993		-43.554	4.7549	0.1122	-38.6869		-46.169	14.6444	0.3062	-31.2184		-1.6054	-34.5052	-1.3217	-37.4323		-95.0061	40.9258	7.98907	-46.0912		-78.9215	55.4396	2.66637	-20.8155		-78.6587	55.4396	2.66704	-20.552
7058	GFA_1004_6	GFA_1004		-4.071		-86.761	21.196	7.374	-58.191		-105.721	18.5433	7.44984	-79.7275		-73.3384	37.1405	1.9567	-34.2412		-47.5086	4.8244	1.0031	-41.6811		-49.9604	14.3671	1.3204	-34.2729		-113.587	73.5941	0.591	-39.4019		-103.372	44.1523	8.23106	-50.9882		-85.8147	59.1351	0.01686	-26.6627		-85.4244	59.1351	0.01687	-26.2725
7176	GFA_1004_7	GFA_1004		-3.84		-86.508	23.769	5.731	-57.008		-101.712	19.4639	4.61356	-77.6341		-74.2164	38.6876	1.1479	-34.3809		-45.7231	5.6237	-0.1104	-40.2098		-48.1675	15.739	0.3083	-32.1202		-81.9985	44.7336	-2.5407	-39.8056		-94.7757	40.7847	7.93932	-46.0517		-83.8373	61.8821	2.8873	-19.068		-83.762	61.882	2.8877	-18.9922
7193	GFA_1004_8	GFA_1004		-3.816		-81.124	25.143	5.706	-50.275		-92.8238	21.6396	5.43417	-65.7501		-77.3889	47.325	1.2518	-28.8121		-46.4918	7.703	0.7542	-38.0346		-48.8541	18.7594	0.9195	-29.1752		-104.381	67.4426	0.0028	-36.9354		-84.1842	39.2988	5.94341	-38.942		-87.3553	72.4063	3.02246	-11.9265		-87.2936	72.4063	3.02272	-11.8646
7252	GFA_1004_9	GFA_1004		-3.666		-86.829	22.698	7.557	-56.574		-105.112	21.5086	8.92616	-74.6771		-67.5168	33.9935	1.8378	-31.6855		-43.9488	4.6027	1.365	-37.9811		-46.4762	14.6501	1.5219	-30.3042		-62.894	26.2293	3.3881	-33.2766		-87.3758	38.7466	4.27502	-44.3542		-82.9687	66.0392	3.47333	-13.4562		-82.8902	66.0392	3.47426	-13.3767
6227	GFA_1005	GFA_1005		-5.322		-81.334	16.941	4.654	-59.739		-97.3703	16.711	4.40948	-76.2498		-64.3729	29.7786	0.4202	-34.1741		-43.8127	3.2944	-0.2413	-40.7596		-46.7435	13.7423	-0.0215	-33.0227		-67.855	29.2998	-1.3989	-39.9541		-92.7849	41.7192	8.04785	-43.0179		-75.5828	52.4132	3.19484	-19.9748		-75.5322	52.4131	3.19484	-19.9242
6291	GFA_1005_1	GFA_1005		-5.199		-84.591	16.589	8.337	-59.665		-95.0473	14.0981	4.44726	-76.5019		-60.4893	26.6481	1.2486	-32.5926		-42.2674	2.6015	0.3825	-39.2834		-45.1111	12.6119	0.6709	-31.8283		-60.8352	23.1182	-1.3951	-39.1121		-90.3166	39.5481	8.67995	-42.0886		-75.6881	53.3276	3.18811	-19.1724		-75.581	53.3276	3.18811	-19.0653
6410	GFA_1005_2	GFA_1005		-4.987		-82.838	17.945	5.514	-59.379		-96.3418	16.5456	4.21345	-75.5828		-59.5984	28.2122	0.275	-31.1112		-40.4652	3.2044	0.0274	-37.2334		-42.9499	12.8185	0.1097	-30.0217		-74.534	39.3988	-1.8979	-37.0331		-88.1503	39.4954	5.29927	-43.3556		-70.5436	47.1747	2.13211	-21.2368		-70.2757	47.1747	2.13211	-20.9689
6426	GFA_1005_3	GFA_1005		-4.948		-84.525	16.636	8.3	-59.589		-97.2093	13.9921	6.84904	-76.3682		-59.6335	28.3558	0.8303	-30.4474		-41.4454	3.117	0.1957	-38.1327		-43.7957	12.6255	0.4068	-30.7634		-51.1591	15.5258	-2.6715	-38.3048		-88.4555	38.3311	4.93507	-45.1894		-71.5647	50.8565	1.73108	-18.9771		-71.4697	50.8565	1.73108	-18.8821
6539	GFA_1005_4	GFA_1005		-4.711		-84.533	16.68	8.307	-59.546		-95.4286	14.2942	4.6836	-76.4508		-61.5412	28.1535	1.1074	-32.2803		-42.0068	2.9721	0.4054	-38.6293		-44.7824	12.7988	0.6391	-31.3445		-47.563	10.3374	3.0567	-34.1689		-88.8428	38.6001	8.1432	-42.0995		-76.1091	48.5701	2.95327	-24.5858		-76.1081	48.5701	2.95327	-24.5847
[truncated: 10,764 more rows]
[truncated: 67 more columns]
